# Supplementary material for: Proteomic analysis of eleven tissues in the Chinese giant salamander (Andrias davidianus)
Source: Sci Rep. 2019 Nov 11;9:16415. doi: 10.1038/s41598-019-50909-3 (PMC6848178; doi:10.1038/s41598-019-50909-3)
Supplement: Supplementary file 2 — Table S1 [file 41598_2019_50909_MOESM2_ESM.xlsx]

## Sheet: identified proteins(2153)
Accession	Gene symbol	len	Nr-ID	Nr-Score	Nr-Evalue	Nr-annotation	Swissprot-ID	Swissprot-Score	Swissprot-Evalue	Swissprot-annotation	COG-Protein-or-Domain	COG-Score	COG-Evalue	COG-ID	COG-Function-Description	KO_id	KEGG-Evalue	KEGG-Score	KEGG-Gene	ko_definition	# AAs	MW [kDa]	calc. pI	ΣCoverage	Σ# Proteins	Σ# Unique Peptides	Σ# Peptides	Σ# PSMs	liver/liver	heart/liver	brain/liver	spleen/liver	lung/liver	pancreas/liver	small intestine/liver	large intestine/liver	skin/liver	stomach/liver	kidney/liver	avarage of eleven tissues	liver	heart	brain	spleen	lung	pancreas	small intestine	large intestine	skin
CL1048.Contig3_All	RPS15A	1861	gi|148685168|gb|EDL17115.1|	268.5	9e-70	ribosomal protein S15a, isoform CRA_b [Mus musculus]	sp|P62246|RS15A_RAT	261	3e-69	40S ribosomal protein S15a OS=Rattus norvegicus GN=Rps15a PE=1 SV=2	YJL190c	77.69	130	29	0	K02957	2e-73	279	cmy:102940538	small subunit ribosomal protein S15Ae	130	14.8	10.05	70	1	9	9	40	1	0.877	0.797	1.101	0.817	2.529	1.215	0.948	0.793	0.822	0.712	1.05555	0.947377	0.83085	0.75506	1.04306	0.774007	2.39592	1.15106	0.898114	0.75127
CL1061.Contig2_All	PDLIM5	6938	gi|402869993|ref|XP_003899027.1|	240.3	1e-60	PREDICTED: PDZ and LIM domain protein 5-like isoform 2 [Papio anubis]	sp|Q62920|PDLI5_RAT	429	3e-119	PDZ and LIM domain protein 5 OS=Rattus norvegicus GN=Pdlim5 PE=1 SV=2	--	--	--	--	--	K05760	3e-40	171	lgi:LOTGIDRAFT_187724	paxillin	804	85.8	8.21	26.87	1	20	20	46	1	9.393	0.682	1.128	1.523	1.187	1.326	1.604	1.311	1.967	1.175	2.02691	0.493362	4.63415	0.336473	0.556512	0.75139	0.585621	0.654198	0.791353	0.646798
CL1078.Contig2_All	CAMK2G	2814	gi|327276795|ref|XP_003223153.1|	1063.1	0	PREDICTED: calcium/calmodulin-dependent protein kinase type II subunit gamma-like isoform 1 [Anolis carolinensis]	sp|P11730|KCC2G_RAT	1011	0	Calcium/calmodulin-dependent protein kinase type II subunit gamma OS=Rattus norvegicus GN=Camk2g PE=2 SV=1	SPAC14C4.03	32.63	285	180	5	K04515	0	1063	acs:100562492	calcium/calmodulin-dependent protein kinase (CaM kinase) II [EC:2.7.11.17]	538	60.4	7.28	21.56	1	7	10	34	1	1.662	1.858	1.024	1.513	0.901	1.197	1.907	1.107	2.209	0.798	1.37964	0.724829	1.20467	1.34673	0.742225	1.09667	0.653071	0.86762	1.38225	0.802385
CL1090.Contig1_All	AGA	2081	gi|148230092|ref|NP_001088900.1|	505.8	3e-141	aspartylglucosaminidase precursor [Xenopus laevis] >gi|56788951|gb|AAH88723.1| LOC496249 protein [Xenopus laevis]	sp|P20933|ASPG_HUMAN	447	5e-125	N(4)-(beta-N-acetylglucosaminyl)-L-asparaginase OS=Homo sapiens GN=AGA PE=1 SV=2	CC2359	39.86	296	172	8	K01444	2e-141	505	xla:496249	N4-(beta-N-acetylglucosaminyl)-L-asparaginase [EC:3.5.1.26]	348	36.4	6.6	10.06	1	5	5	10	1	0.682	1.42	0.539	0.484	0.493	0.523	0.456	1.349	0.666	0.95	0.778364	1.28475	0.876197	1.82434	0.692478	0.621817	0.63338	0.671922	0.585844	1.73312
CL1103.Contig1_All	CYP2K4	1398	gi|465975143|gb|EMP34025.1|	407.1	1e-111	Cytochrome P450 2K1, partial [Chelonia mydas]	sp|O93297|CP2K4_ONCMY	286	6e-77	Cytochrome P450 2K4 OS=Oncorhynchus mykiss GN=cyp2k4 PE=2 SV=1	BS_yetO_1	20.72	304	230	7	K17854	3e-114	414	pss:102460795	cytochrome P450, family 2, subfamily K	337	38.5	9.48	20.77	1	4	5	7	1	0.711	0.681	0.667	0.842	0.489	0.541	0.695	0.432	0.397	0.874	0.666273	1.50089	1.06713	1.0221	1.00109	1.26375	0.733934	0.81198	1.04312	0.648383
CL1103.Contig2_All	CYP2K1	3419	gi|465975143|gb|EMP34025.1|	638.6	0	Cytochrome P450 2K1, partial [Chelonia mydas]	sp|Q92090|CP2K1_ONCMY	483	1e-135	Cytochrome P450 2K1 OS=Oncorhynchus mykiss GN=cyp2k1 PE=2 SV=1	BS_yetO_1	23.08	442	324	12	K17854	0	642	cmy:102945416	cytochrome P450, family 2, subfamily K	494	56.7	8.95	19.84	2	5	9	16	1	0.045	0.073	0.073	0.13	0.04	0.069	0.082	0.292	0.453	1.322	0.325364	3.07348	0.138307	0.224364	0.224364	0.399553	0.122939	0.21207	0.252026	0.897457
CL1109.Contig2_All	NES	3764	gi|465967327|gb|EMP31331.1|	670.2	0	Tanabin [Chelonia mydas]	sp|Q01550|TANA_XENLA	496	1e-139	Tanabin OS=Xenopus laevis PE=2 SV=1	YLR106c	22.49	538	373	20	K07609	0	670	cmy:102930725	nestin	1219	138.9	4.39	11.89	2	13	14	17	1	3.486	0.951	1.182	2.432	0.79	1.023	1.536	4.533	1.458	0.855	1.74964	0.571547	1.99241	0.543542	0.675569	1.39	0.451522	0.584693	0.877897	2.59082
CL113.Contig2_All	CCT8	2776	gi|449485942|ref|XP_004175260.1|	1006.9	0	PREDICTED: T-complex protein 1 subunit theta isoform 2 [Taeniopygia guttata]	sp|Q6EE31|TCPQ_CHICK	983	0	T-complex protein 1 subunit theta OS=Gallus gallus GN=CCT8 PE=1 SV=3	YJL008c	46.57	569	281	8	K09500	0	1013	mgp:100550633	T-complex protein 1 subunit theta	554	60.1	5.6	57.58	1	31	31	76	1	1.02	1.502	1.301	1.142	1.217	1.102	1.155	0.972	0.984	1.069	1.13309	0.882542	0.900193	1.32558	1.14819	1.00786	1.07405	0.972561	1.01934	0.857831
CL1172.Contig2_All	ASPA	1996	gi|326931511|ref|XP_003211872.1|	483.4	1e-134	PREDICTED: aspartoacylase-like [Meleagris gallopavo]	sp|Q8R3P0|ACY2_MOUSE	457	5e-128	Aspartoacylase OS=Mus musculus GN=Aspa PE=1 SV=2	alr3912	37.67	292	180	7	K01437	1e-136	489	cmy:102933639	aspartoacylase [EC:3.5.1.15]	311	34.8	5.74	49.2	1	13	13	30	1	0.914	0.741	1.204	0.866	0.725	0.704	1.255	1.289	1.132	5.161	1.36282	0.733774	0.670669	0.543726	0.883463	0.635448	0.531986	0.516577	0.920886	0.945834
CL1175.Contig1_All	DCX	1986	gi|471390051|ref|XP_004379837.1|	643.3	0	PREDICTED: neuronal migration protein doublecortin isoform 3 [Trichechus manatus latirostris]	sp|O43602|DCX_HUMAN	637	0	Neuronal migration protein doublecortin OS=Homo sapiens GN=DCX PE=1 SV=3	--	--	--	--	--	K16579	0	640	pon:100435505	neuronal migration protein doublecortin	430	47.4	9.5	7.44	1	2	2	3	1	0.891	1.366	0.745	1.033	0.614	0.898	1.665	2.441	2.304	1.328	1.29864	0.770039	0.686104	1.05187	0.573679	0.79545	0.472804	0.691495	1.28211	1.87966
CL1203.Contig2_All	UCHL1	995	gi|93279272|pdb|2ETL|A	343.2	1e-92	Chain A, Crystal Structure Of Ubiquitin Carboxy-terminal Hydrolase L1 (uch-l1) >gi|93279273|pdb|2ETL|B Chain B, Crystal Structure Of Ubiquitin Carboxy-terminal Hydrolase L1 (uch-l1) >gi|298508417|pdb|3KW5|A Chain A, Crystal Structure Of Ubiquitin Carboxy	sp|P09936|UCHL1_HUMAN	343	4e-94	Ubiquitin carboxyl-terminal hydrolase isozyme L1 OS=Homo sapiens GN=UCHL1 PE=1 SV=2	--	--	--	--	--	K05611	7e-95	349	pss:102451446	ubiquitin carboxyl-terminal hydrolase L1 [EC:3.4.19.12]	222	24.6	5.33	43.69	1	8	8	21	1	1.258	5.19	1.15	1.161	1.997	0.891	1.126	2.074	2.545	1.789	1.83464	0.545067	0.685694	2.8289	0.626827	0.632823	1.0885	0.485655	0.613746	1.13047
CL1219.Contig2_All	COX5A	802	gi|374533656|gb|AEZ53741.1|	248.8	2e-64	mitochondrial cytochrome c oxidase subunit Va, partial [Spea bombifrons]	sp|P12787|COX5A_MOUSE	241	2e-63	Cytochrome c oxidase subunit 5A, mitochondrial OS=Mus musculus GN=Cox5a PE=1 SV=2	--	--	--	--	--	K02264	4e-64	246	xtr:549803	cytochrome c oxidase subunit 5a	146	16.2	7.25	38.36	1	8	9	55	1	2.286	0.571	0.693	0.604	1.021	1.195	1.024	0.768	1.372	1.286	1.07455	0.930626	2.12741	0.531387	0.644924	0.562098	0.950169	1.1121	0.952961	0.714721
CL1237.Contig1_All	DNM1L	3666	gi|348562033|ref|XP_003466815.1|	1289.2	0	PREDICTED: dynamin-1-like protein-like isoform 4 [Cavia porcellus]	sp|Q2KIA5|DNM1L_BOVIN	1270	0	Dynamin-1-like protein OS=Bos taurus GN=DNM1L PE=2 SV=1	YLL001w	45.57	757	357	11	K17065	0	1286	ocu:100338814	dynamin 1-like protein [EC:3.6.5.5]	708	79.3	6.95	10.73	1	7	7	14	1	0.59	0.956	0.861	0.638	0.784	0.907	0.75	1.162	1.263	1.059	0.906364	1.10331	0.650953	1.05476	0.94995	0.703912	0.864995	1.0007	0.827482	1.28205
CL1241.Contig2_All	HNRNPR	2727	gi|327288394|ref|XP_003228911.1|	1236.1	0	PREDICTED: heterogeneous nuclear ribonucleoprotein R-like [Anolis carolinensis]	sp|O43390|HNRPR_HUMAN	1224	0	Heterogeneous nuclear ribonucleoprotein R OS=Homo sapiens GN=HNRNPR PE=1 SV=1	SPAC140.02	21.64	365	251	9	K13161	0	1243	acs:100555303	heterogeneous nuclear ribonucleoprotein R	635	71.4	8.09	24.88	2	16	16	56	1	0.863	0.932	1.309	0.904	1.056	0.924	0.897	0.899	0.737	1.118	0.967182	1.03393	0.892283	0.963624	1.35342	0.934674	1.09183	0.955353	0.927437	0.929505
CL125.Contig3_All	HEXB	1917	gi|187607505|ref|NP_001120609.1|	823.9	0	hexosaminidase B (beta polypeptide) isoform 1 precursor [Xenopus (Silurana) tropicalis] >gi|171847009|gb|AAI61740.1| LOC100145770 protein [Xenopus (Silurana) tropicalis]	sp|P49614|HEXB_FELCA	724	0	Beta-hexosaminidase subunit beta OS=Felis catus GN=HEXB PE=2 SV=2	CC0447	28.74	428	278	9	K12373	0	801	xtr:100145770	hexosaminidase [EC:3.2.1.52]	523	59.5	5.41	22.75	1	9	10	25	1	0.228	0.244	0.623	0.388	0.3	0.729	0.811	0.458	0.543	1.617	0.631	1.58479	0.361331	0.386688	0.987322	0.614897	0.475436	1.15531	1.28526	0.725832
CL1281.Contig1_All	COPG2	4124	gi|118081889|ref|XP_414981.2|	1583.2	0	PREDICTED: coatomer subunit gamma-2-like [Gallus gallus]	sp|Q9UBF2|COPG2_HUMAN	1563	0	Coatomer subunit gamma-2 OS=Homo sapiens GN=COPG2 PE=1 SV=1	SPAC57A7.10c	38.44	921	523	15	K17267	0	1585	amj:102562637	coatomer protein complex, subunit gamma	882	99.5	5.99	12.93	1	6	10	18	1	1.127	1.071	1.176	1.055	1.149	1.277	1.113	1.384	0.94	1.523	1.165	0.858369	0.967382	0.919313	1.00944	0.905579	0.986266	1.09614	0.955365	1.18798
CL1281.Contig2_All	COPG1	3014	gi|45361156|ref|NP_989174.1|	1608.6	0	coatomer protein complex, subunit gamma 1 [Xenopus (Silurana) tropicalis] >gi|38649187|gb|AAH63375.1| coatomer protein complex, subunit gamma [Xenopus (Silurana) tropicalis] >gi|89272741|emb|CAJ83106.1| coatomer protein complex, subunit gamma [Xenopus (Si	sp|Q9Y678|COPG1_HUMAN	1581	0	Coatomer subunit gamma-1 OS=Homo sapiens GN=COPG1 PE=1 SV=1	SPAC57A7.10c	40.68	912	496	17	K17267	0	1608	xtr:394781	coatomer protein complex, subunit gamma	874	97.6	5.29	28.03	1	16	20	42	1	1.031	0.868	1.229	1.021	1.683	1.507	1.194	1.061	1.382	1.087	1.18755	0.842073	0.868177	0.730919	1.03491	0.859757	1.41721	1.269	1.00544	0.893439
CL1290.Contig1_All	PADI3	2707	gi|465956259|gb|EMP26850.1|	485.7	5e-135	Protein-arginine deiminase type-1 [Chelonia mydas]	sp|P70708|PADI3_RAT	447	4e-125	Protein-arginine deiminase type-3 OS=Rattus norvegicus GN=Padi3 PE=2 SV=1	--	--	--	--	--	K01481	8e-136	487	cmy:102943152	protein-arginine deiminase [EC:3.5.3.15]	431	47.9	6.9	4.41	1	2	2	2	1	0.656	2.378	1.115	0.608	0.745	0.553	0.71	0.825	0.754	0.844	0.926182	1.0797	0.708284	2.56753	1.20387	0.656459	0.804378	0.597075	0.766588	0.890754
CL1309.Contig2_All	ACTN1	431	gi|410897807|ref|XP_003962390.1|	285.4	5e-76	PREDICTED: alpha-actinin-1-like isoform 3 [Takifugu rubripes]	sp|Q9Z1P2|ACTN1_RAT	283	7e-77	Alpha-actinin-1 OS=Rattus norvegicus GN=Actn1 PE=1 SV=1	SPAC15A10.08	51.39	144	67	3	K05699	2e-76	285	lcm:102358724	actinin alpha	143	16.3	9.29	57.34	2	5	10	56	1	0.64	0.813	1.704	2.267	0.688	1.391	2.674	0.745	2.783	0.647	1.39564	0.716519	0.458572	0.58253	1.22095	1.62435	0.492965	0.996678	1.91597	0.533807
CL1309.Contig4_All	ACTN1	378	gi|449504363|ref|XP_002199408.2|	244.2	1e-63	PREDICTED: alpha-actinin-1 [Taeniopygia guttata]	sp|P05094|ACTN1_CHICK	244	4e-65	Alpha-actinin-1 OS=Gallus gallus GN=ACTN1 PE=1 SV=3	--	--	--	--	--	K05699	5e-64	244	cmy:102932714	actinin alpha	126	14.5	5.81	64.29	1	2	6	38	1	0.679	0.707	1.767	2.389	0.816	1.404	3.422	1.101	4.165	0.896	1.66782	0.599586	0.407119	0.423907	1.05947	1.43241	0.489262	0.841818	2.05178	0.660144
CL1309.Contig5_All	ACTN2	2674	gi|77736221|ref|NP_001029807.1|	1481.1	0	alpha-actinin-2 [Bos taurus] >gi|119361074|sp|Q3ZC55.1|ACTN2_BOVIN RecName: Full=Alpha-actinin-2; AltName: Full=Alpha-actinin skeletal muscle isoform 2; AltName: Full=F-actin cross-linking protein >gi|73586658|gb|AAI02909.1| Actinin, alpha 2 [Bos taurus]	sp|Q3ZC55|ACTN2_BOVIN	1481	0	Alpha-actinin-2 OS=Bos taurus GN=ACTN2 PE=2 SV=1	SPAC15A10.08	37.87	404	248	5	K05699	0	1481	bta:536607	actinin alpha	797	93.1	5.76	56.46	1	33	43	180	1	8.434	0.773	0.978	1.157	1.099	0.967	1.04	1.628	1.35	1.07	1.77236	0.564218	4.75862	0.436141	0.551805	0.652801	0.620076	0.545599	0.586787	0.918547
CL1309.Contig6_All	ACTN1	841	gi|555419|gb|AAA48566.1|	57.4	1e-06	alpha-actinin, partial [Gallus gallus]	sp|P05094|ACTN1_CHICK	550	1e-156	Alpha-actinin-1 OS=Gallus gallus GN=ACTN1 PE=1 SV=3	--	--	--	--	--	K05699	2e-156	553	pss:102453609	actinin alpha	280	32.6	5.52	52.14	1	11	12	75	1	0.625	0.712	1.48	1.946	0.771	1.285	2.598	1.018	2.931	0.77	1.376	0.726744	0.454215	0.517442	1.07558	1.41424	0.56032	0.933866	1.88808	0.739826
CL1309.Contig7_All	ACTN4	5067	gi|147901835|ref|NP_001087030.1|	1691.4	0	actinin, alpha 4 [Xenopus laevis] >gi|50418010|gb|AAH77918.1| Actn4-prov protein [Xenopus laevis]	sp|O43707|ACTN4_HUMAN	1687	0	Alpha-actinin-4 OS=Homo sapiens GN=ACTN4 PE=1 SV=2	SPAC15A10.08	31.99	572	369	9	K05699	0	1691	xla:446865	actinin alpha	985	112	5.35	50.36	1	37	49	272	1	0.594	0.691	1.088	1.206	0.763	0.845	1.214	0.948	0.8	1.151	0.936364	1.06796	0.634369	0.737961	1.16194	1.28796	0.814854	0.902427	1.2965	1.01243
CL1309.Contig9_All	ACTN1	346	gi|148234146|ref|NP_001084839.1|	235.7	5e-61	uncharacterized protein LOC431885 [Xenopus laevis] >gi|47124694|gb|AAH70594.1| MGC81191 protein [Xenopus laevis]	sp|P05094|ACTN1_CHICK	234	3e-62	Alpha-actinin-1 OS=Gallus gallus GN=ACTN1 PE=1 SV=3	SPAC15A10.08	32.17	115	78	0	K05699	2e-61	235	xla:431885	actinin alpha	115	13.5	5.57	73.04	1	4	8	54	1	0.671	0.875	1.415	1.732	0.824	1.358	2.559	0.911	3.814	0.811	1.45182	0.688791	0.462179	0.602693	0.97464	1.19299	0.567564	0.935379	1.76262	0.627489
CL1320.Contig1_All	AK1	1797	gi|46048771|ref|NP_990440.1|	334	1e-89	adenylate kinase isoenzyme 1 [Gallus gallus] >gi|125149|sp|P05081.1|KAD1_CHICK RecName: Full=Adenylate kinase isoenzyme 1; Short=AK 1; AltName: Full=ATP-AMP transphosphorylase 1; AltName: Full=Myokinase >gi|211126|gb|AAB59961.1| adenylate kinase (EC 2.7.4	sp|P05081|KAD1_CHICK	333	6e-91	Adenylate kinase isoenzyme 1 OS=Gallus gallus GN=AK1 PE=1 SV=1	YKL024c	44.26	183	100	2	K00939	5e-90	334	mgp:104913667	adenylate kinase [EC:2.7.4.3]	194	21.1	8.98	44.85	1	10	10	46	1	1.59	1.938	0.952	1.383	1.051	2.774	0.996	1.262	1.211	1	1.37791	0.725737	1.15392	1.40648	0.690902	1.00369	0.76275	2.0132	0.722834	0.91588
CL1328.Contig1_All	A2M	2796	gi|301618281|ref|XP_002938550.1|	930.6	0	PREDICTED: alpha-2-macroglobulin [Xenopus (Silurana) tropicalis]	sp|Q7SIH1|A2MG_BOVIN	803	0	Alpha-2-macroglobulin OS=Bos taurus GN=A2M PE=1 SV=2	TM0984	29.33	150	103	4	K03910	0	928	xtr:619586	alpha-2-macroglobulin	884	97.8	5.62	34.16	2	24	25	118	1	1.325	1.907	0.895	2.389	0.856	0.817	1.078	2.351	1.185	1.071	1.35218	0.739546	0.979898	1.41031	0.661893	1.76677	0.633051	0.604209	0.79723	1.73867
CL1328.Contig3_All	A2M	1637	gi|301618281|ref|XP_002938550.1|	557	1e-156	PREDICTED: alpha-2-macroglobulin [Xenopus (Silurana) tropicalis]	sp|Q5R4N8|A2MG_PONAB	473	7e-133	Alpha-2-macroglobulin OS=Pongo abelii GN=A2M PE=2 SV=1	--	--	--	--	--	K03910	4e-157	556	xtr:619586	alpha-2-macroglobulin	545	59.9	6.77	8.07	2	3	4	9	1	1.094	1.444	0.852	1.998	0.82	0.808	0.952	1.466	1.098	0.968	1.13636	0.88	0.96272	1.27072	0.74976	1.75824	0.7216	0.71104	0.83776	1.29008
CL1330.Contig1_All	CTSD	2065	gi|54020914|ref|NP_001005701.1|	570.9	9e-161	napsin A aspartic peptidase precursor [Xenopus (Silurana) tropicalis] >gi|49522956|gb|AAH75272.1| cathepsin D (lysosomal aspartyl protease) [Xenopus (Silurana) tropicalis]	sp|O93428|CATD_CHIHA	525	2e-148	Cathepsin D OS=Chionodraco hamatus GN=ctsd PE=1 SV=2	--	--	--	--	--	K01379	4e-161	570	xtr:448214	cathepsin D [EC:3.4.23.5]	397	43.6	6.3	13.1	3	4	4	7	1	0.34	0.375	1.077	1.116	0.381	0.392	0.431	0.378	0.405	0.501	0.581455	1.71982	0.58474	0.644934	1.85225	1.91932	0.655253	0.674171	0.741245	0.650094
CL1333.Contig1_All	PPP2CA	1614	gi|57525024|ref|NP_001006152.1|	649	0	serine/threonine-protein phosphatase 2A catalytic subunit alpha isoform [Gallus gallus] >gi|466001856|gb|EMP41603.1| Serine/threonine-protein phosphatase 2A catalytic subunit alpha isoform, partial [Chelonia mydas]	sp|P67777|PP2AA_RABIT	648	0	Serine/threonine-protein phosphatase 2A catalytic subunit alpha isoform OS=Oryctolagus cuniculus GN=PPP2CA PE=2 SV=1	SPBC16H5.07c	80.07	301	60	0	K04382	0	649	pbi:103051395	serine/threonine-protein phosphatase 2A catalytic subunit [EC:3.1.3.16]	309	35.6	5.64	26.86	3	7	7	19	1	1.188	1.397	1.092	1.067	1.351	1.252	1.336	1.396	1.204	1.449	1.24836	0.801049	0.951646	1.11906	0.874745	0.854719	1.08222	1.00291	1.0702	1.11826
CL1389.Contig2_All	TNPO3	4010	gi|126340681|ref|XP_001366713.1|	1709.1	0	PREDICTED: transportin-3 isoform 1 [Monodelphis domestica]	sp|Q9Y5L0|TNPO3_HUMAN	1700	0	Transportin-3 OS=Homo sapiens GN=TNPO3 PE=1 SV=3	--	--	--	--	--	K15436	0	1709	mdo:100015111	transportin-3	929	104.5	5.67	5.92	1	5	5	6	1	0.942	1.137	1.485	1.02	1.013	1.672	0.979	0.695	0.983	0.7	1.05691	0.946155	0.891278	1.07578	1.40504	0.965078	0.958455	1.58197	0.926286	0.657578
CL1419.Contig1_All	ADK	1994	gi|62859789|ref|NP_001016698.1|	613.2	1e-173	adenosine kinase [Xenopus (Silurana) tropicalis] >gi|89268300|emb|CAJ82835.1| adenosine kinase [Xenopus (Silurana) tropicalis] >gi|195540155|gb|AAI67998.1| adenosine kinase [Xenopus (Silurana) tropicalis] >gi|213624068|gb|AAI70603.1| adenosine kinase [Xen	sp|P55263|ADK_HUMAN	579	9e-165	Adenosine kinase OS=Homo sapiens GN=ADK PE=1 SV=2	SPCC338.14	41.69	343	200	4	K00856	7e-174	613	xtr:549452	adenosine kinase [EC:2.7.1.20]	374	41.7	5.45	39.57	1	14	15	32	1	0.23	0.27	0.337	0.328	0.445	0.352	0.273	0.21	0.199	0.286	0.357273	2.79898	0.643766	0.755725	0.943257	0.918066	1.24555	0.985242	0.764122	0.587786
CL1423.Contig2_All	LPP	3046	gi|71896041|ref|NP_001026738.1|	936.4	0	lipoma-preferred partner homolog [Gallus gallus] >gi|82194902|sp|Q5F464.1|LPP_CHICK RecName: Full=Lipoma-preferred partner homolog	sp|Q5F464|LPP_CHICK	936	0	Lipoma-preferred partner homolog OS=Gallus gallus GN=LPP PE=2 SV=1	Rv3876	28.11	249	136	11	K16676	0	976	cmy:102934171	lipoma-prefererred partner	620	67.1	7.2	19.52	1	9	11	21	1	1.505	0.898	0.724	5.307	1.038	1.603	5.205	2.229	3.978	1.243	2.24818	0.444804	0.66943	0.399434	0.322038	2.36057	0.461706	0.713021	2.3152	0.991468
CL1457.Contig3_All	HSP90AB1	2436	gi|126352614|ref|NP_001075407.1|	1359	0	heat shock protein HSP 90-beta [Equus caballus] >gi|306922429|ref|NP_001182462.1| uncharacterized protein LOC702293 [Macaca mulatta] >gi|68568728|sp|Q9GKX8.3|HS90B_HORSE RecName: Full=Heat shock protein HSP 90-beta >gi|75075807|sp|Q4R4T5.1|HS90B_MACFA Rec	sp|Q4R4T5|HS90B_MACFA	1358	0	Heat shock protein HSP 90-beta OS=Macaca fascicularis GN=Hsp90ab1 PE=2 SV=1	SPAC926.04c	63.09	718	262	7	K04079	0	1360	mcf:101926380	molecular chaperone HtpG	764	87.5	5.05	45.55	1	40	44	306	1	0.964	1.064	1.235	0.979	0.936	1.155	1.03	0.887	0.79	0.948	0.998909	1.00109	0.965053	1.06516	1.23635	0.980069	0.937022	1.15626	1.03112	0.887969
CL1457.Contig4_All	GNAI3	2460	gi|178056392|ref|NP_001116589.1|	682.2	0	guanine nucleotide-binding protein G(k) subunit alpha [Sus scrofa] >gi|115394796|gb|ABI97192.1| GBAK [Sus scrofa]	sp|P08754|GNAI3_HUMAN	680	0	Guanine nucleotide-binding protein G(k) subunit alpha OS=Homo sapiens GN=GNAI3 PE=1 SV=3	--	--	--	--	--	K04630	0	682	amj:102558079	guanine nucleotide-binding protein G(i) subunit alpha	354	40.7	5.85	23.16	4	3	9	32	1	0.71	1.364	1.462	0.799	0.989	0.95	1.043	1.388	1.186	1.023	1.08309	0.923284	0.655531	1.25936	1.34984	0.737704	0.913127	0.877119	0.962985	1.28152
CL1458.Contig3_All	ROCK2	6140	gi|395507907|ref|XP_003758259.1|	2460.6	0	PREDICTED: rho-associated protein kinase 2 [Sarcophilus harrisii]	sp|P70336|ROCK2_MOUSE	2249	0	Rho-associated protein kinase 2 OS=Mus musculus GN=Rock2 PE=1 SV=1	ECU01g1320	28.9	775	496	23	K17388	0	2447	fca:101094501	Rho-associated protein kinase 2 [EC:2.7.11.1]	1440	166.8	5.9	2.57	1	3	3	3	1	0.814	0.578	2.028	0.732	0.864	0.747	0.853	1.501	1.2	1.133	1.04091	0.960699	0.782009	0.555284	1.9483	0.703231	0.830044	0.717642	0.819476	1.44201
CL147.Contig2_All	NPC1	4904	gi|397520466|ref|XP_003830338.1|	2044.6	0	PREDICTED: niemann-Pick C1 protein [Pan paniscus]	sp|P56941|NPC1_PIG	2038	0	Niemann-Pick C1 protein OS=Sus scrofa GN=NPC1 PE=2 SV=1	--	--	--	--	--	K12385	0	2072	cmy:102935886	Niemann-Pick C1 protein	1285	143.1	5.53	2.1	1	2	2	4	1	0.607	0.853	1.029	0.812	0.644	0.603	1.044	1.062	0.977	0.948	0.870818	1.14835	0.697046	0.979539	1.18165	0.932456	0.739534	0.692452	1.19887	1.21954
CL148.Contig3_All		1080	gi|465974953|gb|EMP33961.1|	71.2	1e-10	hypothetical protein UY3_08871 [Chelonia mydas]	--	--	--	--	--	--	--	--	--	K04591	2e-12	75.5	pss:102447707	egf-like module containing, mucin-like, hormone receptor-like 1	204	22.1	5.17	33.33	1	4	4	10	1	1.309	1.242	1.567	1.402	1.237	1.358	1.281	0.94	1.757	1.627	1.33818	0.747283	0.978193	0.928125	1.17099	1.04769	0.924389	1.01481	0.957269	0.702446
CL1480.Contig1_All	GNB2L1	1142	gi|52345800|ref|NP_001004946.1|	647.9	0	guanine nucleotide binding protein (G protein), beta polypeptide 2-like 1 [Xenopus (Silurana) tropicalis] >gi|49523265|gb|AAH75435.1| guanine nucleotide binding protein (G protein), beta polypeptide [Xenopus (Silurana) tropicalis] >gi|89272693|emb|CAJ8311	sp|P63245|GBLP_RAT	645	0	Guanine nucleotide-binding protein subunit beta-2-like 1 OS=Rattus norvegicus GN=Gnb2l1 PE=1 SV=3	all0438_2	32.18	317	212	8	K14753	0	647	xtr:448353	guanine nucleotide-binding protein subunit beta-2-like 1 protein	354	39.2	8.59	50	1	16	16	47	1	0.694	0.689	0.983	0.573	1.871	0.941	0.766	0.879	0.742	0.704	0.894727	1.11766	0.775655	0.770067	1.09866	0.640419	2.09114	1.05172	0.856127	0.982422
CL1488.Contig2_All	FN1	7841	gi|148667849|gb|EDL00266.1|	3645.9	0	fibronectin 1, isoform CRA_b [Mus musculus]	sp|P02751|FINC_HUMAN	3164	0	Fibronectin OS=Homo sapiens GN=FN1 PE=1 SV=4	--	--	--	--	--	K05717	0	3704	cmy:102932170	fibronectin 1	2352	257.8	5.73	24.36	1	44	44	112	1	1.303	1.143	1.271	2.292	0.781	0.749	1.349	1.563	1.422	1.416	1.299	0.769823	1.00308	0.879908	0.978445	1.76443	0.601232	0.576597	1.03849	1.20323
CL1524.Contig2_All	HNRNPC	1455	gi|343887442|ref|NP_001230623.1|	459.1	2e-127	heterogeneous nuclear ribonucleoprotein C (C1/C2) isoform 2 [Sus scrofa]	sp|Q9Z204|HNRPC_MOUSE	444	3e-124	Heterogeneous nuclear ribonucleoproteins C1/C2 OS=Mus musculus GN=Hnrnpc PE=1 SV=1	SPAC140.02	22.67	172	125	3	K12884	5e-127	456	bom:102281274	heterogeneous nuclear ribonucleoprotein C1/C2	289	31.5	5.06	56.4	3	20	20	49	1	0.736	0.819	1.354	1.158	1.078	0.951	0.91	0.694	0.544	0.659	0.900273	1.11077	0.81753	0.909724	1.50399	1.28628	1.19741	1.05635	1.0108	0.770878
CL1530.Contig2_All	BPNT1	2167	gi|148234287|ref|NP_001087111.1|	531.6	6e-149	3&apos;(2&apos;), 5&apos;-bisphosphate nucleotidase 1 [Xenopus laevis] >gi|50417756|gb|AAH77999.1| MGC82412 protein [Xenopus laevis]	sp|O95861|BPNT1_HUMAN	513	5e-145	3'(2'),5'-bisphosphate nucleotidase 1 OS=Homo sapiens GN=BPNT1 PE=1 SV=1	DR1703	28.2	266	185	9	K01082	2e-149	531	xtr:100488833	3'(2'), 5'-bisphosphate nucleotidase [EC:3.1.3.7]	308	33	5.66	25.65	1	7	7	18	1	0.731	0.569	0.676	0.683	1.018	0.774	1.114	0.819	2.634	1.557	1.05227	0.950324	0.694687	0.540734	0.642419	0.649071	0.96743	0.735551	1.05866	0.778315
CL1547.Contig1_All	CNDP2	3723	gi|147900299|ref|NP_001087090.1|	859.4	0	CNDP dipeptidase 2 a [Xenopus laevis] >gi|49670417|gb|AAH75171.1| Cndp2-prov protein [Xenopus laevis] >gi|163916498|gb|AAI57411.1| CNDP dipeptidase 2 (metallopeptidase M20 family) [Xenopus laevis]	sp|Q96KP4|CNDP2_HUMAN	803	0	Cytosolic non-specific dipeptidase OS=Homo sapiens GN=CNDP2 PE=1 SV=2	SPBC1198.08	51.91	472	226	2	K08660	0	859	xla:446978	cytosolic nonspecific dipeptidase [EC:3.4.13.18]	523	58.6	6.05	45.12	1	20	20	83	1	1.038	0.849	1.325	1.068	1.191	2.755	1.165	0.961	0.683	2.537	1.32473	0.754872	0.783558	0.640887	1.00021	0.806204	0.899053	2.07967	0.879426	0.725432
CL1564.Contig1_All	OVOS	4804	gi|344278152|ref|XP_003410860.1|	945.7	0	PREDICTED: ovostatin-like [Loxodonta africana]	sp|P20740|OVOS_CHICK	857	0	Ovostatin OS=Gallus gallus PE=1 SV=3	TM0984	23.31	296	226	10	K03910	0	857	mgp:100543551	alpha-2-macroglobulin	1550	170.2	5.47	5.23	1	6	6	12	1	0.718	0.75	0.591	3.588	0.595	0.89	0.797	15.491	1.48	0.978	2.44345	0.409257	0.293846	0.306942	0.241871	1.46841	0.243508	0.364238	0.326178	6.33979
CL157.Contig3_All	DMD	12197	gi|327268339|ref|XP_003218955.1|	61.6	1e-06	PREDICTED: dystrophin-like [Anolis carolinensis]	sp|P11533|DMD_CHICK	5722	0	Dystrophin OS=Gallus gallus GN=DMD PE=2 SV=1	SPAC15A10.08	28.43	489	321	15	K10366	0	5913	cmy:102930140	dystrophin	3652	420.8	5.8	2.52	1	7	7	10	1	1.45	0.628	0.573	1.021	0.764	0.677	0.737	1.484	1.702	1.217	1.023	0.977517	1.4174	0.613881	0.560117	0.998045	0.746823	0.661779	0.72043	1.45064
CL1589.Contig4_All	POL	1289	gi|558908|gb|AAA67727.1|	254.2	1e-65	reverse transcriptase [Mus musculus]	sp|P11369|POL2_MOUSE	252	1e-66	Retrovirus-related Pol polyprotein LINE-1 OS=Mus musculus GN=Pol PE=1 SV=2	--	--	--	--	--	K11650	2e-46	189	xtr:100495941	SWI/SNF-related matrix-associated actin-dependent regulator of chromatin subfamily D	429	48.4	6.74	2.33	1	1	1	2	1	2.325	1.308	0.93	0.88	0.944	1.254	1.502	0.643	0.904	0.63	1.12	0.892857	2.07589	1.16786	0.830357	0.785714	0.842857	1.11964	1.34107	0.574107
CL1593.Contig1_All	PUF60	1847	gi|471411779|ref|XP_004387441.1|	934.9	0	PREDICTED: poly(U)-binding-splicing factor PUF60 isoform 3 [Trichechus manatus latirostris]	sp|Q9WV25|PUF60_RAT	930	0	Poly(U)-binding-splicing factor PUF60 OS=Rattus norvegicus GN=Puf60 PE=2 SV=2	SPAC140.02	24.02	179	127	4	K12838	0	937	phi:102103221	poly(U)-binding-splicing factor PUF60	559	60.8	5.44	11.99	1	5	5	8	1	0.716	0.733	1.388	0.797	0.743	0.797	0.76	1.348	1.36	1.464	1.00964	0.990456	0.709166	0.726004	1.37475	0.789393	0.735909	0.789393	0.752746	1.33513
CL1597.Contig2_All	MPST	1619	gi|50728788|ref|XP_416283.1|	463.4	1e-128	PREDICTED: 3-mercaptopyruvate sulfurtransferase isoform 2 [Gallus gallus]	sp|P25325|THTM_HUMAN	436	6e-122	3-mercaptopyruvate sulfurtransferase OS=Homo sapiens GN=MPST PE=1 SV=3	SMc01172	44.67	291	161	4	K01011	2e-129	464	mgp:100546628	thiosulfate/3-mercaptopyruvate sulfurtransferase [EC:2.8.1.1 2.8.1.2]	297	33.4	6.24	21.89	1	6	6	14	1	1.266	1.146	0.908	0.806	1.123	0.932	0.968	0.757	0.941	1.075	0.992909	1.00714	1.27504	1.15418	0.914485	0.811756	1.13102	0.938656	0.974913	0.762406
CL1612.Contig1_All	COMT	2129	gi|465997382|gb|EMP40284.1|	325.5	7e-87	Catechol O-methyltransferase [Chelonia mydas]	sp|P22734|COMT_RAT	298	4e-80	Catechol O-methyltransferase OS=Rattus norvegicus GN=Comt PE=1 SV=2	MT1743	36.06	208	126	4	K00545	2e-88	329	amj:102575397	catechol O-methyltransferase [EC:2.1.1.6]	213	24	5.26	44.13	1	8	9	20	1	0.207	0.361	0.414	0.258	0.588	0.286	0.28	0.357	0.349	0.523	0.420273	2.37941	0.492537	0.858966	0.985075	0.613887	1.39909	0.68051	0.666234	0.849448
CL1613.Contig1_All	SERPINC1	2916	gi|147906390|ref|NP_001080079.1|	641	0	serpin peptidase inhibitor, clade C, member 1 precursor [Xenopus laevis] >gi|18140917|gb|AAL60467.1|AF411693_1 antithrombin [Xenopus laevis] >gi|27370856|gb|AAH41211.1| Serpinc1-prov protein [Xenopus laevis]	sp|P32262|ANT3_SHEEP	606	1e-172	Antithrombin-III OS=Ovis aries GN=SERPINC1 PE=2 SV=1	MA3388	31.52	387	260	9	K03911	0	644	ccw:104693626	antithrombin III	451	51.1	5.58	38.14	1	19	19	49	1	1.488	0.904	0.848	1.408	0.767	1.538	1.264	1.081	1.073	0.801	1.10655	0.903713	1.34473	0.816957	0.766349	1.27243	0.693148	1.38991	1.14229	0.976914
CL162.Contig2_All	TRANK1	10600	gi|465989784|gb|EMP38178.1|	3417.1	0	TPR and ankyrin repeat-containing protein 1 [Chelonia mydas]	sp|O15050|TRNK1_HUMAN	3160	0	TPR and ankyrin repeat-containing protein 1 OS=Homo sapiens GN=TRANK1 PE=2 SV=4	--	--	--	--	--	K17768	1e-06	60.5	dan:Dana_GF15495	mitochondrial import receptor subunit TOM70	2954	338.4	6.54	1.02	1	3	3	3	1	1.141	0.955	1.505	1.15	1.029	1.133	1.1	1.826	2.868	2.564	1.47918	0.676049	0.771372	0.645627	1.01745	0.777457	0.695655	0.765964	0.743654	1.23447
CL1629.Contig2_All	USP24	9883	gi|334321681|ref|XP_003340143.1|	4672.8	0	PREDICTED: ubiquitin carboxyl-terminal hydrolase 24 [Monodelphis domestica]	sp|Q9UPU5|UBP24_HUMAN	4648	0	Ubiquitin carboxyl-terminal hydrolase 24 OS=Homo sapiens GN=USP24 PE=1 SV=3	SPBC713.02c	30.79	367	248	12	K11840	0	4677	phi:102110963	ubiquitin carboxyl-terminal hydrolase 9/24 [EC:3.4.19.12]	2580	291.2	6.16	1.74	2	2	3	4	1	0.744	1.347	0.967	0.198	3.586	0.861	0.94	0.997	1.377	0.904	1.17464	0.851327	0.633388	1.14674	0.823233	0.168563	3.05286	0.732993	0.800248	0.848773
CL163.Contig3_All	ATP5S	6076	gi|62857801|ref|NP_001017243.1|	319.3	1e-84	ATP synthase, H+ transporting, mitochondrial Fo complex, subunit s (factor B) [Xenopus (Silurana) tropicalis] >gi|115291969|gb|AAI22012.1| mitochondrial ATP synthase regulatory component factor B [Xenopus (Silurana) tropicalis]	sp|P22027|ATP5S_BOVIN	282	8e-75	ATP synthase subunit s, mitochondrial OS=Bos taurus GN=ATP5S PE=1 SV=2	--	--	--	--	--	K07554	7e-85	319	xtr:549997	ATP synthase, H+ transporting, mitochondrial F0 complex, subunit s	198	22.9	6.21	14.65	1	2	2	7	1	2.595	0.61	0.881	1.03	1.124	0.982	0.817	0.624	1.434	1.341	1.13073	0.884387	2.29498	0.539476	0.779145	0.910918	0.99405	0.868468	0.722544	0.551857
CL1646.Contig1_All	EPB41L3	4967	gi|332849525|ref|XP_003315859.1|	296.6	9e-78	PREDICTED: erythrocyte membrane protein band 4.1-like 3 isoform 2 [Pan troglodytes]	sp|Q9WV92|E41L3_MOUSE	1021	0	Band 4.1-like protein 3 OS=Mus musculus GN=Epb41l3 PE=1 SV=1	--	--	--	--	--	K06107	0	1612	pbi:103054164	erythrocyte membrane protein band 4.1	1236	137.2	5.53	12.7	4	12	15	24	1	1.722	3.474	1.027	1.171	0.799	1.341	1.015	0.655	1.005	0.421	1.23909	0.807043	1.38973	2.80367	0.828833	0.945048	0.644828	1.08225	0.819149	0.528613
CL1658.Contig1_All	ESYT2A	4534	gi|148222238|ref|NP_001089260.1|	1364.8	0	extended synaptotagmin-2-A [Xenopus laevis] >gi|82194963|sp|Q5FWL4.1|EST2A_XENLA RecName: Full=Extended synaptotagmin-2-A; Short=E-Syt2-A >gi|58399115|gb|AAH89293.1| MGC84951 protein [Xenopus laevis]	sp|Q5FWL4|EST2A_XENLA	1364	0	Extended synaptotagmin-2-A OS=Xenopus laevis GN=esyt2-a PE=2 SV=1	YNL087w	23.79	391	264	16	K19513	7e-26	122	tsp:Tsp_01622	protein CLEC16A	875	97.9	7.64	3.77	1	3	3	7	1	1.221	1.375	1.606	1.251	1.622	1.106	1.257	1.011	1.338	0.929	1.24691	0.801983	0.979221	1.10273	1.28798	1.00328	1.30082	0.886993	1.00809	0.810805
CL1675.Contig1_All	CIRBPB	1245	gi|148235865|ref|NP_001079794.1|	237.7	1e-60	cold-inducible RNA-binding protein B [Xenopus laevis] >gi|82247034|sp|Q9DED4.1|CIRBB_XENLA RecName: Full=Cold-inducible RNA-binding protein B; AltName: Full=Cold-inducible RNA-binding protein 2; Short=xCIRP2; AltName: Full=Glycine-rich RNA-binding protein	sp|Q9DED4|CIRBB_XENLA	237	4e-62	Cold-inducible RNA-binding protein B OS=Xenopus laevis GN=cirbp-b PE=1 SV=1	SPAC19A8.13	38.35	133	81	2	K13195	4e-61	237	xla:379484	cold-inducible RNA-binding protein	144	15.3	9.23	42.36	1	4	9	27	1	1.52	1.198	1.572	1.52	2.796	1.439	2.218	1.492	0.888	1.078	1.52009	0.657855	0.99994	0.788111	1.03415	0.99994	1.83936	0.946654	1.45912	0.98152
CL1675.Contig4_All	CIRBPB	1397	gi|148235865|ref|NP_001079794.1|	243.4	2e-62	cold-inducible RNA-binding protein B [Xenopus laevis] >gi|82247034|sp|Q9DED4.1|CIRBB_XENLA RecName: Full=Cold-inducible RNA-binding protein B; AltName: Full=Cold-inducible RNA-binding protein 2; Short=xCIRP2; AltName: Full=Glycine-rich RNA-binding protein	sp|Q9DED4|CIRBB_XENLA	243	7e-64	Cold-inducible RNA-binding protein B OS=Xenopus laevis GN=cirbp-b PE=1 SV=1	SPAC140.02	41.67	132	70	4	K13195	9e-63	243	xla:379484	cold-inducible RNA-binding protein	164	17.3	8.32	51.22	1	4	9	26	1	1.664	1.626	1.312	2.041	1.675	1.619	2.36	1.154	1.41	1.639	1.59091	0.628571	1.04594	1.02206	0.824686	1.28291	1.05286	1.01766	1.48343	0.725371
CL1680.Contig2_All	NUDT9	1896	gi|348567292|ref|XP_003469434.1|	464.2	1e-128	PREDICTED: ADP-ribose pyrophosphatase, mitochondrial-like [Cavia porcellus]	sp|Q5XIG0|NUDT9_RAT	457	5e-128	ADP-ribose pyrophosphatase, mitochondrial OS=Rattus norvegicus GN=Nudt9 PE=2 SV=1	--	--	--	--	--	K13988	2e-128	461	cmy:102934355	ADP-ribose pyrophosphatase [EC:3.6.1.13]	432	47.3	8.87	11.34	1	5	5	8	1	0.649	0.723	0.978	0.873	0.756	0.783	0.744	0.678	0.84	1.098	0.829273	1.20588	0.782613	0.871848	1.17935	1.05273	0.911642	0.944201	0.897172	0.817584
CL169.Contig4_All	DCTN1	7583	gi|327286849|ref|XP_003228142.1|	2103.6	0	PREDICTED: dynactin subunit 1-like [Anolis carolinensis]	sp|Q6PCJ1|DCTN1_XENLA	2061	0	Dynactin subunit 1 OS=Xenopus laevis GN=dctn1 PE=2 SV=1	SPAC27D7.13c	23.77	551	395	15	K04648	0	2100	xtr:447948	dynactin 1	1263	140.4	5.64	9.03	1	10	11	21	1	0.892	1.794	0.881	1.065	1.065	1.119	1.264	1.336	1.427	0.834	1.15245	0.867713	0.774	1.55668	0.764455	0.924115	0.924115	0.970971	1.09679	1.15926
CL1717.Contig1_All	CKAP5	6836	gi|465955310|gb|EMP26381.1|	3383.2	0	Cytoskeleton-associated protein 5 [Chelonia mydas]	sp|Q14008|CKAP5_HUMAN	3333	0	Cytoskeleton-associated protein 5 OS=Homo sapiens GN=CKAP5 PE=1 SV=3	--	--	--	--	--	K16803	0	3378	asn:102370243	cytoskeleton-associated protein 5	2069	228	8.15	1.55	1	3	3	4	1	0.806	1.542	1.203	0.777	1.26	0.85	0.827	4.284	1.186	1.058	1.34482	0.743595	0.599338	1.14662	0.894545	0.577773	0.93693	0.632056	0.614953	3.18556
CL1733.Contig2_All	ADAM10	3977	gi|397787565|ref|NP_989592.2|	1395.2	0	disintegrin and metalloproteinase domain-containing protein 10 precursor [Gallus gallus]	sp|O14672|ADA10_HUMAN	1383	0	Disintegrin and metalloproteinase domain-containing protein 10 OS=Homo sapiens GN=ADAM10 PE=1 SV=1	--	--	--	--	--	K06704	0	1409	pss:102444574	disintegrin and metalloproteinase domain-containing protein 10 [EC:3.4.24.81]	749	83.9	7.77	3.34	1	2	2	3	1	1.017	2.261	0.988	2.023	0.615	0.788	1.133	2.51	0.868	0.691	1.26309	0.791709	0.805168	1.79005	0.782208	1.60163	0.486901	0.623866	0.897006	1.98719
CL1748.Contig1_All	MYH4	6059	gi|55742224|ref|NP_001006915.1|	3270.3	0	myosin heavy chain IIa [Xenopus (Silurana) tropicalis] >gi|49523259|gb|AAH75407.1| myosin, heavy polypeptide 2, skeletal muscle, adult [Xenopus (Silurana) tropicalis]	sp|Q5SX39|MYH4_MOUSE	3260	0	Myosin-4 OS=Mus musculus GN=Myh4 PE=1 SV=1	SPCC645.05c	33.42	1571	1003	27	K10352	0	3276	xtr:100495065	myosin heavy chain	1941	223.8	5.94	37.82	23	44	99	1006	1	1.743	5.298	0.902	1.48	0.861	0.972	1.176	1.697	1.145	0.941	1.565	0.638978	1.11374	3.3853	0.576358	0.945687	0.55016	0.621086	0.751438	1.08435
CL1748.Contig3_All	MYH3	4295	gi|301611451|ref|XP_002935254.1|	2371.3	0	PREDICTED: myosin-4-like [Xenopus (Silurana) tropicalis]	sp|Q90339|MYSS_CYPCA	2281	0	Myosin heavy chain, fast skeletal muscle OS=Cyprinus carpio PE=2 SV=2	YHR023w	22.16	1417	1048	25	K10352	0	2367	xtr:407946	myosin heavy chain	1381	158.8	5.77	49.89	20	43	89	974	1	7.106	1.719	0.971	1.446	1.103	1.152	1.14	1.631	1.26	1.016	1.77673	0.562833	3.99949	0.967509	0.54651	0.813856	0.620804	0.648383	0.641629	0.91798
CL1748.Contig4_All	MYH3	1076	gi|301615155|ref|XP_002937051.1|	639.8	0	PREDICTED: myosin-3-like [Xenopus (Silurana) tropicalis]	sp|P13541|MYH3_MOUSE	634	0	Myosin-3 OS=Mus musculus GN=Myh3 PE=2 SV=2	ECU04g1000	46.09	358	193	5	K10352	0	639	xtr:100495065	myosin heavy chain	358	40.4	6.34	25.7	3	4	9	144	1	5.908	1.142	1.226	1.064	1.204	0.945	0.958	1.629	1.135	1.002	1.56482	0.639052	3.77552	0.729797	0.783478	0.679951	0.769418	0.603904	0.612212	1.04102
CL1748.Contig8_All	MYH6	1295	gi|126278140|ref|XP_001380074.1|	702.2	0	PREDICTED: myosin-6-like [Monodelphis domestica]	sp|P13533|MYH6_HUMAN	696	0	Myosin-6 OS=Homo sapiens GN=MYH6 PE=1 SV=5	SPCC645.05c	40.53	380	224	4	K17751	0	704	amj:102575741	myosin heavy chain 6/7	407	45.7	6.37	26.04	3	6	9	125	1	11.495	0.825	1.069	0.898	1.328	1.043	0.96	1.497	1.013	1.31	2.03982	0.49024	5.63531	0.404448	0.524066	0.440235	0.651038	0.51132	0.47063	0.733889
CL1757.Contig2_All	G6PD	3615	gi|149638982|ref|XP_001505636.1|	914.5	0	PREDICTED: glucose-6-phosphate 1-dehydrogenase-like [Ornithorhynchus anatinus]	sp|O55044|G6PD_CRIGR	907	0	Glucose-6-phosphate 1-dehydrogenase OS=Cricetulus griseus GN=G6PD PE=2 SV=3	YNL241c	48.98	490	242	8	K00036	0	915	oaa:100073461	glucose-6-phosphate 1-dehydrogenase [EC:1.1.1.49 1.1.1.363]	518	59.2	7.03	45.75	1	21	21	51	1	0.38	0.796	0.91	0.637	0.483	0.566	0.746	0.472	0.456	0.445	0.626455	1.59629	0.606588	1.27064	1.45262	1.01683	0.771006	0.903497	1.19083	0.753447
CL1781.Contig2_All	TFEB	1546	gi|71896305|ref|NP_001026093.1|	626.7	1e-177	transcription factor EB [Gallus gallus]	sp|P19484|TFEB_HUMAN	608	1e-173	Transcription factor EB OS=Homo sapiens GN=TFEB PE=1 SV=3	--	--	--	--	--	K15590	0	641	fab:101806203	transcription factor EB	494	55	6.55	1.62	1	1	1	2	1	1.153	0.934	2.579	1.619	0.488	0.725	0.83	0.441	0.385	0.62	0.979455	1.02098	1.17719	0.953592	2.6331	1.65296	0.498236	0.740208	0.84741	0.450251
CL1783.Contig1_All	FCGBP	2835	gi|61744178|gb|AAX55672.1|	563.9	1e-158	peptidylaminoacyl-L/D-isomerase precursor, partial [Bombina variegata]	sp|Q9Y6R7|FCGBP_HUMAN	229	2e-59	IgGFc-binding protein OS=Homo sapiens GN=FCGBP PE=1 SV=3	--	--	--	--	--	K18273	3e-63	246	asn:102383405	alpha-tectorin	945	103.2	9.09	62.65	3	45	47	588	1	1.101	10.24	0.815	1.186	1.137	1.006	1.101	17.805	2.064	1.454	3.53718	0.282711	0.311265	2.89496	0.230409	0.335295	0.321442	0.284407	0.311265	5.03367
CL1783.Contig2_All	FCGBP	363	gi|301622521|ref|XP_002940580.1|	61.6	1e-08	PREDICTED: IgGFc-binding protein [Xenopus (Silurana) tropicalis]	--	--	--	--	--	--	--	--	--	K18273	8e-06	50.8	asn:102383405	alpha-tectorin	120	12.9	5.55	36.67	1	4	5	35	1	0.925	6.19	0.754	1.39	0.835	0.822	1.002	23.476	1.626	1.301	3.57464	0.279749	0.258768	1.73164	0.210931	0.388851	0.23359	0.229953	0.280308	6.56738
CL179.Contig1_All	UOX	2376	gi|58332682|ref|NP_001011416.1|	460.7	1e-127	urate oxidase [Xenopus (Silurana) tropicalis] >gi|56972251|gb|AAH87991.1| urate oxidase [Xenopus (Silurana) tropicalis]	sp|P11645|URIC_RABIT	434	6e-121	Uricase OS=Oryctolagus cuniculus GN=UOX PE=2 SV=1	SPCC1223.09	35.17	290	177	4	K00365	5e-128	461	lcm:102360643	urate oxidase [EC:1.7.3.3]	234	26.7	7.91	29.06	1	6	6	8	1	0.066	0.138	0.096	0.154	0.163	0.105	0.12	0.173	0.258	0.53	0.254818	3.92437	0.259008	0.541563	0.376739	0.604352	0.639672	0.412059	0.470924	0.678915
CL1801.Contig1_All	CTPS2	11416	gi|350422242|ref|XP_003493102.1|	612.5	1e-172	PREDICTED: CTP synthase-like [Bombus impatiens]	sp|Q6GME1|PYRG2_XENLA	468	1e-130	CTP synthase 2 OS=Xenopus laevis GN=ctps2 PE=2 SV=1	AGc2984	78.72	545	116	1	K01937	7e-133	479	bfo:BRAFLDRAFT_76524	CTP synthase [EC:6.3.4.2]	592	64.9	6.35	6.25	1	2	2	2	1	0.375	0.689	0.542	0.454	0.567	0.925	0.935	0.642	0.979	0.548	0.696	1.43678	0.538793	0.989943	0.778736	0.652299	0.814655	1.32902	1.34339	0.922414
CL1831.Contig3_All	DBNLA	2326	gi|465959684|gb|EMP28566.1|	618.2	6e-175	Drebrin-like protein [Chelonia mydas]	sp|Q7ZXQ9|DBNLA_XENLA	558	3e-158	Drebrin-like protein A OS=Xenopus laevis GN=dbnl-a PE=2 SV=1	STM0960	21.81	321	201	11	K06106	1e-29	134	ssc:100521992	cortactin	553	62.1	5.3	31.28	1	13	13	17	1	0.921	1.003	1.228	1.304	1.138	0.997	1.399	0.887	0.784	0.64	1.02736	0.973365	0.896469	0.976285	1.19529	1.26927	1.10769	0.970445	1.36174	0.863375
CL1871.Contig2_All	ITGA8	7134	gi|449492433|ref|XP_004175580.1|	1624.8	0	PREDICTED: LOW QUALITY PROTEIN: integrin alpha-8 [Taeniopygia guttata]	sp|P53708|ITA8_HUMAN	1619	0	Integrin alpha-8 OS=Homo sapiens GN=ITGA8 PE=1 SV=3	--	--	--	--	--	K06584	0	1652	asn:102385374	integrin alpha 8	1052	116.2	5.83	2.09	1	1	1	1	1	0.964	1.517	1.123	3.515	1.642	0.86	1.406	1.564	1.007	0.932	1.41182	0.708307	0.682807	1.0745	0.795428	2.4897	1.16304	0.609144	0.995879	1.10779
CL1875.Contig3_All	MYO10	9389	gi|363736238|ref|XP_003641687.1|	3286.1	0	PREDICTED: myosin-X-like [Gallus gallus]	sp|Q9HD67|MYO10_HUMAN	2650	0	Unconventional myosin-X OS=Homo sapiens GN=MYO10 PE=1 SV=3	YOR326w	31.45	1116	677	22	K12559	0	3356	cmy:102934044	myosin X	2096	240.8	6.27	2.29	8	3	5	6	1	0	1.378	1.47	1.294	3.755	1.522	1.359	1.144	2.697	0.755	1.48855	0.671797	0	0.925736	0.987541	0.869305	2.5226	1.02247	0.912972	0.768535
CL1881.Contig1_All	PAK2	2526	gi|118094906|ref|XP_422671.2|	954.9	0	PREDICTED: serine/threonine-protein kinase PAK 2 isoform 2 [Gallus gallus]	sp|Q64303|PAK2_RAT	943	0	Serine/threonine-protein kinase PAK 2 OS=Rattus norvegicus GN=Pak2 PE=1 SV=1	YAR019c	33.33	267	176	3	K04410	0	971	amj:102571099	p21-activated kinase 2 [EC:2.7.11.1]	523	58.1	5.99	14.53	2	6	7	19	1	0.564	0.751	1.113	0.859	0.811	1.471	1.078	0.581	2.106	0.89	1.02036	0.980043	0.552744	0.736012	1.09079	0.841857	0.794815	1.44164	1.05649	0.569405
CL1893.Contig3_All	SQRDL	1827	gi|62751375|ref|NP_001015687.1|	759.2	0	sulfide quinone reductase-like [Xenopus (Silurana) tropicalis] >gi|89266876|emb|CAJ83872.1| sulfide quinone reductase-like (yeast) [Xenopus (Silurana) tropicalis]	sp|Q9Y6N5|SQRD_HUMAN	694	0	Sulfide:quinone oxidoreductase, mitochondrial OS=Homo sapiens GN=SQRDL PE=1 SV=1	SA0084	48.22	394	202	2	K17218	0	759	xtr:549710	sulfide:quinone oxidoreductase [EC:1.8.5.-]	451	50.1	9.2	40.13	1	15	15	37	1	1.082	0.924	1.139	1.38	0.714	1.415	2.214	1.427	2.938	1.134	1.397	0.71582	0.774517	0.661417	0.815319	0.987831	0.511095	1.01288	1.58482	1.02147
CL1906.Contig4_All	PTBP1	4137	gi|334326796|ref|XP_001375584.2|	957.6	0	PREDICTED: polypyrimidine tract-binding protein 1-like [Monodelphis domestica]	sp|Q29099|PTBP1_PIG	939	0	Polypyrimidine tract-binding protein 1 OS=Sus scrofa GN=PTBP1 PE=2 SV=1	--	--	--	--	--	K13218	0	960	amj:102568182	polypyrimidine tract-binding protein 1	591	63.7	9.36	26.06	2	9	11	28	1	0.68	0.992	1.555	1.157	1.254	1.312	1.104	1.159	0.731	0.753	1.06336	0.940412	0.63948	0.932889	1.46234	1.08806	1.17928	1.23382	1.03821	1.08994
CL1938.Contig2_All	BASP1	1454	gi|465995739|gb|EMP39853.1|	283.9	1e-74	Brain acid soluble protein 1 like protein [Chelonia mydas]	sp|P23614|BASP1_CHICK	268	2e-71	Brain acid soluble protein 1 homolog OS=Gallus gallus GN=BASP1 PE=2 SV=4	SPAC140.02	18.29	246	182	3	K17272	6e-75	283	cmy:102937400	brain acid soluble protein 1	231	23.8	4.61	56.71	1	11	11	17	1	0.702	2.642	0.913	1.36	0.749	0.538	1.095	1.877	0.864	0.452	1.10836	0.902231	0.633366	2.38369	0.823737	1.22703	0.675771	0.4854	0.987943	1.69349
CL1951.Contig1_All	SNRNP70	1913	gi|56118714|ref|NP_001008126.1|	749.6	0	U1 small nuclear ribonucleoprotein 70 kDa [Xenopus (Silurana) tropicalis] >gi|82234425|sp|Q66II8.1|RU17_XENTR RecName: Full=U1 small nuclear ribonucleoprotein 70 kDa; Short=U1 snRNP 70 kDa; Short=U1-70K; Short=snRNP70 >gi|51703810|gb|AAH81331.1| small nuc	sp|Q66II8|RU17_XENTR	749	0	U1 small nuclear ribonucleoprotein 70 kDa OS=Xenopus tropicalis GN=snrnp70 PE=2 SV=1	SPAC19A8.13	47.98	198	103	2	K11093	0	749	xtr:493488	U1 small nuclear ribonucleoprotein 70kDa	509	60.9	9.47	20.43	1	14	14	25	1	0.784	0.763	1.144	0.744	1.044	0.862	0.784	0.866	0.846	0.913	0.886364	1.12821	0.884513	0.860821	1.29067	0.839385	1.17785	0.972513	0.884513	0.977026
CL1959.Contig1_All	UGT1A1	1773	gi|363735704|ref|XP_003641594.1|	711.4	0	PREDICTED: UDP-glucuronosyltransferase 1-1-like isoform 2 [Gallus gallus] >gi|363735766|ref|XP_003641606.1| PREDICTED: UDP-glucuronosyltransferase 1-9 isoform 2 [Gallus gallus]	sp|P22309|UD11_HUMAN	662	0	UDP-glucuronosyltransferase 1-1 OS=Homo sapiens GN=UGT1A1 PE=1 SV=1	CAC2716	23.25	357	254	9	K00699	0	735	fpg:101923845	glucuronosyltransferase [EC:2.4.1.17]	547	61	7.31	6.58	1	3	3	5	1	0.103	0.127	0.118	0.221	0.204	0.163	0.37	0.353	0.322	0.217	0.290727	3.43965	0.354284	0.436836	0.405879	0.760163	0.701689	0.560663	1.27267	1.2142
CL1967.Contig2_All	SLC25A13	5224	gi|147901189|ref|NP_001083224.1|	1222.6	0	solute carrier family 25 (aspartate/glutamate carrier), member 13 [Xenopus laevis] >gi|37748220|gb|AAH59349.1| MGC69168 protein [Xenopus laevis]	sp|Q9UJS0|CMC2_HUMAN	1199	0	Calcium-binding mitochondrial carrier protein Aralar2 OS=Homo sapiens GN=SLC25A13 PE=1 SV=2	--	--	--	--	--	K15105	0	1222	xla:398810	solute carrier family 25 (mitochondrial aspartate/glutamate transporter), member 12/13	675	74.5	8.28	32.59	1	17	19	56	1	0.651	0.36	0.304	0.381	0.459	0.36	0.436	0.335	0.457	0.658	0.491	2.03666	1.32587	0.733198	0.619145	0.775967	0.934827	0.733198	0.887984	0.682281
CL1967.Contig4_All	SLC25A12	2682	gi|48734648|gb|AAH72270.1|	1184.9	0	LOC443574 protein, partial [Xenopus laevis]	sp|Q5RBC8|CMC1_PONAB	1149	0	Calcium-binding mitochondrial carrier protein Aralar1 OS=Pongo abelii GN=SLC25A12 PE=2 SV=1	--	--	--	--	--	K15105	0	1182	xla:443574	solute carrier family 25 (mitochondrial aspartate/glutamate transporter), member 12/13	675	74.4	8.12	26.07	1	15	17	32	1	2.869	0.875	0.933	1.007	0.777	0.669	0.862	0.93	1.185	1.469	1.14327	0.874682	2.50946	0.765347	0.816078	0.880805	0.679628	0.585162	0.753976	0.813454
CL1968.Contig2_All	HIST1H3A	527	gi|449481769|ref|XP_004175938.1|	263.1	4e-69	PREDICTED: uncharacterized protein LOC100219617 [Taeniopygia guttata]	sp|P84239|H3_URECA	264	7e-71	Histone H3 OS=Urechis caupo PE=1 SV=2	SPBC1105.11c	91.91	136	11	0	K11253	2e-71	269	mgp:100542975	histone H3	136	15.4	11.27	41.18	4	2	11	523	1	0.692	1.929	3.593	1.112	0.782	1.003	0.942	1.396	0.438	0.77	1.24155	0.805448	0.55737	1.55371	2.89397	0.895658	0.62986	0.807864	0.758732	1.12441
CL1987.Contig5_All	IST1	4294	gi|444722351|gb|ELW63049.1|	581.3	1e-163	IST1 like protein [Tupaia chinensis]	sp|Q3ZBV1|IST1_BOVIN	574	5e-163	IST1 homolog OS=Bos taurus GN=IST1 PE=2 SV=1	--	--	--	--	--	K19476	7e-164	581	tup:102494636	vacuolar protein sorting-associated protein IST1	374	40.5	5.26	6.42	2	3	3	8	1	0.74	1.117	1.282	1.092	1.105	1.539	1.153	1.296	0.971	0.88	1.10682	0.903491	0.668583	1.0092	1.15828	0.986612	0.998357	1.39047	1.04172	1.17092
CL2.Contig2_All	HSP100	29590	gi|350422236|ref|XP_003493100.1|	696.8	0	PREDICTED: chaperone protein ClpB-like [Bombus impatiens]	sp|P31543|CLP_TRYBB	789	0	Heat shock protein 100 OS=Trypanosoma brucei brucei GN=HSP100 PE=3 SV=1	mll3429	74.13	862	223	2	K00121	7e-109	401	phd:102338706	S-(hydroxymethyl)glutathione dehydrogenase / alcohol dehydrogenase [EC:1.1.1.284 1.1.1.1]	102	11	5.03	6.86	1	1	1	4	1	0.78	0.749	0.877	1.2	0.653	1.134	1.062	1.312	0.804	1.169	0.976364	1.02421	0.798883	0.767132	0.898231	1.22905	0.668808	1.16145	1.08771	1.34376
CL2005.Contig3_All	GBP1	4946	gi|338725265|ref|XP_001495041.2|	435.3	1e-119	PREDICTED: interferon-induced guanylate-binding protein 1-like [Equus caballus]	sp|Q5D1D6|GBP1_CHLAE	429	4e-119	Interferon-induced guanylate-binding protein 1 OS=Chlorocebus aethiops GN=GBP1 PE=2 SV=1	--	--	--	--	--	K10388	2e-07	61.6	ecb:100147640	plectin	431	49.6	6.04	8.58	1	4	4	4	1	0.606	0.868	1.604	0.669	0.515	0.41	0.554	0.724	0.4	0.666	0.728727	1.37226	0.831587	1.19112	2.2011	0.918039	0.706712	0.562625	0.76023	0.993513
CL2021.Contig3_All	FAM208A	5457	gi|363738627|ref|XP_414341.3|	1670.6	0	PREDICTED: LOW QUALITY PROTEIN: uncharacterized protein C3orf63 [Gallus gallus]	sp|Q9UK61|F208A_HUMAN	1516	0	Protein FAM208A OS=Homo sapiens GN=FAM208A PE=1 SV=3	--	--	--	--	--	--	--	--	--	--	1511	170.3	5.71	1.65	1	2	2	2	1	0.986	0.693	1.012	0.788	1.868	0.975	0.884	6.494	3.315	6.124	2.19445	0.455694	0.449314	0.315796	0.461162	0.359087	0.851237	0.444302	0.402834	2.95928
CL2028.Contig2_All	MFSD10	2506	gi|148232345|ref|NP_001084807.1|	697.6	0	uncharacterized protein LOC431848 [Xenopus laevis] >gi|47124850|gb|AAH70866.1| MGC84630 protein [Xenopus laevis]	sp|Q9D2V8|MFS10_MOUSE	555	1e-157	Major facilitator superfamily domain-containing protein 10 OS=Mus musculus GN=Mfsd10 PE=2 SV=1	lin0830	24.26	404	298	7	K13506	6e-29	132	tsp:Tsp_00306	glycerol-3-phosphate O-acyltransferase 3/4 [EC:2.3.1.15]	467	51	9.74	2.14	1	1	1	4	1	0.631	0.647	1.234	1.053	0.706	0.594	0.933	0.92	0.501	1.104	0.847545	1.17988	0.744503	0.763381	1.45597	1.24241	0.832994	0.700847	1.10083	1.08549
CL2043.Contig1_All	SPEN	2560	gi|148681433|gb|EDL13380.1|	294.3	2e-77	SPEN homolog, transcriptional regulator (Drosophila), isoform CRA_b [Mus musculus]	sp|Q62504|MINT_MOUSE	289	2e-77	Msx2-interacting protein OS=Mus musculus GN=Spen PE=1 SV=2	Cgl1939	28.34	367	250	13	K13190	2e-21	107	lgi:LOTGIDRAFT_224309	RNA-binding protein 15	732	84.6	9.39	27.73	1	22	22	51	1	1.006	0.81	1.461	1.092	1.306	1.155	1.091	0.728	0.829	0.892	1.03364	0.967458	0.973263	0.783641	1.41346	1.05646	1.2635	1.11741	1.0555	0.70431
CL2048.Contig2_All	DDX3X	4874	gi|45361237|ref|NP_989196.1|	1130.2	0	DEAD (Asp-Glu-Ala-Asp) box polypeptide 3, X-linked [Xenopus (Silurana) tropicalis] >gi|38649000|gb|AAH63374.1| DEAD/H (Asp-Glu-Ala-Asp/His) box polypeptide 3, X-linked [Xenopus (Silurana) tropicalis]	sp|O00571|DDX3X_HUMAN	1050	0	ATP-dependent RNA helicase DDX3X OS=Homo sapiens GN=DDX3X PE=1 SV=3	ECU08g1080	37.7	512	303	12	K11594	0	1139	cmy:102935993	ATP-dependent RNA helicase DDX3X [EC:3.6.4.13]	721	78.9	7.55	9.29	1	5	6	19	1	1.177	0.784	0.88	0.919	1.039	0.899	0.973	0.819	1.155	1.146	0.981	1.01937	1.1998	0.799185	0.897044	0.936799	1.05912	0.916412	0.991845	0.834862
CL2061.Contig3_All	GAPDH	1159	gi|407261725|ref|XP_001479421.4|	714.1	0	PREDICTED: glyceraldehyde-3-phosphate dehydrogenase-like isoform 1 [Mus musculus]	sp|P16858|G3P_MOUSE	665	0	Glyceraldehyde-3-phosphate dehydrogenase OS=Mus musculus GN=Gapdh PE=1 SV=2	SPBC354.12	73.57	333	88	1	K00134	0	678	mmu:14433	glyceraldehyde 3-phosphate dehydrogenase [EC:1.2.1.12]	360	38.9	8.29	18.89	1	7	7	293	1	1.855	1.523	0.92	0.771	0.641	0.827	0.847	0.713	0.856	0.798	0.977364	1.02316	1.89796	1.55827	0.941308	0.788857	0.655846	0.846154	0.866617	0.729514
CL2081.Contig3_All	ELAVL1	2377	gi|465982808|gb|EMP36172.1|	612.5	3e-173	ELAV-like protein 1 [Chelonia mydas]	sp|P70372|ELAV1_MOUSE	605	2e-172	ELAV-like protein 1 OS=Mus musculus GN=Elavl1 PE=1 SV=2	YCL011c	22.96	331	237	8	K13088	9e-173	609	shr:100922443	ELAV-like protein 1	340	37.8	8.24	13.53	1	4	5	10	1	1.182	0.745	1.427	0.882	0.953	1.16	0.945	0.762	0.755	0.863	0.970364	1.03054	1.2181	0.767753	1.47058	0.908938	0.982106	1.19543	0.973862	0.785273
CL2094.Contig2_All	PYCR2	1549	gi|62859945|ref|NP_001015942.1|	575.9	2e-162	pyrroline-5-carboxylate reductase family, member 1 [Xenopus (Silurana) tropicalis] >gi|89268968|emb|CAJ82542.1| pyrroline-5-carboxylate reductase family, member 2 [Xenopus (Silurana) tropicalis] >gi|89271878|emb|CAJ81362.1| pyrroline-5-carboxylate reducta	sp|Q922Q4|P5CR2_MOUSE	506	5e-143	Pyrroline-5-carboxylate reductase 2 OS=Mus musculus GN=Pycr2 PE=2 SV=1	MA4102	42.59	270	154	3	K00286	8e-163	575	xtr:548696	pyrroline-5-carboxylate reductase [EC:1.5.1.2]	319	33.5	7.52	29.15	1	6	6	17	1	1.713	1.278	1.101	1.117	1.592	0.97	1.1	1.9	1.482	1.172	1.31136	0.762565	1.30627	0.974558	0.839584	0.851785	1.214	0.739688	0.838821	1.44887
CL2115.Contig1_All	HSPB7	6043	gi|126328919|ref|XP_001366030.1|	248.8	2e-63	PREDICTED: heat shock protein beta-7-like [Monodelphis domestica]	sp|Q9UBY9|HSPB7_HUMAN	231	1e-59	Heat shock protein beta-7 OS=Homo sapiens GN=HSPB7 PE=1 SV=1	--	--	--	--	--	K09546	2e-70	271	lcm:102354694	heat shock protein beta-7	168	18.6	6.95	8.33	1	1	1	2	1	2.489	0.621	0.931	2.12	0.905	0.887	1.366	1.152	7.893	1.116	1.86182	0.537109	1.33687	0.333545	0.500049	1.13867	0.486084	0.476416	0.733691	0.61875
CL2142.Contig1_All	PTER	2568	gi|149743698|ref|XP_001498178.1|	599.4	3e-169	PREDICTED: phosphotriesterase-related protein-like [Equus caballus]	sp|A6QLJ8|PTER_BOVIN	590	5e-168	Phosphotriesterase-related protein OS=Bos taurus GN=PTER PE=2 SV=1	mll7664	33.92	339	223	3	K07048	1e-169	599	ecb:100068537	phosphotriesterase-related protein	349	39	6.27	27.79	1	9	9	22	1	1.501	0.244	0.237	0.381	0.288	0.442	0.29	0.434	0.489	1.035	0.576455	1.73474	2.60385	0.423277	0.411134	0.660937	0.499606	0.766756	0.503075	0.752878
CL2144.Contig2_All	TNS	6753	gi|197245540|gb|AAI69188.1|	2520	0	Unknown (protein for IMAGE:7645010) [Xenopus (Silurana) tropicalis]	sp|Q04205|TENS_CHICK	2135	0	Tensin OS=Gallus gallus GN=TNS PE=1 SV=2	SPBC609.02	27.22	158	113	3	K18080	0	2518	xtr:100216306	tensin	1801	196.2	6.83	6.89	1	8	8	15	1	1.503	1.304	0.975	3.624	1.089	1.483	3.499	2.517	4.825	1.264	2.09845	0.476541	0.716241	0.62141	0.464628	1.72699	0.518953	0.706711	1.66742	1.19945
CL2149.Contig3_All	WFDC8	4319	gi|2921404|gb|AAC04763.1|	129.4	1e-27	putative porin precursor [Trichuris trichiura]	sp|Q8IUA0|WFDC8_HUMAN	110	4e-23	WAP four-disulfide core domain protein 8 OS=Homo sapiens GN=WFDC8 PE=2 SV=2	--	--	--	--	--	K06254	8e-19	99.4	lgi:LOTGIDRAFT_210962	agrin	793	84.8	6.99	37.07	1	21	21	71	1	1.801	2.143	0.661	2.342	0.828	0.885	1.202	3.293	1.515	2.362	1.63927	0.610027	1.09866	1.30729	0.403228	1.42868	0.505102	0.539874	0.733252	2.00882
CL2156.Contig2_All	HSD11B1	2914	gi|148228048|ref|NP_001079807.1|	438.7	8e-121	hydroxysteroid (11-beta) dehydrogenase 1 [Xenopus laevis] >gi|32484248|gb|AAH54291.1| MGC64545 protein [Xenopus laevis]	sp|P28845|DHI1_HUMAN	343	1e-93	Corticosteroid 11-beta-dehydrogenase isozyme 1 OS=Homo sapiens GN=HSD11B1 PE=1 SV=3	BS_yqjQ	32.99	194	126	4	K15680	3e-121	438	xla:379497	corticosteroid 11-beta-dehydrogenase isozyme 1 [EC:1.1.1.146]	336	37.1	8.27	29.46	4	9	9	32	1	0.15	0.19	0.144	0.301	0.142	0.263	0.228	0.251	0.24	0.249	0.287091	3.48322	0.522483	0.661811	0.501583	1.04845	0.494617	0.916086	0.794174	0.874288
CL2229.Contig1_All	STK3	4565	gi|147901101|ref|NP_001090665.1|	941	0	serine/threonine kinase 3 [Xenopus (Silurana) tropicalis] >gi|117558549|gb|AAI27306.1| LOC100036637 protein [Xenopus (Silurana) tropicalis]	sp|Q6IP06|STK3_XENLA	938	0	Serine/threonine-protein kinase 3 OS=Xenopus laevis GN=stk3 PE=2 SV=1	YAR019c	40.08	262	155	3	K04412	0	951	acs:100563011	serine/threonine kinase 3	582	66	5.43	12.2	2	6	6	9	1	1.034	1.128	1.597	0.945	0.964	0.94	0.839	0.402	0.779	0.868	0.954182	1.04802	1.08365	1.18216	1.67369	0.990377	1.01029	0.985137	0.879287	0.421303
CL2234.Contig1_All	PPL	8067	gi|327280089|ref|XP_003224786.1|	2407.5	0	PREDICTED: periplakin-like [Anolis carolinensis]	sp|O60437|PEPL_HUMAN	2270	0	Periplakin OS=Homo sapiens GN=PPL PE=1 SV=4	aq_629	21.77	960	720	28	K10386	0	2464	xtr:100492628	periplakin	1759	205.9	6.05	8.36	7	11	12	16	1	1.113	2.12	0.886	4.177	0.952	1.002	1.435	3.243	2.148	0.808	1.71673	0.582504	0.648327	1.23491	0.516098	2.43312	0.554544	0.583669	0.835893	1.88906
CL2239.Contig3_All	MAP2K2	4761	gi|466045603|ref|XP_004277258.1|	758.1	0	PREDICTED: dual specificity mitogen-activated protein kinase kinase 2 [Orcinus orca]	sp|Q1HG70|MP2K2_CANFA	753	0	Dual specificity mitogen-activated protein kinase kinase 2 OS=Canis familiaris GN=MAP2K2 PE=2 SV=1	Cgl2127_1	31.39	223	149	4	K04369	0	758	lve:103090769	mitogen-activated protein kinase kinase 2 [EC:2.7.12.2]	401	44.6	6.8	17.96	1	2	6	12	1	0.86	1.405	0.959	0.806	1.093	1.132	0.941	0.534	1.1	1	0.984545	1.0157	0.8735	1.42705	0.974054	0.818652	1.11016	1.14977	0.955771	0.542382
CL2257.Contig3_All	POR	3602	gi|148223907|ref|NP_001078953.1|	1227.6	0	P450 (cytochrome) oxidoreductase [Xenopus laevis] >gi|37590720|gb|AAH59318.1| Npr protein [Xenopus laevis]	sp|P16435|NCPR_HUMAN	1146	0	NADPH--cytochrome P450 reductase OS=Homo sapiens GN=POR PE=1 SV=2	SPBC365.17	33.53	689	418	17	K00327	0	1227	xla:379707	NADPH-ferrihemoprotein reductase [EC:1.6.2.4]	683	77.6	5.49	11.86	1	7	7	17	1	0.473	0.441	0.521	0.514	0.387	0.75	0.548	0.396	0.941	0.652	0.602091	1.66088	0.785596	0.732448	0.865318	0.853692	0.64276	1.24566	0.910162	0.657708
CL2275.Contig1_All	SERBP1	1862	gi|47575766|ref|NP_001001227.1|	632.5	2e-179	SERPINE1 mRNA binding protein 1 isoform 1 [Xenopus (Silurana) tropicalis] >gi|45708914|gb|AAH67912.1| SERPINE1 mRNA binding protein 1 [Xenopus (Silurana) tropicalis]	sp|Q8NC51|PAIRB_HUMAN	588	1e-167	Plasminogen activator inhibitor 1 RNA-binding protein OS=Homo sapiens GN=SERBP1 PE=1 SV=2	--	--	--	--	--	K13199	1e-179	632	xtr:407908	plasminogen activator inhibitor 1 RNA-binding protein	494	54.1	9.26	6.88	1	3	3	5	1	1.42	0.96	0.754	1.853	2.794	1.262	2.057	2.29	1.218	0.499	1.46427	0.682933	0.969765	0.655616	0.514931	1.26547	1.90811	0.861861	1.40479	1.56392
CL2296.Contig2_All	HNRNPAB	1628	gi|45384514|ref|NP_990659.1|	430.6	1e-118	heterogeneous nuclear ribonucleoprotein A/B [Gallus gallus] >gi|515838|emb|CAA56586.1| single stranded D box binding factor [Gallus gallus]	sp|Q99020|ROAA_MOUSE	408	2e-113	Heterogeneous nuclear ribonucleoprotein A/B OS=Mus musculus GN=Hnrnpab PE=1 SV=1	SPAC140.02	28.48	323	198	9	K13044	5e-119	430	gga:396268	heterogeneous nuclear ribonucleoprotein A/B/D	287	31	6.29	39.72	1	13	14	94	1	0.84	0.776	1.521	0.938	1.028	1.021	0.959	0.691	0.615	0.959	0.940727	1.06301	0.892926	0.824894	1.61683	0.997101	1.09277	1.08533	1.01942	0.734538
CL2299.Contig3_All	PXN1	1854	gi|307344664|ref|NP_001182547.1|	307	2e-81	pentraxin precursor [Xenopus (Silurana) tropicalis]	sp|P49263|PXN1_XENLA	214	5e-55	Pentraxin fusion protein OS=Xenopus laevis GN=pxn1 PE=2 SV=1	--	--	--	--	--	K10730	7e-71	270	fch:102049632	ATP-dependent DNA helicase Q4 [EC:3.6.4.12]	577	63.1	5.31	10.23	1	6	7	9	1	1.646	1.684	0.901	2.072	0.915	0.926	1.162	4.466	1.357	0.759	1.53527	0.65135	1.07212	1.09687	0.586866	1.3496	0.595985	0.60315	0.756869	2.90893
CL23.Contig13_All	ZNF182	943	gi|66794503|gb|AAH96621.1|	336.6	1e-90	RIKEN cDNA 1700029I01 gene [Mus musculus]	sp|P17025|ZN182_HUMAN	402	7e-112	Zinc finger protein 182 OS=Homo sapiens GN=ZNF182 PE=1 SV=2	SPAC144.09c	31.46	267	158	13	K09228	7e-120	432	mmu:666532	KRAB domain-containing zinc finger protein	314	37.1	8.62	20.38	5	2	3	4	1	1.083	0.853	1.176	1.511	1.205	1.495	2.022	0.576	0.507	0.726	1.10491	0.905052	0.980171	0.772009	1.06434	1.36753	1.09059	1.35305	1.83001	0.52131
CL2306.Contig2_All	MAPK6	4705	gi|449277393|gb|EMC85586.1|	1352.4	0	Mitogen-activated protein kinase 6 [Columba livia]	sp|Q5F3W3|MK06_CHICK	1350	0	Mitogen-activated protein kinase 6 OS=Gallus gallus GN=MAPK6 PE=2 SV=1	YBL016w	36.22	323	196	5	K06855	0	1367	cmy:102939637	mitogen-activated protein kinase 4/6 [EC:2.7.11.24]	720	82.6	5.16	3.89	1	2	2	2	1	0.634	1.003	1.164	1.038	0.959	1.054	1.329	1.725	0.862	0.856	1.05673	0.946318	0.599966	0.949157	1.10151	0.982278	0.907519	0.997419	1.25766	1.6324
CL2313.Contig2_All	EML4	5433	gi|470596190|ref|XP_004310912.1|	1686.4	0	PREDICTED: echinoderm microtubule-associated protein-like 4 [Tursiops truncatus]	sp|Q9HC35|EMAL4_HUMAN	1640	0	Echinoderm microtubule-associated protein-like 4 OS=Homo sapiens GN=EML4 PE=1 SV=3	all0664	20.48	415	297	11	K15420	0	1716	asn:102368445	echinoderm microtubule-associated protein-like 4	996	110.8	6.16	4.82	1	3	4	9	1	1.019	0.964	1.147	1.065	1.382	1.311	1.358	1.104	0.877	1.21	1.13064	0.884458	0.901262	0.852617	1.01447	0.941947	1.22232	1.15952	1.20109	0.976441
CL2325.Contig1_All	PTRH2	983	gi|410980606|ref|XP_003996668.1|	274.2	6e-72	PREDICTED: LOW QUALITY PROTEIN: peptidyl-tRNA hydrolase 2, mitochondrial [Felis catus]	sp|Q3ZBL5|PTH2_BOVIN	270	4e-72	Peptidyl-tRNA hydrolase 2, mitochondrial OS=Bos taurus GN=PTRH2 PE=2 SV=1	SPAC19A8.14	55.56	117	52	0	K04794	7e-73	276	fca:101093219	peptidyl-tRNA hydrolase, PTH2 family [EC:3.1.1.29]	172	18.4	8.88	8.72	1	1	1	4	1	1.374	0.928	1.018	0.679	1.541	1.556	1.309	0.615	0.815	1.188	1.093	0.914913	1.25709	0.849039	0.931382	0.621226	1.40988	1.4236	1.19762	0.562672
CL2336.Contig1_All	PLCH1	6414	gi|465989256|gb|EMP37971.1|	2338.9	0	1-phosphatidylinositol-4,5-bisphosphate phosphodiesterase eta-1, partial [Chelonia mydas]	sp|Q4KWH8|PLCH1_HUMAN	2082	0	1-phosphatidylinositol 4,5-bisphosphate phosphodiesterase eta-1 OS=Homo sapiens GN=PLCH1 PE=1 SV=1	--	--	--	--	--	K19006	0	2382	cmy:102942071	phosphatidylinositol phospholipase C, eta [EC:3.1.4.11]	1670	189.7	6.68	0.48	1	1	1	8	1	0.697	0.342	0.707	0.821	0.651	0.671	1.44	0.656	0.57	1.11	0.787727	1.26947	0.884824	0.43416	0.897519	1.04224	0.826428	0.851818	1.82804	0.832776
CL2338.Contig2_All	RASSF6	2969	gi|148232922|ref|NP_001088472.1|	430.3	3e-118	uncharacterized protein LOC495337 [Xenopus laevis] >gi|54311486|gb|AAH84799.1| LOC495337 protein [Xenopus laevis]	sp|Q6ZTQ3|RASF6_HUMAN	357	1e-97	Ras association domain-containing protein 6 OS=Homo sapiens GN=RASSF6 PE=1 SV=1	--	--	--	--	--	K09851	1e-118	430	xla:495337	Ras association domain-containing protein 2/4	366	42.8	8.57	9.56	1	2	2	2	1	0.802	1.001	0.858	0.582	1.746	0.637	0.456	0.269	0.51	0.855	0.792364	1.26205	1.01216	1.26331	1.08284	0.734511	2.20353	0.803924	0.575493	0.339491
CL2340.Contig1_All	ENO1	2012	gi|449268464|gb|EMC79328.1|	793.9	0	Alpha-enolase [Columba livia]	sp|P51913|ENOA_CHICK	792	0	Alpha-enolase OS=Gallus gallus GN=ENO1 PE=2 SV=2	YGR254w	63.11	431	156	2	K01689	0	793	clv:102096283	enolase [EC:4.2.1.11]	434	46.9	5.99	70.28	1	24	33	282	1	0.753	1.149	0.874	0.854	0.744	0.878	0.958	0.534	0.728	0.707	0.834455	1.19839	0.902386	1.37695	1.04739	1.02342	0.8916	1.05218	1.14806	0.639939
CL2340.Contig2_All	ENO3	1663	gi|147904511|ref|NP_001080346.1|	805.8	0	enolase 3 [Xenopus laevis] >gi|28277353|gb|AAH45082.1| Eno3-prov protein [Xenopus laevis]	sp|Q3ZC09|ENOB_BOVIN	787	0	Beta-enolase OS=Bos taurus GN=ENO3 PE=2 SV=1	YGR254w	64.2	433	152	2	K01689	0	805	xla:380038	enolase [EC:4.2.1.11]	434	47.4	6.87	51.15	2	16	22	152	1	2.71	0.828	0.602	0.844	1.13	0.837	0.922	0.641	0.641	0.654	0.982636	1.01767	2.75789	0.842631	0.612638	0.858914	1.14997	0.85179	0.938292	0.652327
CL2349.Contig2_All	HADHA	2919	gi|45361293|ref|NP_989224.1|	1294.3	0	mitochondrial trifunctional protein, alpha subunit [Xenopus (Silurana) tropicalis] >gi|38970046|gb|AAH63202.1| hydroxyacyl-Coenzyme A dehydrogenase/3-ketoacyl-Coenzyme A thiolase/enoyl-Coenzyme A hydratase (trifunctional protein), alpha subunit [Xenopus (	sp|Q8BMS1|ECHA_MOUSE	1226	0	Trifunctional enzyme subunit alpha, mitochondrial OS=Mus musculus GN=Hadha PE=1 SV=1	YPO2747_2	40.87	416	226	3	K07515	0	1294	xtr:394832	enoyl-CoA hydratase / long-chain 3-hydroxyacyl-CoA dehydrogenase [EC:4.2.1.17 1.1.1.211]	757	82	8.97	55.48	1	33	34	212	1	1.272	0.538	0.649	0.639	0.813	0.969	0.823	0.584	0.807	1.262	0.850545	1.17572	1.49551	0.632535	0.76304	0.751283	0.955857	1.13927	0.967614	0.686618
CL235.Contig4_All	SORBS1	5948	gi|449269120|gb|EMC79926.1|	100.9	9e-19	Sorbin and SH3 domain-containing protein 1, partial [Columba livia]	sp|Q9BX66|SRBS1_HUMAN	969	0	Sorbin and SH3 domain-containing protein 1 OS=Homo sapiens GN=SORBS1 PE=1 SV=3	--	--	--	--	--	K06086	0	1504	gfr:102042220	sorbin and SH3 domain containing 1	1261	139.9	6.14	7.93	1	7	7	10	1	2.753	0.957	0.736	2.897	1.189	1.463	2.739	1.378	2.078	1.127	1.66518	0.600535	1.65327	0.574712	0.441994	1.73975	0.714036	0.878583	1.64487	0.827537
CL2392.Contig1_All	HK2	5123	gi|187607591|ref|NP_001120545.1|	1225.7	0	hexokinase 2 [Xenopus (Silurana) tropicalis] >gi|171846807|gb|AAI61474.1| LOC100145699 protein [Xenopus (Silurana) tropicalis]	sp|O08528|HXK2_MOUSE	1222	0	Hexokinase-2 OS=Mus musculus GN=Hk2 PE=1 SV=1	SPAC24H6.04	34.84	465	293	9	K00844	0	1233	amj:102564916	hexokinase [EC:2.7.1.1]	952	105.2	6.02	9.14	1	8	10	14	1	0.587	0.612	1.495	0.673	0.65	0.555	0.788	0.887	0.623	0.761	0.784636	1.27448	0.748117	0.779979	1.90534	0.857722	0.828409	0.707334	1.00429	1.13046
CL2425.Contig1_All	UTRN	14391	gi|426234931|ref|XP_004011445.1|	4417.1	0	PREDICTED: utrophin [Ovis aries]	sp|P46939|UTRO_HUMAN	4358	0	Utrophin OS=Homo sapiens GN=UTRN PE=1 SV=2	SPAC15A10.08	38.1	252	152	5	K10366	0	3289	cmy:102930140	dystrophin	3552	407.1	5.44	5.63	1	15	15	20	1	1.233	0.879	0.982	1.359	1.282	0.913	1.233	2.082	1.308	0.858	1.19355	0.83784	1.03306	0.736461	0.822759	1.13862	1.07411	0.764948	1.03306	1.74438
CL2446.Contig1_All	F54H12.2	7890	gi|301604057|ref|XP_002931684.1|	147.5	1e-32	PREDICTED: hypothetical protein LOC100493525 [Xenopus (Silurana) tropicalis]	sp|P34456|YMD2_CAEEL	127	3e-28	Uncharacterized protein F54H12.2 OS=Caenorhabditis elegans GN=F54H12.2 PE=4 SV=1	--	--	--	--	--	K00526	1e-32	146	cel:CELE_F19G12.2	ribonucleoside-diphosphate reductase beta chain [EC:1.17.4.1]	435	48.6	6.05	2.07	1	1	1	6	1	2.785	6.297	1.459	0.73	0.856	0.628	0.586	0.703	0.702	0.797	1.50391	0.664934	1.85184	4.18709	0.970138	0.485402	0.569183	0.417578	0.389651	0.467448
CL2448.Contig1_All	GBP1	2825	gi|327291079|ref|XP_003230249.1|	708.8	0	PREDICTED: interferon-induced guanylate-binding protein 1-like [Anolis carolinensis]	sp|Q5D1D6|GBP1_CHLAE	691	0	Interferon-induced guanylate-binding protein 1 OS=Chlorocebus aethiops GN=GBP1 PE=2 SV=1	PAB2109	23.68	304	210	7	K17339	4e-16	89.7	tad:TRIADDRAFT_30624	atlastin [EC:3.6.5.-]	629	71.5	7.97	28.78	2	15	16	25	1	0.832	0.955	1.639	1.091	0.67	0.829	0.928	0.415	0.382	0.618	0.850818	1.17534	0.977882	1.12245	1.92638	1.2823	0.787477	0.974356	1.09071	0.487766
CL2454.Contig2_All	KRT18	1593	gi|45360543|ref|NP_988944.1|	505	4e-141	keratin, type I cytoskeletal 18 [Xenopus (Silurana) tropicalis] >gi|82202464|sp|Q6P864.1|K1C18_XENTR RecName: Full=Keratin, type I cytoskeletal 18; AltName: Full=Cytokeratin-18; Short=CK-18; AltName: Full=Keratin-18; Short=K18 >gi|38174725|gb|AAH61366.1|	sp|Q6P864|K1C18_XENTR	504	2e-142	Keratin, type I cytoskeletal 18 OS=Xenopus tropicalis GN=krt18 PE=2 SV=1	VNG0342G	20.72	362	252	10	K07604	2e-141	504	xtr:394541	type I keratin, acidic	496	55.4	5.95	80.44	8	45	49	451	1	0.632	0.699	0.582	1.182	1.501	0.857	1.113	0.467	0.924	0.789	0.886	1.12867	0.713318	0.788939	0.656885	1.33409	1.69413	0.967269	1.25621	0.527088
CL2462.Contig2_All	SRSF3	1401	gi|4506901|ref|NP_003008.1|	316.2	2e-84	serine/arginine-rich splicing factor 3 [Homo sapiens] >gi|8567402|ref|NP_038691.1| serine/arginine-rich splicing factor 3 [Mus musculus] >gi|77736345|ref|NP_001029872.1| serine/arginine-rich splicing factor 3 [Bos taurus] >gi|114145746|ref|NP_001041372.1|	sp|P84104|SRSF3_MOUSE	316	9e-86	Serine/arginine-rich splicing factor 3 OS=Mus musculus GN=Srsf3 PE=1 SV=1	SPAC140.02	26.09	207	145	4	K12892	6e-85	317	phd:102325457	splicing factor, arginine/serine-rich 3	169	19.4	11.58	22.49	2	4	5	26	1	0.826	1.039	1.74	1.062	0.867	1.584	1.082	0.988	0.752	1.035	1.08864	0.91858	0.758747	0.954405	1.59833	0.975532	0.796409	1.45503	0.993904	0.907557
CL2468.Contig6_All	NCAM1	5004	gi|2706875|dbj|BAA24032.1|	1229.2	0	NCAM-180 [Cynops pyrrhogaster]	sp|P13590|NCAM1_CHICK	1118	0	Neural cell adhesion molecule 1 OS=Gallus gallus GN=NCAM1 PE=1 SV=3	--	--	--	--	--	K04362	0	1167	chx:102177818	fibroblast growth factor receptor 1 [EC:2.7.10.1]	848	93.2	5.44	10.26	1	7	7	12	1	3.946	9.963	1.806	1.978	2.194	1.204	1.289	2.534	1.446	1.03	2.58091	0.38746	1.52892	3.86027	0.699753	0.766397	0.850088	0.466502	0.499436	0.981825
CL249.Contig2_All	ACSBG2	3929	gi|189230234|ref|NP_001121441.1|	983.8	0	acyl-CoA synthetase bubblegum family member 2 [Xenopus (Silurana) tropicalis] >gi|183985676|gb|AAI66192.1| LOC100158533 protein [Xenopus (Silurana) tropicalis]	sp|Q7ZYC4|ACBG2_XENLA	977	0	Long-chain-fatty-acid--CoA ligase ACSBG2 OS=Xenopus laevis GN=acsbg2 PE=2 SV=1	Rv2187	31.42	592	404	11	K15013	0	983	xtr:100158533	long-chain-fatty-acid--CoA ligase ACSBG [EC:6.2.1.3]	1155	127.2	4.86	2.77	1	2	2	5	1	0.189	0.207	0.216	0.177	0.308	0.369	0.159	0.298	0.352	0.377	0.332	3.01205	0.569277	0.623494	0.650602	0.533133	0.927711	1.11145	0.478916	0.89759
CL2496.Contig1_All	FLNB	8430	gi|444513790|gb|ELV10462.1|	4529.6	0	Filamin-B [Tupaia chinensis]	sp|O75369|FLNB_HUMAN	4512	0	Filamin-B OS=Homo sapiens GN=FLNB PE=1 SV=2	SPAC15A10.08	36.09	230	141	6	K04437	0	4575	asn:102368306	filamin	2579	275.4	5.63	41.06	1	75	82	219	1	0.803	1.3	1.057	1.564	0.986	1.095	1.376	1.157	1.698	1.285	1.211	0.825764	0.663088	1.07349	0.872832	1.29149	0.814203	0.904211	1.13625	0.955409
CL2505.Contig7_All	SYNPO2	8627	gi|118090355|ref|XP_426324.2|	1336.2	0	PREDICTED: synaptopodin-2 [Gallus gallus]	sp|Q9UMS6|SYNP2_HUMAN	1083	0	Synaptopodin-2 OS=Homo sapiens GN=SYNPO2 PE=1 SV=2	--	--	--	--	--	K18625	4e-11	74.7	ggo:101139709	protein Shroom	1272	137	8.41	22.64	1	22	22	38	1	2.49	1.09	0.97	3.119	1.041	3.045	5.986	1.7	9.458	1.256	2.83227	0.353073	0.879153	0.38485	0.342481	1.10124	0.367549	1.07511	2.1135	0.600225
CL2510.Contig1_All	CPVL	1814	gi|62857515|ref|NP_001016807.1|	797.7	0	carboxypeptidase, vitellogenic-like precursor [Xenopus (Silurana) tropicalis] >gi|89273934|emb|CAJ81795.1| carboxypeptidase, vitellogenic-like [Xenopus (Silurana) tropicalis]	sp|Q9H3G5|CPVL_HUMAN	644	0	Probable serine carboxypeptidase CPVL OS=Homo sapiens GN=CPVL PE=1 SV=2	SPAC19G12.10c_2	31.59	440	259	13	K09645	0	809	lcm:102348226	vitellogenic carboxypeptidase-like protein [EC:3.4.16.-]	477	54.1	6.2	7.76	1	3	3	4	1	0.597	0.68	0.746	0.509	1.652	0.663	0.856	0.565	0.461	1.577	0.846	1.18203	0.705674	0.803783	0.881797	0.601655	1.95272	0.783688	1.01182	0.667849
CL2538.Contig3_All	ACOT1	4240	gi|465994745|gb|EMP39574.1|	613.2	3e-173	Acyl-coenzyme A thioesterase 1 [Chelonia mydas]	sp|Q86TX2|ACOT1_HUMAN	530	8e-150	Acyl-coenzyme A thioesterase 1 OS=Homo sapiens GN=ACOT1 PE=1 SV=1	CAC3407	27.02	433	280	8	K01068	2e-173	613	cmy:102943760	acyl-coenzyme A thioesterase 1/2/4 [EC:3.1.2.2]	438	47.6	6.8	11.64	1	4	4	5	1	1.79	0.623	0.594	0.75	0.961	0.939	0.763	0.521	0.942	1.061	0.904	1.10619	1.98009	0.689159	0.65708	0.829646	1.06305	1.03872	0.844027	0.576327
CL2545.Contig3_All	HSD17B11	1321	gi|148224524|ref|NP_001086310.1|	342.8	2e-92	hydroxysteroid (17-beta) dehydrogenase 11 [Xenopus laevis] >gi|49522825|gb|AAH74465.1| MGC84756 protein [Xenopus laevis]	sp|Q9EQ06|DHB11_MOUSE	307	4e-83	Estradiol 17-beta-dehydrogenase 11 OS=Mus musculus GN=Hsd17b11 PE=2 SV=1	MA2686	29.35	184	130	2	K15734	1e-52	209	nve:NEMVE_v1g194889	all-trans-retinol dehydrogenase (NAD+) [EC:1.1.1.105]	155	17.1	9.32	11.61	1	2	2	2	1	0.387	0.416	0.443	0.523	0.609	0.492	0.526	0.228	0.24	0.145	0.455364	2.19605	0.84987	0.913556	0.972849	1.14853	1.33739	1.08046	1.15512	0.500699
CL2611.Contig1_All	GSTA3	6033	gi|449283636|gb|EMC90241.1|	338.6	2e-90	Glutathione S-transferase 3 [Columba livia]	sp|P26697|GSTA3_CHICK	323	4e-87	Glutathione S-transferase 3 OS=Gallus gallus PE=1 SV=2	--	--	--	--	--	K00799	6e-91	339	apla:101796851	glutathione S-transferase [EC:2.5.1.18]	273	30.9	8.46	15.02	6	4	6	33	1	1.304	0.875	1.124	1.32	0.807	0.897	1.055	0.677	0.657	0.983	0.972636	1.02813	1.34069	0.899617	1.15562	1.35714	0.829704	0.922236	1.08468	0.696046
CL262.Contig6_All	DHRS4	1611	gi|62752004|ref|NP_001015784.1|	339.3	3e-91	dehydrogenase/reductase SDR family member 4 [Xenopus (Silurana) tropicalis] >gi|58476701|gb|AAH89728.1| MGC108363 protein [Xenopus (Silurana) tropicalis]	sp|Q9BTZ2|DHRS4_HUMAN	325	2e-88	Dehydrogenase/reductase SDR family member 4 OS=Homo sapiens GN=DHRS4 PE=1 SV=3	SMa0059	32.81	253	163	4	K11147	3e-93	344	lcm:102359768	dehydrogenase/reductase SDR family member 4 [EC:1.1.-.-]	287	30.8	8.46	10.45	1	2	2	3	1	1.155	0.867	0.688	0.641	0.652	0.913	0.681	3.544	1.763	1.187	1.19009	0.840272	0.970514	0.728516	0.578107	0.538614	0.547857	0.767168	0.572225	2.97792
CL2625.Contig4_All	LPCAT2	10817	gi|156717626|ref|NP_001096353.1|	767.7	0	lysophosphatidylcholine acyltransferase 2 [Xenopus (Silurana) tropicalis] >gi|134024115|gb|AAI35834.1| LOC100124943 protein [Xenopus (Silurana) tropicalis]	sp|Q7L5N7|PCAT2_HUMAN	740	0	Lysophosphatidylcholine acyltransferase 2 OS=Homo sapiens GN=LPCAT2 PE=1 SV=1	YKL190w	28.36	134	89	3	K13510	0	767	xtr:100124943	lysophosphatidylcholine acyltransferase / lyso-PAF acetyltransferase [EC:2.3.1.23 2.3.1.67]	445	52.2	9.42	1.8	1	1	1	7	1	3.973	2.077	0.471	3.58	1.84	1.64	2.647	7.64	3.381	3.39	2.87627	0.347672	1.3813	0.722115	0.163754	1.24467	0.639717	0.570182	0.920288	2.65622
CL2633.Contig1_All	ZNF451	3207	gi|465980999|gb|EMP35714.1|	979.2	0	hypothetical protein UY3_07121 [Chelonia mydas]	sp|Q9Y4E5|ZN451_HUMAN	865	0	Zinc finger protein 451 OS=Homo sapiens GN=ZNF451 PE=1 SV=2	--	--	--	--	--	K09228	5e-14	82.8	aga:AgaP_AGAP011410	KRAB domain-containing zinc finger protein	884	99.8	7.65	2.71	1	2	2	5	1	1.167	0.832	1.163	1.971	1.261	1.104	1.703	0.62	0.383	2.116	1.21091	0.825826	0.963739	0.687087	0.960435	1.6277	1.04137	0.911712	1.40638	0.512012
CL2638.Contig3_All	USP7	4616	gi|224070007|ref|XP_002196963.1|	2195.2	0	PREDICTED: ubiquitin carboxyl-terminal hydrolase 7 [Taeniopygia guttata]	sp|Q93009|UBP7_HUMAN	2178	0	Ubiquitin carboxyl-terminal hydrolase 7 OS=Homo sapiens GN=USP7 PE=1 SV=2	SPBC713.02c	34.67	1119	660	27	K11838	0	2202	amj:102576037	ubiquitin carboxyl-terminal hydrolase 7 [EC:3.4.19.12]	1233	141.5	5.97	15.09	1	14	14	27	1	0.993	1.175	1.395	1.04	0.953	1.008	0.982	1.176	1.074	0.946	1.06745	0.936808	0.93025	1.10075	1.30685	0.97428	0.892778	0.944303	0.919945	1.10169
CL2661.Contig2_All	RBM14	2556	gi|148222587|ref|NP_001079614.1|	439.1	5e-121	RNA binding motif protein 14 [Xenopus laevis] >gi|80477004|gb|AAI08787.1| MGC52864 protein [Xenopus laevis]	sp|Q5RC41|RBM14_PONAB	324	5e-88	RNA-binding protein 14 OS=Pongo abelii GN=RBM14 PE=2 SV=1	SPAC16.02c	24.71	259	166	9	K13189	2e-121	439	xla:379301	RNA-binding protein 14	509	54.9	9.26	6.68	1	4	4	13	1	0.809	1.038	1.627	1.144	1.216	1.221	1.157	0.668	0.853	0.959	1.06291	0.940814	0.761119	0.976565	1.5307	1.07629	1.14403	1.14873	1.08852	0.628464
CL2674.Contig1_All	ZZEF1	12055	gi|363741256|ref|XP_415744.3|	4219.9	0	PREDICTED: zinc finger ZZ-type and EF-hand domain-containing protein 1 [Gallus gallus]	sp|O43149|ZZEF1_HUMAN	3929	0	Zinc finger ZZ-type and EF-hand domain-containing protein 1 OS=Homo sapiens GN=ZZEF1 PE=1 SV=6	--	--	--	--	--	K10595	4e-21	108	crg:105319253	E3 ubiquitin-protein ligase HERC2 [EC:2.3.2.26]	2930	329.6	6.19	1.71	1	4	4	5	1	0.961	1.013	1.001	0.915	1.076	1.607	0.993	1.248	1.468	1.132	1.12855	0.886096	0.851539	0.897616	0.886982	0.810778	0.95344	1.42396	0.879894	1.10585
CL2680.Contig1_All	MYOF	8502	gi|291404450|ref|XP_002718558.1|	3395.1	0	PREDICTED: myoferlin-like isoform 2 [Oryctolagus cuniculus]	sp|Q9NZM1|MYOF_HUMAN	3378	0	Myoferlin OS=Homo sapiens GN=MYOF PE=1 SV=1	--	--	--	--	--	K18261	0	2457	fch:102047394	dysferlin	2071	234	5.88	7.39	10	13	14	16	1	1.172	1.119	1.124	3.385	1.113	1.049	1.926	2.131	2.347	1.674	1.64	0.609756	0.714634	0.682317	0.685366	2.06402	0.678659	0.639634	1.17439	1.29939
CL2684.Contig2_All	CPNE1	2638	gi|449265750|gb|EMC76896.1|	908.3	0	Copine-1, partial [Columba livia]	sp|Q99829|CPNE1_HUMAN	806	0	Copine-1 OS=Homo sapiens GN=CPNE1 PE=1 SV=1	--	--	--	--	--	K04362	1e-10	71.2	cin:100183448	fibroblast growth factor receptor 1 [EC:2.7.10.1]	535	59.2	6.18	36.07	7	17	18	68	1	0.909	1.129	1.334	1.506	0.812	0.86	1.198	0.926	0.945	1.005	1.05673	0.946318	0.860203	1.06839	1.26239	1.42515	0.76841	0.813833	1.13369	0.87629
CL2692.Contig3_All	NOS1	7664	gi|465951497|gb|EMP24405.1|	2493.8	0	Nitric oxide synthase, brain [Chelonia mydas]	sp|P29475|NOS1_HUMAN	2404	0	Nitric oxide synthase, brain OS=Homo sapiens GN=NOS1 PE=1 SV=2	BH0823	44.9	363	200	2	K13240	0	2513	amj:102561243	nitric-oxide synthase, brain [EC:1.14.13.39]	1436	161.7	7.27	1.53	1	2	2	3	1	1.22	1.361	1.962	1.622	1.356	1.39	0.918	1.204	1.057	0.865	1.26864	0.788248	0.961662	1.07281	1.54654	1.27854	1.06886	1.09566	0.723612	0.949051
CL2702.Contig1_All	UPF1	6151	gi|148223321|ref|NP_001085862.1|	2159	0	MGC80941 protein [Xenopus laevis] >gi|49116641|gb|AAH73441.1| MGC80941 protein [Xenopus laevis]	sp|Q92900|RENT1_HUMAN	2115	0	Regulator of nonsense transcripts 1 OS=Homo sapiens GN=UPF1 PE=1 SV=2	SPAC16C9.06c	58.61	848	344	3	K14326	0	2159	xla:444289	regulator of nonsense transcripts 1 [EC:3.6.4.-]	1100	122.3	6.67	10.91	1	8	8	13	1	0.847	0.966	1.012	0.807	1.639	1.231	1.18	2.754	1.176	1.343	1.26864	0.788248	0.667646	0.761448	0.797707	0.636116	1.29194	0.970333	0.930133	2.17083
CL2706.Contig3_All	TPM1	2807	gi|1871358|gb|AAC60092.1|	526.6	3e-147	tropomyocin [Ambystoma mexicanum]	sp|P13105|TPM1_RANTE	524	5e-148	Tropomyosin alpha-1 chain OS=Rana temporaria GN=tpm1 PE=2 SV=1	MK0690	21.85	325	212	6	K10373	2e-146	522	xla:100189579	tropomyosin 1	284	32.6	4.74	85.21	3	9	40	609	1	1.497	1.81	1.089	3.543	1.022	1.849	5.174	2.32	2.377	1.073	2.06855	0.483431	0.723697	0.875011	0.526457	1.7128	0.494067	0.893865	2.50127	1.12156
CL2726.Contig1_All	ZG16	784	gi|297715296|ref|XP_002834023.1|	264.2	4e-69	PREDICTED: zymogen granule membrane protein 16 [Pongo abelii]	sp|Q8CJD3|ZG16_RAT	255	8e-68	Zymogen granule membrane protein 16 OS=Rattus norvegicus GN=Zg16 PE=2 SV=1	--	--	--	--	--	K10955	1e-06	55.8	tup:102470397	intestinal mucin-2	202	21.9	9.38	44.55	1	10	10	16	1	0.92	1.028	0.716	0.606	2.974	4.496	1.701	1.321	0.82	0.678	1.47818	0.676507	0.622386	0.695449	0.484379	0.409963	2.01193	3.04157	1.15074	0.893665
CL2732.Contig2_All	PFKL	4569	gi|395537177|ref|XP_003770581.1|	1375.2	0	PREDICTED: 6-phosphofructokinase, liver type isoform 1 [Sarcophilus harrisii]	sp|P30835|K6PL_RAT	1363	0	6-phosphofructokinase, liver type OS=Rattus norvegicus GN=Pfkl PE=2 SV=3	SPBC16H5.02	45.53	771	409	9	K00850	0	1385	acs:100563919	6-phosphofructokinase 1 [EC:2.7.1.11]	780	85	7.62	12.56	1	4	10	14	1	0.934	1.192	1.375	1.342	0.914	2.402	1.302	0.667	0.864	1.23	1.202	0.831947	0.777038	0.991681	1.14393	1.11647	0.760399	1.99834	1.08319	0.554908
CL2738.Contig2_All	FKBP10	2534	gi|465998070|gb|EMP40491.1|	939.1	0	Peptidyl-prolyl cis-trans isomerase FKBP10 [Chelonia mydas]	sp|Q61576|FKB10_MOUSE	873	0	Peptidyl-prolyl cis-trans isomerase FKBP10 OS=Mus musculus GN=Fkbp10 PE=1 SV=2	YDR519w	47.17	106	55	1	K09575	0	941	fch:102047633	FK506-binding protein 9/10 [EC:5.2.1.8]	565	62.8	5.06	23.36	1	10	10	28	1	2.464	1.27	1.25	2.463	1.245	1.289	1.823	4.183	1.714	1.504	1.83682	0.54442	1.34145	0.691413	0.680525	1.34091	0.677803	0.701757	0.992477	2.27731
CL2740.Contig2_All	SH3GLB1	1674	gi|224057495|ref|XP_002196071.1|	640.2	0	PREDICTED: endophilin-B1 isoform 1 [Taeniopygia guttata]	sp|Q5ZIR1|SHLB1_CHICK	637	0	Endophilin-B1 OS=Gallus gallus GN=SH3GLB1 PE=2 SV=1	--	--	--	--	--	K11248	0	640	tgu:100227417	endophilin-B	360	40.2	6.44	12.22	17	4	5	7	1	0.952	1.127	1.177	1.247	1.314	1.003	1.06	1.114	1.101	0.731	1.07509	0.930154	0.885507	1.04828	1.09479	1.1599	1.22222	0.932944	0.985963	1.03619
CL2757.Contig2_All	PEX14	2078	gi|4758896|ref|NP_004556.1|	532.7	2e-149	peroxisomal membrane protein PEX14 [Homo sapiens] >gi|6919940|sp|O75381.1|PEX14_HUMAN RecName: Full=Peroxisomal membrane protein PEX14; AltName: Full=PTS1 receptor-docking protein; AltName: Full=Peroxin-14; AltName: Full=Peroxisomal membrane anchor protei	sp|O75381|PEX14_HUMAN	532	1e-150	Peroxisomal membrane protein PEX14 OS=Homo sapiens GN=PEX14 PE=1 SV=1	YPO2725	28.28	145	102	3	K13343	3e-152	541	pss:102454730	peroxin-14	391	42.5	5.01	3.07	1	1	1	2	1	0.627	0.516	0.638	0.524	1.449	0.907	0.591	0.526	0.566	1.016	0.76	1.31579	0.825	0.678947	0.839474	0.689474	1.90658	1.19342	0.777632	0.692105
CL2760.Contig2_All	ATP5J	707	gi|148222282|ref|NP_001079926.1|	179.9	9e-44	ATP synthase, H+ transporting, mitochondrial Fo complex, subunit F6 [Xenopus laevis] >gi|34980921|gb|AAH57213.1| MGC68738 protein [Xenopus laevis]	sp|P21571|ATP5J_RAT	135	8e-32	ATP synthase-coupling factor 6, mitochondrial OS=Rattus norvegicus GN=Atp5j PE=1 SV=1	--	--	--	--	--	K02131	4e-44	179	xla:379616	F-type H+-transporting ATPase subunit 6	107	12.2	8.37	50.47	1	6	6	19	1	3.113	0.867	0.649	0.904	0.987	0.954	1.288	0.59	1.382	1.228	1.17836	0.848634	2.6418	0.735766	0.550764	0.767166	0.837602	0.809597	1.09304	0.500694
CL2766.Contig4_All	ATP2B1	3152	gi|363743244|ref|XP_418055.3|	1857	0	PREDICTED: plasma membrane calcium-transporting ATPase 4 [Gallus gallus]	sp|P23220|AT2B1_PIG	1690	0	Plasma membrane calcium-transporting ATPase 1 OS=Sus scrofa GN=ATP2B1 PE=2 SV=1	MTH1001	30.72	853	583	24	K05850	0	1864	clv:102091043	Ca2+ transporting ATPase, plasma membrane [EC:3.6.3.8]	1038	114.7	5.85	14.16	2	10	11	18	1	0.795	1.923	0.802	0.814	0.933	0.926	2.053	1.808	1.421	1.264	1.249	0.800641	0.636509	1.53963	0.642114	0.651721	0.746998	0.741393	1.64371	1.44756
CL2794.Contig2_All	KRT5	2985	gi|56710317|ref|NP_001008663.1|	795.4	0	keratin, type II cytoskeletal 5 [Bos taurus] >gi|75062316|sp|Q5XQN5.1|K2C5_BOVIN RecName: Full=Keratin, type II cytoskeletal 5; AltName: Full=Cytokeratin-5; Short=CK-5; AltName: Full=Keratin-5; Short=K5; AltName: Full=Type-II keratin Kb5 >gi|53854288|gb|A	sp|Q5XQN5|K2C5_BOVIN	795	0	Keratin, type II cytoskeletal 5 OS=Bos taurus GN=KRT5 PE=1 SV=1	XF0818	52.73	110	51	2	K07605	0	795	bta:281268	type II keratin, basic	602	63.7	8.43	32.06	6	10	28	269	1	1.178	1.173	0.781	8.125	1.187	1.023	1.122	10.46	1.421	1.25	2.61091	0.383008	0.451184	0.449269	0.29913	3.11194	0.454631	0.391818	0.429735	4.00627
CL2794.Contig3_All	KRT5	1427	gi|344266883|ref|XP_003405508.1|	622.1	2e-176	PREDICTED: keratin, type II cytoskeletal 5 [Loxodonta africana]	sp|P13647|K2C5_HUMAN	612	8e-175	Keratin, type II cytoskeletal 5 OS=Homo sapiens GN=KRT5 PE=1 SV=3	SSO2249	18.94	396	252	9	K07605	5e-176	619	cfa:100687760	type II keratin, basic	475	53	6.06	24.84	5	4	18	171	1	1.177	4.139	0.725	5.058	1.016	2.065	2.06	1.794	2.328	1.361	2.06573	0.484091	0.569775	2.00365	0.350966	2.44853	0.491836	0.999648	0.997227	0.868459
CL28.Contig2_All	DIABLO	1692	gi|148231694|ref|NP_001091439.1|	274.2	1e-71	diablo homolog, mitochondrial precursor [Xenopus laevis] >gi|251764661|sp|A4GZV0.1|DBLOH_XENLA RecName: Full=Diablo homolog, mitochondrial; AltName: Full=Direct IAP-binding protein with low pI; AltName: Full=Second mitochondria-derived activator of caspas	sp|A4GZV0|DBLOH_XENLA	274	5e-73	Diablo homolog, mitochondrial OS=Xenopus laevis GN=diablo PE=2 SV=1	--	--	--	--	--	K10522	6e-72	274	xla:100049147	diablo	246	27.7	7.2	24.8	1	4	4	7	1	0.837	0.947	0.911	0.903	1.018	0.911	0.803	0.902	1.039	1.401	0.970182	1.03073	0.862725	0.976106	0.938999	0.930753	1.04929	0.938999	0.82768	0.929723
CL282.Contig1_All	NEBL	3663	gi|301754693|ref|XP_002913192.1|	1363.2	0	PREDICTED: nebulette-like [Ailuropoda melanoleuca]	sp|O76041|NEBL_HUMAN	1337	0	Nebulette OS=Homo sapiens GN=NEBL PE=1 SV=1	--	--	--	--	--	K18267	0	902	lcm:102347576	nebulin	967	110.7	8.46	14.58	1	11	11	12	1	5.593	0.996	0.947	2.002	1.153	0.975	1.522	26.413	1.343	1.138	3.91655	0.255327	1.42804	0.254306	0.241795	0.511165	0.294392	0.248944	0.388608	6.74395
CL2846.Contig2_All	FAM49B	1977	gi|194215108|ref|XP_001498434.2|	625.5	3e-177	PREDICTED: protein FAM49B-like isoform 1 [Equus caballus] >gi|291388542|ref|XP_002710592.1| PREDICTED: family with sequence similarity 49, member A isoform 1 [Oryctolagus cuniculus] >gi|344272833|ref|XP_003408234.1| PREDICTED: protein FAM49B-like [Loxodon	sp|Q9NUQ9|FA49B_HUMAN	600	3e-171	Protein FAM49B OS=Homo sapiens GN=FAM49B PE=1 SV=1	--	--	--	--	--	--	--	--	--	--	324	36.7	6.62	21.6	2	5	7	12	1	0.737	0.985	1.835	0.824	0.752	0.903	0.944	0.626	0.767	0.914	0.935182	1.06931	0.788082	1.05327	1.96219	0.881112	0.804122	0.965588	1.00943	0.669389
CL2871.Contig4_All	SYNE1	8630	gi|465979478|gb|EMP35255.1|	89.7	3e-15	Nesprin-1, partial [Chelonia mydas]	sp|Q8NF91|SYNE1_HUMAN	4497	0	Nesprin-1 OS=Homo sapiens GN=SYNE1 PE=1 SV=4	aq_1006	20.75	718	552	19	K19326	0	4640	cmy:102935079	nesprin-1	2828	325.9	5.22	1.31	2	3	3	4	1	0.772	1.116	1.113	0.84	0.629	0.723	0.893	0.804	0.699	0.785	0.852182	1.17346	0.90591	1.30958	1.30606	0.985705	0.738105	0.84841	1.0479	0.943461
CL2881.Contig1_All	RNF213	16413	gi|465957503|gb|EMP27441.1|	102.8	6e-19	hypothetical protein UY3_15462 [Chelonia mydas]	sp|Q63HN8|RN213_HUMAN	2068	0	E3 ubiquitin-protein ligase RNF213 OS=Homo sapiens GN=RNF213 PE=1 SV=3	--	--	--	--	--	K17341	2e-34	153	aqu:100640592	hemicentin	5297	606.2	6.09	1.55	3	8	8	10	1	0.68	1.022	1.355	1.089	0.915	1	1.288	0.561	0.52	0.998	0.948	1.05485	0.7173	1.07806	1.42932	1.14873	0.96519	1.05485	1.35865	0.591772
CL290.Contig1_All	APMAP	1615	gi|301616091|ref|XP_002937496.1|	676	0	PREDICTED: adipocyte plasma membrane-associated protein-like [Xenopus (Silurana) tropicalis]	sp|Q5ZIF1|APMAP_CHICK	654	0	Adipocyte plasma membrane-associated protein OS=Gallus gallus GN=APMAP PE=2 SV=1	PA1293	35.04	371	236	9	K01757	2e-42	176	dme:Dmel_CG11833	strictosidine synthase [EC:4.3.3.2]	416	46.2	5.95	22.36	1	8	8	11	1	0.563	0.982	0.505	0.485	0.733	0.588	0.602	0.367	0.526	0.791	0.649273	1.54018	0.867124	1.51246	0.777793	0.74699	1.12896	0.905629	0.927191	0.565248
CL2928.Contig1_All	PRSS2	1455	gi|395837358|ref|XP_003791603.1|	429.9	1e-118	PREDICTED: anionic trypsin-like [Otolemur garnettii]	sp|P00763|TRY2_RAT	412	1e-114	Anionic trypsin-2 OS=Rattus norvegicus GN=Prss2 PE=1 SV=2	VC1200	29.39	262	167	9	K01312	2e-116	421	pss:102445111	trypsin [EC:3.4.21.4]	246	26.5	4.89	35.37	1	7	7	409	1	1.134	1.14	0.938	0.715	4.865	1.013	0.98	10.805	2.438	1.278	2.39145	0.418156	0.474188	0.476697	0.39223	0.298981	2.03433	0.423592	0.409792	4.51817
CL2968.Contig1_All	DST	14851	gi|363732035|ref|XP_419901.3|	67.8	2e-08	PREDICTED: dystonin [Gallus gallus]	sp|Q03001|DYST_HUMAN	6212	0	Dystonin OS=Homo sapiens GN=DST PE=1 SV=4	YHR023w	19.04	1203	892	39	K10382	0	6543	pss:102446072	dystonin	4613	522.9	5.27	0.76	1	2	4	9	1	0.832	1.389	1.437	1.129	1.155	1.12	1.058	0.986	0.849	1.169	1.10218	0.907291	0.754866	1.26023	1.30378	1.02433	1.04792	1.01617	0.959914	0.894589
CL2996.Contig2_All	MRI1	1851	gi|327267177|ref|XP_003218379.1|	472.2	4e-131	PREDICTED: methylthioribose-1-phosphate isomerase-like [Anolis carolinensis]	sp|Q4FZP2|MTNA_XENLA	439	8e-123	Methylthioribose-1-phosphate isomerase OS=Xenopus laevis GN=mri1 PE=2 SV=1	SPBC23E6.10c	51.71	321	136	6	K08963	2e-131	472	acs:100555915	methylthioribose-1-phosphate isomerase [EC:5.3.1.23]	290	30.8	5.22	12.41	1	3	3	4	1	1.338	1.159	1.439	0.821	2.1	1.001	0.94	0.843	1.636	1.211	1.22618	0.81554	1.09119	0.945211	1.17356	0.669558	1.71263	0.816355	0.766607	0.6875
CL3056.Contig3_All	METTL7A	1179	gi|226372340|gb|ACO51795.1|	344.4	7e-93	Methyltransferase-like protein 7A precursor [Rana catesbeiana]	sp|Q9H8H3|MET7A_HUMAN	312	8e-85	Methyltransferase-like protein 7A OS=Homo sapiens GN=METTL7A PE=1 SV=1	PAB0601	32.26	155	102	4	--	--	--	--	--	244	27.7	7.11	18.85	1	3	3	4	1	0.675	0.626	0.385	0.393	1.648	0.789	0.661	0.94	1.121	1.447	0.880455	1.13578	0.766649	0.710996	0.437274	0.44636	1.87176	0.896128	0.750749	1.06763
CL3069.Contig2_All	EIF4A2	2550	gi|224060745|ref|XP_002196090.1|	797.7	0	PREDICTED: eukaryotic initiation factor 4A-II [Taeniopygia guttata]	sp|Q8JFP1|IF4A2_CHICK	795	0	Eukaryotic initiation factor 4A-II OS=Gallus gallus GN=EIF4A2 PE=2 SV=1	SPAC1006.07	76.23	387	92	1	K03257	0	799	cmy:102930828	translation initiation factor 4A	407	46.3	5.48	32.92	1	3	13	52	1	1.22	1.183	0.954	0.952	1.381	1.424	1.175	7.339	2.786	1.986	1.94545	0.514019	0.627103	0.608084	0.490374	0.489346	0.70986	0.731963	0.603972	3.77238
CL3069.Contig3_All	EIF4A1	1884	gi|148231181|ref|NP_001086413.1|	773.5	0	translation initiation factor eIF4A II [Xenopus laevis] >gi|50603985|gb|AAH77641.1| LOC444845 protein [Xenopus laevis]	sp|P60843|IF4A1_MOUSE	761	0	Eukaryotic initiation factor 4A-I OS=Mus musculus GN=Eif4a1 PE=2 SV=1	SPAC1006.07	74.94	387	97	1	K03257	0	773	xla:444845	translation initiation factor 4A	410	46.5	5.49	44.88	1	9	18	74	1	0.976	1.061	1.165	0.863	1.97	1.194	1.038	0.973	1.08	0.859	1.10718	0.903194	0.881517	0.958289	1.05222	0.779456	1.77929	1.07841	0.937515	0.878808
CL3073.Contig2_All	HSPA8	2360	gi|304368231|gb|ADM26762.1|	1270.4	0	heat shock cognate protein 70 [Andrias davidianus]	sp|P63018|HSP7C_RAT	1231	0	Heat shock cognate 71 kDa protein OS=Rattus norvegicus GN=Hspa8 PE=1 SV=1	SPAC13G7.02c	76.12	649	153	4	K03283	0	1237	xla:379760	heat shock 70kDa protein 1/8	647	70.8	5.47	53.79	4	21	39	315	1	0.921	1.079	1.076	0.768	0.823	1.034	0.875	0.717	0.668	0.927	0.898909	1.11246	1.02458	1.20034	1.19701	0.854369	0.915554	1.15028	0.973402	0.797633
CL3073.Contig4_All	HSPA2	2924	gi|335292694|ref|XP_003356782.1|	1128.6	0	PREDICTED: heat shock-related 70 kDa protein 2-like [Sus scrofa]	sp|P14659|HSP72_RAT	1125	0	Heat shock-related 70 kDa protein 2 OS=Rattus norvegicus GN=Hspa2 PE=2 SV=2	SPAC13G7.02c	72.47	643	164	2	K03283	0	1128	ssc:100621324	heat shock 70kDa protein 1/8	636	70.1	5.85	48.43	1	19	32	244	1	0.88	1.473	1.546	2.075	0.903	1.105	1.837	1.298	1.642	1.087	1.34964	0.74094	0.652027	1.09141	1.14549	1.53745	0.669069	0.818739	1.36111	0.961741
CL3096.Contig3_All	SIPA1L3	8608	gi|126329121|ref|XP_001366781.1|	2389.8	0	PREDICTED: signal-induced proliferation-associated 1 like 3 [Monodelphis domestica]	sp|O60292|SI1L3_HUMAN	2347	0	Signal-induced proliferation-associated 1-like protein 3 OS=Homo sapiens GN=SIPA1L3 PE=1 SV=3	--	--	--	--	--	K17703	0	2416	cmy:102939177	signal-induced proliferation-associated 1 like protein 3	1751	195	8.47	1.66	1	2	2	2	1	0.942	0.982	1.626	1.295	1.867	1.057	1.235	1.326	1.331	0.925	1.23509	0.809657	0.762697	0.795083	1.3165	1.04851	1.51163	0.855807	0.999926	1.07361
CL3099.Contig2_All	SULT6B1	2707	gi|62185753|gb|AAH92327.1|	372.1	9e-101	LOC443702 protein, partial [Xenopus laevis]	sp|Q6IMI4|ST6B1_HUMAN	340	1e-92	Sulfotransferase 6B1 OS=Homo sapiens GN=SULT6B1 PE=2 SV=2	--	--	--	--	--	K01025	8e-45	184	bfo:BRAFLDRAFT_238297		302	34.6	6.24	45.03	1	15	15	27	1	0.416	0.366	0.438	0.572	0.323	0.588	1.244	0.42	0.353	0.508	0.566182	1.76622	0.734746	0.646435	0.773603	1.01028	0.570488	1.03854	2.19717	0.741811
CL3115.Contig1_All	PTGES3	1249	gi|148228297|ref|NP_001080608.1|	307.8	7e-82	prostaglandin-E synthase 3 [Xenopus laevis] >gi|28422407|gb|AAH44075.1| Tebp-pending-prov protein [Xenopus laevis]	sp|Q5NVM4|TEBP_PONAB	300	4e-81	Prostaglandin E synthase 3 OS=Pongo abelii GN=PTGES3 PE=2 SV=1	--	--	--	--	--	K15730	3e-82	307	xla:380300	cytosolic prostaglandin-E synthase [EC:5.3.99.3]	160	18.6	4.55	16.88	1	3	3	9	1	0.84	0.898	1.258	0.732	0.844	0.854	0.908	0.925	0.829	1.011	0.918091	1.08922	0.914942	0.978117	1.37023	0.797307	0.919299	0.930191	0.989009	1.00753
CL3116.Contig3_All	BPHL	3499	gi|50734100|ref|XP_418972.1|	417.9	1e-114	PREDICTED: valacyclovir hydrolase [Gallus gallus]	sp|Q86WA6|BPHL_HUMAN	400	8e-111	Valacyclovir hydrolase OS=Homo sapiens GN=BPHL PE=1 SV=1	SA2367	35.77	123	72	5	K18399	1e-117	427	lcm:102364740	valacyclovir hydrolase [EC:3.1.-.-]	286	32.6	9.14	3.85	1	1	1	6	1	2.27	1.843	1.633	3.462	2.071	1.797	6.409	1.143	8.631	0.771	2.82091	0.354496	0.804705	0.653335	0.578891	1.22726	0.73416	0.637029	2.27196	0.405189
CL3124.Contig2_All	MYO1B	5091	gi|126326441|ref|XP_001369601.1|	2008	0	PREDICTED: myosin-Ib isoform 2 [Monodelphis domestica]	sp|P46735|MYO1B_MOUSE	1997	0	Unconventional myosin-Ib OS=Mus musculus GN=Myo1b PE=2 SV=3	SPBC146.13c	40.63	731	419	10	K10356	0	2004	fch:102055034	myosin I	1107	128.3	9.44	3.61	3	2	4	13	1	0.48	0.108	0.197	0.682	0.154	0.255	0.648	0.345	0.602	0.613	0.462182	2.16365	1.03855	0.233674	0.426239	1.47561	0.333202	0.551731	1.40205	0.746459
CL3133.Contig3_All	PMP2	3225	gi|147902308|ref|NP_001083636.1|	174.9	2e-41	peripheral myelin protein 2 [Xenopus laevis] >gi|38541378|gb|AAH61929.1| MGC68491 protein [Xenopus laevis]	sp|P02691|MYP2_RABIT	153	3e-36	Myelin P2 protein OS=Oryctolagus cuniculus GN=PMP2 PE=1 SV=3	--	--	--	--	--	K08752	2e-37	160	lcm:102355163	fatty acid-binding protein 3, muscle and heart	144	16.2	6.19	19.44	1	4	4	9	1	4.096	7.633	0.703	3.175	0.665	0.995	1.377	9.128	4.856	2.075	3.24573	0.308097	1.26197	2.35171	0.216592	0.978209	0.204885	0.306557	0.42425	2.81231
CL3158.Contig1_All	VTGA2	610	gi|189441688|gb|AAI67484.1|	266.5	5e-70	LOC100037071 protein [Xenopus laevis]	sp|P18709|VITA2_XENLA	266	2e-71	Vitellogenin-A2 OS=Xenopus laevis PE=1 SV=1	--	--	--	--	--	K04595	2e-33	143	mgp:100538898	latrophilin and seven transmembrane domain containing 1	203	22.2	9.48	7.88	1	1	1	2	1	4.245	0.709	0.869	1.585	1.079	1.589	1.101	1.8	1.107	5.507	1.87191	0.534214	2.26774	0.378758	0.464232	0.846729	0.576417	0.848866	0.58817	0.961585
CL3158.Contig3_All	VTGA2	5621	gi|301604083|ref|XP_002931744.1|	2115.1	0	PREDICTED: vitellogenin-A2-like [Xenopus (Silurana) tropicalis]	sp|P18709|VITA2_XENLA	2111	0	Vitellogenin-A2 OS=Xenopus laevis PE=1 SV=1	XF1267	48.8	125	64	1	K04595	6e-136	488	mgp:100538898	latrophilin and seven transmembrane domain containing 1	1811	198.9	9.26	19.77	3	30	30	51	1	2.491	0.647	0.637	2.33	1.014	1.04	0.773	1.945	0.661	3.821	1.48718	0.672413	1.67498	0.435051	0.428327	1.56672	0.681827	0.699309	0.519775	1.30784
CL3158.Contig4_All	VTGA2	1328	gi|301604081|ref|XP_002931743.1|	58.5	9e-07	PREDICTED: vitellogenin-A2-like [Xenopus (Silurana) tropicalis]	sp|P18709|VITA2_XENLA	382	1e-105	Vitellogenin-A2 OS=Xenopus laevis PE=1 SV=1	SPAC140.02	28.57	252	147	6	K04595	7e-25	117	mgp:100538898	latrophilin and seven transmembrane domain containing 1	442	47.6	9.09	7.24	1	3	3	4	1	2.051	1.04	0.653	2.343	1.223	1.062	0.713	1.947	1.411	3.826	1.56991	0.63698	1.30645	0.662459	0.415948	1.49244	0.779026	0.676472	0.454166	1.2402
CL3202.Contig4_All	LYG1	1111	gi|225707800|gb|ACO09746.1|	250.4	1e-64	Lysozyme g [Osmerus mordax]	sp|Q8JFR1|LYG_CYPCA	224	3e-58	Lysozyme g OS=Cyprinus carpio PE=2 SV=1	--	--	--	--	--	--	--	--	--	--	185	20.3	8.54	40	1	6	6	16	1	0.736	0.886	2.288	1.598	0.65	0.859	1.037	0.815	0.642	0.983	1.04491	0.957021	0.704367	0.847921	2.18966	1.52932	0.622064	0.822081	0.992431	0.779972
CL3224.Contig1_All	EEF1D	1200	gi|89266868|emb|CAJ83858.1|	395.6	2e-108	eukaryotic translation elongation factor 1 delta (guanine nucleotide exchange protein) [Xenopus (Silurana) tropicalis]	sp|A5D989|EF1D_BOVIN	368	1e-101	Elongation factor 1-delta OS=Bos taurus GN=EEF1D PE=2 SV=2	SPCC1450.04	58.9	146	55	1	K15410	1e-110	402	cmy:102941790	elongation factor 1-delta	377	41.4	5.52	37.14	1	10	12	35	1	1.005	0.868	0.953	0.641	2.467	0.966	0.831	1.24	1.004	1.012	1.08973	0.917661	0.922249	0.79653	0.874531	0.588221	2.26387	0.88646	0.762576	1.1379
CL3253.Contig2_All	VWA5A	2011	gi|148228482|ref|NP_001079962.1|	747.7	0	von Willebrand factor A domain containing 5A [Xenopus laevis] >gi|34784616|gb|AAH57735.1| MGC68953 protein [Xenopus laevis]	sp|O00534|VMA5A_HUMAN	641	0	von Willebrand factor A domain-containing protein 5A OS=Homo sapiens GN=VWA5A PE=2 SV=2	alr4412	24.32	514	361	14	K18466	8e-66	254	smm:Smp_073130.1	vacuolar protein sorting-associated protein 26	549	60.2	5.07	12.75	1	7	7	16	1	0.629	0.716	0.96	1.324	0.474	1.287	0.975	1.079	0.879	0.938	0.932818	1.07202	0.674301	0.767567	1.02914	1.41935	0.508138	1.37969	1.04522	1.15671
CL326.Contig2_All	SGTA	2781	gi|326934476|ref|XP_003213315.1|	514.2	1e-143	PREDICTED: small glutamine-rich tetratricopeptide repeat-containing protein alpha-like isoform 1 [Meleagris gallopavo]	sp|O43765|SGTA_HUMAN	478	4e-134	Small glutamine-rich tetratricopeptide repeat-containing protein alpha OS=Homo sapiens GN=SGTA PE=1 SV=1	SPAC17G6.19c	31.56	301	173	7	K06758	6e-144	514	mgp:100543804	L1 cell adhesion molecule like protein	371	39.9	5.34	15.63	1	4	4	8	1	1.336	1.092	1.168	0.895	1.515	1.416	1.429	3.292	1.601	1.223	1.45155	0.688921	0.920398	0.752302	0.80466	0.616584	1.04372	0.975512	0.984468	2.26793
CL327.Contig2_All	RDH16	1199	gi|52345816|ref|NP_001004956.1|	422.9	1e-116	MGC89248 protein precursor [Xenopus (Silurana) tropicalis] >gi|49522586|gb|AAH75455.1| MGC89248 protein [Xenopus (Silurana) tropicalis]	sp|O75452|RDH16_HUMAN	400	3e-111	Retinol dehydrogenase 16 OS=Homo sapiens GN=RDH16 PE=1 SV=2	ECs0556	37.95	195	119	5	K11154	1e-114	415	ocu:103352250	retinol dehydrogenase 16 [EC:1.1.1.-]	313	34.5	9.03	40.89	1	10	14	37	1	0.127	0.112	0.084	0.127	0.121	0.117	0.082	0.049	0.078	0.077	0.179455	5.57244	0.7077	0.624113	0.468085	0.7077	0.674265	0.651976	0.45694	0.27305
CL327.Contig7_All	RDH16	1917	gi|149715293|ref|XP_001488406.1|	444.9	7e-123	PREDICTED: retinol dehydrogenase 16-like [Equus caballus]	sp|O75452|RDH16_HUMAN	426	1e-118	Retinol dehydrogenase 16 OS=Homo sapiens GN=RDH16 PE=1 SV=2	ECs0556	40.21	189	111	5	K11154	3e-123	444	ecb:100052445	retinol dehydrogenase 16 [EC:1.1.1.-]	318	35.3	7.66	16.67	1	2	6	11	1	0.184	0.312	0.199	0.161	0.223	0.424	0.148	0.538	0.82	0.64	0.422636	2.3661	0.435362	0.738223	0.470854	0.380942	0.52764	1.00323	0.350183	1.27296
CL3273.Contig3_All	RBM4B	1786	gi|465954297|gb|EMP25848.1|	438.3	6e-121	RNA-binding protein 4B [Chelonia mydas]	sp|Q8VE92|RBM4B_MOUSE	423	7e-118	RNA-binding protein 4B OS=Mus musculus GN=Rbm4b PE=1 SV=1	SPAC16.02c	33.33	69	46	0	K13187	2e-122	441	pss:102461184	RNA-binding protein 4	353	40.1	8.72	52.41	2	17	17	52	1	0.942	0.836	1.387	1.154	0.923	1.13	1.019	1.359	1.016	1.157	1.08391	0.922587	0.869077	0.771282	1.27963	1.06466	0.851547	1.04252	0.940116	1.2538
CL3288.Contig2_All	U2AF2	1594	gi|62859443|ref|NP_001016998.1|	557	1e-156	U2 small nuclear RNA auxiliary factor 2 isoform 1 [Xenopus (Silurana) tropicalis] >gi|89269799|emb|CAJ83531.1| U2 (RNU2) small nuclear RNA auxiliary factor 2 [Xenopus (Silurana) tropicalis] >gi|115292148|gb|AAI22001.1| U2 small nuclear RNA auxiliary facto	sp|P26369|U2AF2_MOUSE	528	1e-149	Splicing factor U2AF 65 kDa subunit OS=Mus musculus GN=U2af2 PE=1 SV=3	--	--	--	--	--	K12837	4e-150	533	xtr:549752	splicing factor U2AF 65 kDa subunit	303	34.6	10.23	9.57	3	2	3	8	1	0.938	0.623	1.127	1.709	0.931	1.028	1.244	0.439	0.564	1.117	0.974545	1.02612	0.9625	0.639272	1.15644	1.75364	0.955317	1.05485	1.27649	0.450466
CL3315.Contig1_All	FASN	10785	gi|465970588|gb|EMP32461.1|	3947.9	0	Fatty acid synthase [Chelonia mydas]	sp|P12276|FAS_CHICK	3860	0	Fatty acid synthase OS=Gallus gallus GN=FASN PE=1 SV=5	CAC3355	30.85	1102	687	34	K00665	0	3987	cmy:102933656	fatty acid synthase, animal type [EC:2.3.1.85]	2551	279.1	6.27	2.9	1	5	5	8	1	0.246	1.279	0.261	0.363	0.427	0.389	0.367	0.387	0.577	0.446	0.522	1.91571	0.471264	2.45019	0.5	0.695402	0.818008	0.745211	0.703065	0.741379
CL3336.Contig1_All	SGCD	1883	gi|345307922|ref|XP_001507529.2|	515	5e-144	PREDICTED: delta-sarcoglycan-like [Ornithorhynchus anatinus]	sp|P97281|SGCD_MESAU	510	5e-144	Delta-sarcoglycan OS=Mesocricetus auratus GN=SGCD PE=2 SV=1	--	--	--	--	--	K12563	2e-144	514	oaa:100076109	delta-sarcoglycan	288	31.9	8.57	17.36	1	4	4	6	1	2.166	1.139	1.65	1.992	0.805	1.144	1.333	1.279	0.975	1.208	1.33555	0.748758	1.62181	0.852835	1.23545	1.49153	0.60275	0.856579	0.998094	0.957661
CL3338.Contig5_All	PALLD	6643	gi|334331140|ref|XP_001365739.2|	1895.9	0	PREDICTED: palladin [Monodelphis domestica]	sp|Q8WX93|PALLD_HUMAN	1786	0	Palladin OS=Homo sapiens GN=PALLD PE=1 SV=3	SPBC28F2.12	32.49	197	123	9	K12567	4e-64	250	pbi:103063864	titin [EC:2.7.11.1]	1450	158.1	6.68	3.24	1	4	4	8	1	1.523	1.295	1.488	2.62	1.102	1.614	2.207	1.425	1.502	1.31	1.55327	0.643802	0.98051	0.833724	0.957977	1.68676	0.70947	1.0391	1.42087	0.917418
CL3358.Contig2_All	FUBP3	2132	gi|334311844|ref|XP_001369630.2|	979.2	0	PREDICTED: far upstream element-binding protein 3 [Monodelphis domestica]	sp|Q96I24|FUBP3_HUMAN	932	0	Far upstream element-binding protein 3 OS=Homo sapiens GN=FUBP3 PE=1 SV=2	--	--	--	--	--	K13210	0	982	phi:102114501	far upstream element-binding protein	545	59.1	7.53	15.23	1	8	8	15	1	0.778	0.728	1.254	0.975	1.384	1.043	0.887	1.635	0.717	1.053	1.04127	0.960363	0.747163	0.699144	1.2043	0.936354	1.32914	1.00166	0.851842	1.57019
CL336.Contig4_All	PDIA3	2040	gi|395837810|ref|XP_003791822.1|	799.3	0	PREDICTED: protein disulfide-isomerase A3 [Otolemur garnettii] >gi|199599757|gb|ACH91022.1| protein disulfide isomerase-associated 3 precursor (predicted) [Otolemur garnettii]	sp|P38657|PDIA3_BOVIN	793	0	Protein disulfide-isomerase A3 OS=Bos taurus GN=PDIA3 PE=2 SV=1	SPAC1F5.02	35.9	454	283	13	K08056	0	809	amj:102569880	protein disulfide isomerase family A, member 3 [EC:5.3.4.1]	494	55.1	6.01	26.32	1	14	14	98	1	0.563	0.538	0.8	0.592	1.079	0.776	0.715	0.737	0.574	0.582	0.723273	1.3826	0.778406	0.743841	1.10608	0.818502	1.49183	1.0729	0.988562	1.01898
CL3360.Contig1_All	MTAP	1580	gi|58332838|ref|NP_001011495.1|	513.8	1e-143	5&apos;-methylthioadenosine phosphorylase [Xenopus (Silurana) tropicalis] >gi|57032845|gb|AAH88885.1| methylthioadenosine phosphorylase [Xenopus (Silurana) tropicalis]	sp|F6V515|MTAP_XENTR	509	9e-144	S-methyl-5'-thioadenosine phosphorylase OS=Xenopus tropicalis GN=mtap PE=3 SV=1	PAB2264	49.19	248	126	4	K00772	4e-144	513	xtr:496996	5'-methylthioadenosine phosphorylase [EC:2.4.2.28]	280	30.7	7.18	14.64	1	4	4	5	1	1.129	1.241	1.527	1.039	0.803	0.932	1.04	0.619	1.083	1.306	1.06536	0.938647	1.05973	1.16486	1.43331	0.975254	0.753733	0.874819	0.976193	0.581022
CL3401.Contig2_All	SSC5D	3609	gi|444724140|gb|ELW64758.1|	70.9	5e-10	Soluble scavenger receptor cysteine-rich domain-containing protein SSC5D [Tupaia chinensis]	sp|Q8BV57|SRCRL_MOUSE	366	2e-100	Soluble scavenger receptor cysteine-rich domain-containing protein SSC5D OS=Mus musculus GN=Ssc5d PE=1 SV=1	--	--	--	--	--	K13912	1e-102	377	gga:426820	deleted in malignant brain tumors 1 protein	745	80.7	5.08	7.65	1	3	4	7	1	1.321	1.49	0.968	2.074	0.731	0.795	1.544	2.493	1.912	1.147	1.40682	0.710824	0.938998	1.05913	0.688078	1.47425	0.519612	0.565105	1.09751	1.77208
CL3411.Contig1_All	HSD17B4	2816	gi|73853814|ref|NP_001027490.1|	1211.8	0	hydroxysteroid (17-beta) dehydrogenase 4 [Xenopus (Silurana) tropicalis]	sp|P51659|DHB4_HUMAN	1054	0	Peroxisomal multifunctional enzyme type 2 OS=Homo sapiens GN=HSD17B4 PE=1 SV=3	Rv0148	47.3	296	153	4	K12405	0	1211	xtr:613082	3-hydroxyacyl-CoA dehydrogenase / 3a,7a,12a-trihydroxy-5b-cholest-24-enoyl-CoA hydratase / enoyl-CoA hydratase 2 [EC:1.1.1.35 4.2.1.107 4.2.1.119]	805	86.8	8.05	19.63	2	9	11	16	1	0.532	0.668	0.385	0.486	0.508	1.144	0.636	0.724	0.505	1.491	0.734455	1.36155	0.724347	0.909519	0.524199	0.661716	0.69167	1.55762	0.865949	0.985766
CL3427.Contig1_All	FKBP11	741	gi|327264509|ref|XP_003217056.1|	255.8	1e-66	PREDICTED: peptidyl-prolyl cis-trans isomerase FKBP11-like [Anolis carolinensis]	sp|Q9D1M7|FKB11_MOUSE	246	3e-65	Peptidyl-prolyl cis-trans isomerase FKBP11 OS=Mus musculus GN=Fkbp11 PE=2 SV=1	YDR519w	41.07	112	64	2	K09576	5e-67	256	phi:102103827	FK506-binding protein 11 [EC:5.2.1.8]	203	22.3	8.6	21.18	1	5	5	12	1	1.003	0.731	0.677	0.48	3.771	0.83	0.746	0.447	0.597	0.289	0.961	1.04058	1.0437	0.760666	0.704475	0.49948	3.92404	0.863684	0.776275	0.46514
CL3428.Contig1_All	SIRT5	1717	gi|453040297|ref|NP_001263631.1|	524.6	6e-147	NAD-dependent protein deacylase sirtuin-5, mitochondrial precursor [Xenopus (Silurana) tropicalis] >gi|453040299|ref|NP_001263632.1| NAD-dependent protein deacylase sirtuin-5, mitochondrial precursor [Xenopus (Silurana) tropicalis] >gi|378523933|sp|F7DKV7	sp|F7DKV7|SIR5_XENTR	524	2e-148	NAD-dependent protein deacylase sirtuin-5, mitochondrial OS=Xenopus tropicalis GN=sirt5 PE=3 SV=1	PH0947	43.08	260	148	4	K11415	2e-150	534	pss:102463555	NAD-dependent deacetylase sirtuin 5 [EC:3.5.1.-]	310	34	7.8	28.71	1	7	7	11	1	1.048	1.151	0.856	0.75	1.299	0.786	0.834	0.662	0.921	0.567	0.897636	1.11404	1.16751	1.28226	0.953616	0.835528	1.44713	0.875633	0.929107	0.737492
CL3476.Contig1_All	UGT2B13	1999	gi|301618385|ref|XP_002938609.1|	524.6	7e-147	PREDICTED: hypothetical protein LOC100494186 [Xenopus (Silurana) tropicalis]	sp|P36512|UDB13_RABIT	408	2e-113	UDP-glucuronosyltransferase 2B13 OS=Oryctolagus cuniculus GN=UGT2B13 PE=2 SV=1	CAC2716	32.04	103	70	2	K00699	5e-150	533	lcm:102364956	glucuronosyltransferase [EC:2.4.1.17]	536	61.1	8.24	7.65	1	3	3	4	1	0.858	1.775	10.35	2.033	1.879	1.745	1.045	4.448	2.48	1.782	2.67227	0.374213	0.321075	0.664229	3.87311	0.760776	0.703147	0.653002	0.391053	1.6645
CL3486.Contig2_All	PPM1B	2094	gi|71895445|ref|NP_001026223.1|	753.8	0	protein phosphatase 1B [Gallus gallus]	sp|O75688|PPM1B_HUMAN	725	0	Protein phosphatase 1B OS=Homo sapiens GN=PPM1B PE=1 SV=1	SPCC1223.11	40.33	305	171	6	K04461	0	756	amj:102563048	protein phosphatase 1B [EC:3.1.3.16]	386	42.7	5.15	19.43	1	5	6	21	1	0.675	0.9	0.981	0.77	1.017	0.885	0.774	0.704	0.877	0.76	0.849364	1.17735	0.794713	1.05962	1.15498	0.906561	1.19737	1.04196	0.91127	0.828856
CL3515.Contig3_All	S100A13	687	gi|392935415|pdb|2LE9|B	82.8	1e-14	Chain B, Ragec2-S100a13 Tetrameric Complex >gi|392935416|pdb|2LE9|C Chain C, Ragec2-S100a13 Tetrameric Complex >gi|62632859|gb|AAX89402.1| S100A13, partial [Homo sapiens]	sp|Q99584|S10AD_HUMAN	82.8	6e-16	Protein S100-A13 OS=Homo sapiens GN=S100A13 PE=1 SV=1	--	--	--	--	--	K10384	3e-06	53.9	myd:102770629	filaggrin	129	14.7	7.71	27.13	1	3	3	6	1	0.451	0.289	0.318	0.729	0.405	0.484	0.688	1.281	0.438	0.609	0.608364	1.64375	0.741333	0.475045	0.522714	1.1983	0.66572	0.795577	1.1309	2.10565
CL3534.Contig4_All	SPECC1L	4679	gi|113206060|ref|NP_001038102.1|	1854.3	0	cytospin-A [Gallus gallus] >gi|62484090|gb|AAX84189.1| cytospin A [Gallus gallus]	sp|Q2KN97|CYTSA_CHICK	1836	0	Cytospin-A OS=Gallus gallus GN=SPECC1L PE=2 SV=2	aq_1006	22.03	513	384	14	K09291	7e-26	122	mze:101481741	nucleoprotein TPR	1181	131.4	6.27	3.64	1	3	3	4	1	1.001	2.757	12.558	0.233	2.608	2.084	1.856	1.98	1.356	1.275	2.60982	0.383168	0.383552	1.0564	4.81183	0.0892782	0.999303	0.798523	0.711161	0.758674
CL3539.Contig2_All	C2	2503	gi|351727313|ref|NP_001116166.2|	683.3	0	complement component 2 precursor [Xenopus laevis]	sp|Q3SYW2|CO2_BOVIN	617	5e-176	Complement C2 OS=Bos taurus GN=C2 PE=2 SV=1	--	--	--	--	--	K01332	0	707	xtr:100491079	complement component 2 [EC:3.4.21.43]	765	85.8	6.73	11.63	1	4	5	6	1	1.393	1.14	0.577	1.613	1.288	1.01	0.974	2.305	1.306	1.887	1.31755	0.758987	1.05727	0.865245	0.437936	1.22425	0.977575	0.766577	0.739253	1.74947
CL3544.Contig2_All	PTMA	1677	gi|113931442|ref|NP_001039169.1|	145.6	7e-33	novel protein similar to prothymosin, alpha [Xenopus (Silurana) tropicalis] >gi|89266826|emb|CAJ83415.1| novel protein similar to prothymosin, alpha [Xenopus (Silurana) tropicalis] >gi|163915872|gb|AAI57757.1| novel protein similar to prothymosin, alpha [	sp|P06454|PTMA_HUMAN	84	9e-16	Prothymosin alpha OS=Homo sapiens GN=PTMA PE=1 SV=2	YLR175w	36.11	108	69	3	K13784	2e-26	123	lcm:102360646	prothymosin alpha	197	21.5	5.01	9.64	2	2	3	5	1	0.587	1.271	1.866	1.75	1.416	1.266	1.868	1.089	0.736	0.249	1.19073	0.839823	0.492976	1.06741	1.56711	1.46969	1.18919	1.06322	1.56879	0.914567
CL3558.Contig2_All	ATP5E	534	gi|197128395|gb|ACH44893.1|	90.1	5e-17	putative H+ transporting F1 ATP synthase epsilon subunit variant 2 [Taeniopygia guttata]	sp|P29418|ATP5E_RAT	75.1	8e-14	ATP synthase subunit epsilon, mitochondrial OS=Rattus norvegicus GN=Atp5e PE=1 SV=2	--	--	--	--	--	K02135	6e-17	88.6	phi:102103068	F-type H+-transporting ATPase subunit epsilon	50	5.6	10.24	54	1	4	4	11	1	2.419	1.114	0.999	1.217	1.038	1.145	1.406	0.94	1.344	1.705	1.30245	0.767781	1.85726	0.855308	0.767013	0.93439	0.796957	0.879109	1.0795	0.721714
CL3579.Contig2_All	ACLY	4688	gi|148222492|ref|NP_001088452.1|	2055.4	0	uncharacterized protein LOC495316 [Xenopus laevis] >gi|54311201|gb|AAH84776.1| LOC495316 protein [Xenopus laevis]	sp|P53396|ACLY_HUMAN	2042	0	ATP-citrate synthase OS=Homo sapiens GN=ACLY PE=1 SV=3	SPBC1703.07_1	63	373	138	0	K01648	0	2055	xla:495316	ATP citrate (pro-S)-lyase [EC:2.3.3.8]	1101	120.6	6.83	28.07	1	25	25	51	1	0.931	2.095	1.387	1.301	1.133	0.918	0.971	0.972	1.119	1.087	1.174	0.851789	0.793015	1.7845	1.18143	1.10818	0.965077	0.781942	0.827087	0.827939
CL3611.Contig1_All	CFI	2222	gi|73853846|ref|NP_001027508.1|	697.6	0	complement factor I precursor [Xenopus (Silurana) tropicalis]	sp|Q5R5A4|CFAI_PONAB	608	1e-173	Complement factor I OS=Pongo abelii GN=CFI PE=2 SV=1	VC1649	33.06	245	150	9	K01333	0	697	xtr:613100	complement factor I [EC:3.4.21.45]	598	67.1	7.01	16.56	1	11	11	16	1	2.028	1.635	0.809	2.266	0.702	0.86	1.328	3.637	2.773	1.302	1.66727	0.599782	1.21636	0.980643	0.485224	1.35911	0.421047	0.515812	0.79651	2.18141
CL3639.Contig2_All	PRKACA	5469	gi|57088285|ref|XP_537099.1|	671.8	0	PREDICTED: cAMP-dependent protein kinase catalytic subunit beta isoform 1 [Canis lupus familiaris]	sp|P17612|KAPCA_HUMAN	669	0	cAMP-dependent protein kinase catalytic subunit alpha OS=Homo sapiens GN=PRKACA PE=1 SV=2	SPAC17G8.14c_2	38.54	301	179	3	K04345	0	723	acs:100554863	protein kinase A [EC:2.7.11.11]	402	46.3	8.35	15.67	1	3	6	13	1	2.327	1.57	1.74	1.699	1.475	1.093	1.206	1.574	1.182	1.155	1.45645	0.686599	1.59772	1.07796	1.19468	1.16653	1.01273	0.750453	0.828038	1.08071
CL3644.Contig1_All	SYNDIG1	1424	gi|395507745|ref|XP_003758181.1|	489.2	2e-136	PREDICTED: synapse differentiation-inducing gene protein 1-like [Sarcophilus harrisii]	sp|Q4R532|SYNG1_MACFA	457	2e-128	Synapse differentiation-inducing gene protein 1 OS=Macaca fascicularis GN=SYNDIG1 PE=2 SV=1	--	--	--	--	--	--	--	--	--	--	258	28.9	4.82	5.43	1	1	1	9	1	3.214	0.973	0.913	1.463	2.935	1.514	1.427	1.487	1.453	1.134	1.59209	0.628105	2.01873	0.611146	0.57346	0.918917	1.84349	0.950951	0.896306	0.933992
CL3704.Contig2_All	SERPINB1	1427	gi|149567254|ref|XP_001505473.1|	540.4	8e-152	PREDICTED: leukocyte elastase inhibitor-like [Ornithorhynchus anatinus]	sp|Q5I0S8|ILEU_XENTR	538	9e-153	Leukocyte elastase inhibitor OS=Xenopus tropicalis GN=serpinb1 PE=2 SV=1	MA3388	36.68	398	238	10	K13963	3e-158	560	apla:101799613	serpin B	378	42.7	5.86	48.94	2	11	17	72	1	1.041	1.3	1.119	0.823	4.125	1.558	1.363	1.217	1.975	2.504	1.63864	0.610264	0.635284	0.793343	0.682885	0.502247	2.51734	0.950791	0.831789	0.742691
CL3704.Contig3_All	SERPINB1	347	gi|449272435|gb|EMC82364.1|	119.4	5e-26	Leukocyte elastase inhibitor [Columba livia]	sp|P05619|ILEU_HORSE	119	2e-27	Leukocyte elastase inhibitor OS=Equus caballus GN=SERPINB1 PE=1 SV=3	MA3388	46.67	60	29	2	K13963	2e-26	119	clv:102094978	serpin B	79	8.7	7.34	37.97	1	2	3	15	1	0.856	1.337	1.029	4.195	1.315	5.372	3.324	1.238	2.331	1.161	2.10527	0.474998	0.406598	0.635072	0.488773	1.99262	0.624622	2.55169	1.57889	0.588047
CL3718.Contig2_All	DDB_G0268948	2591	gi|449268721|gb|EMC79570.1|	312	1e-82	Trans-aconitate 3-methyltransferase [Columba livia]	sp|Q55EX9|Y8948_DICDI	99.4	4e-20	Putative methyltransferase DDB_G0268948 OS=Dictyostelium discoideum GN=DDB_G0268948 PE=1 SV=2	YER175c	28.37	141	87	5	K18162	4e-07	59.7	api:100159314	NADH dehydrogenase [ubiquinone] 1 alpha subcomplex assembly factor 5 [EC:2.1.1.-]	271	30.6	5.78	17.34	1	5	5	16	1	1.349	1.259	0.997	1.173	0.981	1.021	1.167	0.958	1.064	6.632	1.60009	0.624964	0.843077	0.78683	0.62309	0.733083	0.61309	0.638089	0.729334	0.598716
CL3722.Contig3_All	ACSL3	5602	gi|148236821|ref|NP_001090679.1|	1151.3	0	acyl-CoA synthetase long-chain family member 4 [Xenopus (Silurana) tropicalis] >gi|117558084|gb|AAI27334.1| LOC100036652 protein [Xenopus (Silurana) tropicalis]	sp|O95573|ACSL3_HUMAN	1086	0	Long-chain-fatty-acid--CoA ligase 3 OS=Homo sapiens GN=ACSL3 PE=1 SV=3	SPBC18H10.02	34.23	669	419	15	K01897	0	1151	xtr:100036652	long-chain acyl-CoA synthetase [EC:6.2.1.3]	709	78.7	8.03	10.72	1	4	6	7	1	0.707	1.235	1.272	1.115	0.796	0.977	1.114	1.606	1.169	1.17	1.10555	0.904531	0.639503	1.1171	1.15056	1.00855	0.720007	0.883727	1.00765	1.45268
CL3730.Contig2_All	CIRBP	1186	gi|3342756|gb|AAC41383.1|	204.9	6e-51	RNA-binding protein AxRNBP [Ambystoma mexicanum]	sp|Q5RF83|CIRBP_PONAB	176	1e-43	Cold-inducible RNA-binding protein OS=Pongo abelii GN=CIRBP PE=2 SV=1	SPAC140.02	44.03	134	75	5	K13195	1e-43	179	fca:101085782	cold-inducible RNA-binding protein	136	13.6	6.8	53.68	1	6	9	100	1	0.919	0.955	1.212	0.818	2.193	1.533	1.265	1.089	1.068	0.985	1.18518	0.843752	0.775408	0.805784	1.02263	0.690189	1.85035	1.29347	1.06735	0.918846
CL3734.Contig2_All	EML1	4144	gi|118091993|ref|XP_421362.2|	1545.4	0	PREDICTED: echinoderm microtubule associated protein like 1 isoform 2 [Gallus gallus]	sp|O00423|EMAL1_HUMAN	1518	0	Echinoderm microtubule-associated protein-like 1 OS=Homo sapiens GN=EML1 PE=1 SV=3	all0284_3	20.87	599	448	20	K18595	0	1534	amj:102573028	echinoderm microtubule-associated protein-like 1/2	815	90.2	6.99	7.73	1	7	7	18	1	0.947	2.86	2.45	1.386	0.949	0.966	1.17	0.994	1.513	1.067	1.39109	0.71886	0.680761	2.05594	1.76121	0.99634	0.682198	0.694419	0.841067	0.714547
CL3737.Contig1_All	CAP1	2998	gi|465959433|gb|EMP28450.1|	731.1	0	Adenylyl cyclase-associated protein 1 [Chelonia mydas]	sp|Q4R4I6|CAP1_MACFA	729	0	Adenylyl cyclase-associated protein 1 OS=Macaca fascicularis GN=CAP1 PE=2 SV=3	--	--	--	--	--	K17261	0	731	rro:104654885	adenylyl cyclase-associated protein	477	51.4	8.57	47.8	1	15	15	64	1	0.58	0.743	1.245	0.911	0.6	0.938	1	0.61	0.56	0.562	0.795364	1.25729	0.729226	0.934164	1.56532	1.14539	0.754372	1.17933	1.25729	0.766945
CL3744.Contig2_All	MYBPC1	5312	gi|301614810|ref|XP_002936884.1|	83.2	1e-13	PREDICTED: myosin-binding protein C, slow-type-like [Xenopus (Silurana) tropicalis]	sp|Q00872|MYPC1_HUMAN	1121	0	Myosin-binding protein C, slow-type OS=Homo sapiens GN=MYBPC1 PE=1 SV=2	--	--	--	--	--	K12557	0	1706	lcm:102362249	myosin-binding protein C, slow-type	1419	158.6	6.73	6.91	5	7	11	20	1	0.669	1.287	1.011	0.338	3.878	1.087	0.893	0.94	0.573	0.564	1.11273	0.898693	0.601225	1.15662	0.908578	0.303758	3.48513	0.976879	0.802533	0.844771
CL3759.Contig2_All	TSNARE1	2386	gi|55771211|dbj|BAD72127.1|	134.4	2e-29	reverse transcriptase [Anguilla japonica]	sp|Q96NA8|TSNA1_HUMAN	72.4	4e-12	t-SNARE domain-containing protein 1 OS=Homo sapiens GN=TSNARE1 PE=2 SV=2	--	--	--	--	--	K13814	5e-12	75.9	ecb:100054312	t-SNARE domain-containing protein 1	381	42.7	7.18	3.94	1	1	1	1	1	1.79	6.476	0.872	0.742	0.696	1.381	0.74	0.613	0.49	0.899	1.42718	0.700682	1.25422	4.53761	0.610994	0.519906	0.487674	0.967641	0.518504	0.429518
CL3772.Contig1_All	PHB2	2687	gi|62858013|ref|NP_001016551.1|	486.9	2e-135	prohibitin-2 [Xenopus (Silurana) tropicalis] >gi|182676462|sp|A9UMS3.1|PHB2_XENTR RecName: Full=Prohibitin-2 >gi|163916606|gb|AAI57772.1| phb2 protein [Xenopus (Silurana) tropicalis]	sp|A9UMS3|PHB2_XENTR	486	8e-137	Prohibitin-2 OS=Xenopus tropicalis GN=phb2 PE=2 SV=1	SPCC1322.16	55.93	270	119	2	K17081	1e-135	486	xtr:549305	prohibitin 2	301	33.7	9.85	57.14	1	14	16	54	1	1.547	0.747	0.761	0.882	0.875	1.072	0.97	0.72	1.093	1.386	1.00482	0.995205	1.53958	0.743418	0.757351	0.877771	0.870804	1.06686	0.965349	0.716548
CL3810.Contig1_All	ADCK4	2185	gi|301618935|ref|XP_002938863.1|	785.4	0	PREDICTED: uncharacterized aarF domain-containing protein kinase 4-like [Xenopus (Silurana) tropicalis]	sp|Q566J8|ADCK4_MOUSE	672	0	Uncharacterized aarF domain-containing protein kinase 4 OS=Mus musculus GN=Adck4 PE=2 SV=1	YGL119w	43.91	460	256	3	K08869	0	785	xtr:100489004	aarF domain-containing kinase	631	70.4	7.03	4.91	1	2	2	2	1	1.176	1.495	1.664	0.786	1.388	1.12	0.972	1.595	2.882	1.809	1.44427	0.69239	0.814251	1.03512	1.15214	0.544219	0.961037	0.775477	0.673003	1.10436
CL3823.Contig1_All	PARVA	2357	gi|315583337|ref|NP_060692.2|	711.8	0	alpha-parvin [Homo sapiens] >gi|119588931|gb|EAW68525.1| parvin, alpha, isoform CRA_c [Homo sapiens]	sp|Q9NVD7|PARVA_HUMAN	704	0	Alpha-parvin OS=Homo sapiens GN=PARVA PE=1 SV=1	--	--	--	--	--	K06275	0	715	tup:102493955	parvin	416	47	5.96	10.1	1	3	3	10	1	1.137	0.625	1.113	1.95	0.691	1.13	2.047	1.352	2.608	1.064	1.33791	0.747435	0.849834	0.467147	0.831895	1.4575	0.516478	0.844601	1.53	1.01053
CL3826.Contig2_All	TCEA1	2933	gi|226372852|gb|ACO52051.1|	517.3	1e-144	Transcription elongation factor A protein 1 [Rana catesbeiana]	sp|P10711|TCEA1_MOUSE	500	8e-141	Transcription elongation factor A protein 1 OS=Mus musculus GN=Tcea1 PE=1 SV=2	SPAC20H4.03c	33.22	292	192	6	K03145	7e-143	510	phi:102106088	transcription elongation factor S-II	303	33.9	8.32	12.21	1	3	3	5	1	1.049	1.165	2.374	1.727	1.086	1.654	1.416	0.89	1.021	1.327	1.33718	0.747841	0.784486	0.871235	1.77538	1.29152	0.812156	1.23693	1.05894	0.665579
CL3831.Contig4_All	TJP1	6857	gi|449270585|gb|EMC81244.1|	2735.7	0	Tight junction protein ZO-1, partial [Columba livia]	sp|O97758|ZO1_CANFA	2690	0	Tight junction protein ZO-1 OS=Canis familiaris GN=TJP1 PE=1 SV=1	--	--	--	--	--	K05701	0	2812	pss:102444512	tight junction protein 1	1784	200.4	6.47	3.81	1	5	5	7	1	1.249	1.14	1.118	1.434	0.853	0.867	1.059	0.792	0.892	1.121	1.04773	0.954447	1.1921	1.08807	1.06707	1.36868	0.814143	0.827505	1.01076	0.755922
CL384.Contig1_All	SERPING1	2353	gi|465958008|gb|EMP27657.1|	327.8	1e-87	Plasma protease C1 inhibitor [Chelonia mydas]	sp|P05155|IC1_HUMAN	307	6e-83	Plasma protease C1 inhibitor OS=Homo sapiens GN=SERPING1 PE=1 SV=2	all0778	25.92	382	262	10	K04001	7e-93	344	pss:102463420	C1 inhibitor	592	66.8	6.6	16.55	10	11	12	28	1	1.016	1.061	0.642	1.557	0.568	0.508	0.787	1.375	0.795	1.574	0.989364	1.01075	1.02692	1.07241	0.648902	1.57374	0.574106	0.513461	0.795461	1.38978
CL3851.Contig2_All	CTBP1	2487	gi|395543185|ref|XP_003773501.1|	852.8	0	PREDICTED: C-terminal-binding protein 1 [Sarcophilus harrisii]	sp|O88712|CTBP1_MOUSE	842	0	C-terminal-binding protein 1 OS=Mus musculus GN=Ctbp1 PE=1 SV=2	MK0297	39.67	305	184	4	K04496	0	852	mdo:100025014	C-terminal binding protein	441	48	6.57	8.39	1	3	3	7	1	1.267	2.003	1.813	0.851	0.861	0.909	1.03	0.802	1.446	1.231	1.20118	0.832513	1.05479	1.66752	1.50935	0.708469	0.716794	0.756755	0.857489	0.667676
CL3867.Contig3_All	DNM2	3333	gi|327264053|ref|XP_003216831.1|	1622.8	0	PREDICTED: dynamin-2-like isoform 1 [Anolis carolinensis]	sp|A6H7I5|DYN2_BOVIN	1606	0	Dynamin-2 OS=Bos taurus GN=DNM2 PE=2 SV=1	YLL001w	38.22	777	433	10	K01528	0	1622	acs:100562272	dynamin GTPase [EC:3.6.5.5]	867	97.7	7.24	19.61	3	7	14	21	1	1.19	1.281	1.423	1.233	0.863	1.357	1.252	1.802	1.442	1.237	1.28	0.78125	0.929688	1.00078	1.11172	0.963281	0.674219	1.06016	0.978125	1.40781
CL3871.Contig1_All	DST	10252	gi|431838255|gb|ELK00187.1|	65.9	5e-08	Bullous pemphigoid antigen 1, isoforms 6/9/10 [Pteropus alecto]	sp|Q03001|DYST_HUMAN	2020	0	Dystonin OS=Homo sapiens GN=DST PE=1 SV=4	aq_1006	22.05	712	518	24	K10382	0	2500	mgp:100542468	dystonin	1762	205.7	6.2	0.45	1	1	1	5	1	1.29	1.062	0.779	1.36	0.544	1.637	0.959	1.487	0.785	1.147	1.09545	0.912863	1.17759	0.969461	0.71112	1.24149	0.496598	1.49436	0.875436	1.35743
CL388.Contig1_All	ATP1A1	3639	gi|147905464|ref|NP_001084064.1|	1967.2	0	sodium/potassium-transporting ATPase subunit alpha-1 [Xenopus laevis] >gi|18202616|sp|Q92123.1|AT1A1_XENLA RecName: Full=Sodium/potassium-transporting ATPase subunit alpha-1; Short=Na(+)/K(+) ATPase alpha-1 subunit; AltName: Full=Sodium pump subunit alpha	sp|Q92123|AT1A1_XENLA	1967	0	Sodium/potassium-transporting ATPase subunit alpha-1 OS=Xenopus laevis GN=atp1a1 PE=2 SV=1	MA4378	38.73	1007	601	20	K01539	0	1967	xla:399285	sodium/potassium-transporting ATPase subunit alpha [EC:3.6.3.9]	1025	112.7	5.54	39.71	1	23	41	221	1	1.477	2.545	0.747	0.896	0.92	1.978	1.457	1.259	1.021	3.231	1.50282	0.665416	0.98282	1.69348	0.497066	0.596213	0.612183	1.31619	0.969512	0.837759
CL3890.Contig6_All	NCL	2137	gi|148226518|ref|NP_001081557.1|	793.9	0	nucleolin [Xenopus laevis] >gi|295899|emb|CAA51460.1| nucleolin [Xenopus laevis]	sp|P15771|NUCL_CHICK	773	0	Nucleolin OS=Gallus gallus GN=NCL PE=1 SV=1	SPAC140.02	26.94	542	371	16	K11294	0	806	cmy:102936876	nucleolin	711	76.4	4.91	37.41	2	39	39	195	1	0.892	0.961	1.646	1.256	1.351	1.134	1.14	0.911	0.703	0.89	1.08036	0.925614	0.825648	0.889515	1.52356	1.16257	1.2505	1.04965	1.0552	0.843235
CL3891.Contig2_All	ACSL1	3817	gi|55741888|ref|NP_001006830.1|	1223.4	0	acyl-CoA synthetase long-chain family member 1 protein [Xenopus (Silurana) tropicalis] >gi|50370359|gb|AAH76898.1| acyl-CoA synthetase long-chain family member 6 [Xenopus (Silurana) tropicalis]	sp|P33121|ACSL1_HUMAN	1134	0	Long-chain-fatty-acid--CoA ligase 1 OS=Homo sapiens GN=ACSL1 PE=1 SV=1	YER015w	33.91	693	403	20	K01897	0	1223	xtr:448565	long-chain acyl-CoA synthetase [EC:6.2.1.3]	699	78.4	7.64	27.9	2	18	19	39	1	2.727	0.805	0.529	0.436	0.842	0.951	0.689	0.727	1.184	2.202	1.09927	0.909692	2.48073	0.732302	0.481227	0.396626	0.765961	0.865117	0.626778	0.661346
CL3914.Contig1_All	CCDC88A	6815	gi|149640804|ref|XP_001509593.1|	2874.7	0	PREDICTED: girdin isoform 2 [Ornithorhynchus anatinus]	sp|Q3V6T2|GRDN_HUMAN	2825	0	Girdin OS=Homo sapiens GN=CCDC88A PE=1 SV=2	aq_1006	22.37	733	516	24	K16464	1e-57	228	dre:564101	centrosomal protein CEP250	1834	211.6	6.2	1.74	1	2	2	2	1	0.824	0	0.487	0.781	1.117	1.282	0	1.901	3.026	1.028	1.04055	0.961034	0.791892	0	0.468024	0.750568	1.07348	1.23205	0	1.82693
CL3923.Contig1_All	HYOU1	4044	gi|452085186|ref|NP_001263614.1|	1394.8	0	hypoxia up-regulated protein 1 isoform 1 precursor [Xenopus (Silurana) tropicalis]	sp|Q5ZLK7|HYOU1_CHICK	1353	0	Hypoxia up-regulated protein 1 OS=Gallus gallus GN=HYOU1 PE=2 SV=1	SPAC1F5.06	40.34	414	242	6	K09486	0	1394	xtr:779444	hypoxia up-regulated 1	983	109.9	5.2	34.89	2	28	28	73	1	0.75	0.921	0.826	0.653	1.894	0.818	0.779	0.694	0.812	0.748	0.899545	1.11167	0.833754	1.02385	0.918242	0.725922	2.10551	0.909348	0.865993	0.771501
CL3924.Contig2_All	NAPG	3982	gi|147900374|ref|NP_001089911.1|	530.4	3e-148	N-ethylmaleimide-sensitive factor attachment protein, gamma [Xenopus laevis] >gi|83318352|gb|AAI08811.1| MGC132185 protein [Xenopus laevis]	sp|Q9CWZ7|SNAG_MOUSE	514	8e-145	Gamma-soluble NSF attachment protein OS=Mus musculus GN=Napg PE=1 SV=1	--	--	--	--	--	K10600	7e-43	179	hmg:100197482	U-box domain-containing protein 5	313	34.8	5.62	25.56	1	8	8	13	1	1.41	1.445	0.855	0.79	0.925	0.891	0.69	0.687	0.682	0.806	0.925545	1.08044	1.52343	1.56124	0.92378	0.853551	0.999411	0.962676	0.745506	0.742265
CL3930.Contig2_All	GSTO1	1774	gi|224052779|ref|XP_002197460.1|	316.6	2e-84	PREDICTED: glutathione S-transferase omega-1 [Taeniopygia guttata]	sp|P78417|GSTO1_HUMAN	291	2e-78	Glutathione S-transferase omega-1 OS=Homo sapiens GN=GSTO1 PE=1 SV=2	NMB1953	26.96	204	148	4	K00799	3e-88	328	asn:102369374	glutathione S-transferase [EC:2.5.1.18]	241	27.2	7.77	40.25	1	11	11	25	1	0.752	0.708	0.925	0.813	1.218	1.085	0.861	0.849	0.799	1.52	0.957273	1.04463	0.785565	0.739601	0.966287	0.849288	1.27236	1.13343	0.89943	0.886895
CL3967.Contig3_All	PPP4C	2896	gi|327280691|ref|XP_003225085.1|	634.8	8e-180	PREDICTED: serine/threonine-protein phosphatase 4 catalytic subunit-like isoform 1 [Anolis carolinensis]	sp|Q5R6K8|PP4C_PONAB	633	0	Serine/threonine-protein phosphatase 4 catalytic subunit OS=Pongo abelii GN=PPP4C PE=2 SV=1	SPBC26H8.05c	62.75	349	88	2	K15423	3e-180	634	pbi:103060275	serine/threonine-protein phosphatase 4 catalytic subunit [EC:3.1.3.16]	307	35.1	5.06	7.82	1	2	2	2	1	0.734	0.855	1.078	1.034	0.862	1.076	1.04	0.859	0.766	0.862	0.924182	1.08204	0.794216	0.925143	1.16644	1.11883	0.932717	1.16427	1.12532	0.929471
CL3977.Contig1_All	FAM120A	3555	gi|345308017|ref|XP_003428646.1|	1070.1	0	PREDICTED: constitutive coactivator of PPAR-gamma-like protein 1-like [Ornithorhynchus anatinus]	sp|A6H7H1|F120A_BOVIN	1011	0	Constitutive coactivator of PPAR-gamma-like protein 1 OS=Bos taurus GN=FAM120A PE=2 SV=1	--	--	--	--	--	--	--	--	--	--	644	71.1	9.63	9.47	1	5	5	10	1	0.999	0.999	1.104	0.734	1.447	0.9	1.105	1.718	1.23	1.219	1.13227	0.883179	0.882296	0.882296	0.97503	0.648254	1.27796	0.794862	0.975913	1.5173
CL3993.Contig1_All	ASPDH	1417	gi|58476767|gb|AAH89631.1|	402.1	3e-110	MGC107801 protein [Xenopus (Silurana) tropicalis]	sp|Q5FW48|ASPD_XENTR	402	1e-111	Putative L-aspartate dehydrogenase OS=Xenopus tropicalis GN=aspdh PE=2 SV=1	MK0094	27.66	282	199	9	K15235	5e-71	270	aml:100484510	josephin [EC:3.4.19.12]	284	30.8	7.58	4.93	1	1	1	2	1	0.176	0.204	0.108	0.239	0.528	0.4	0.295	0.15	0.229	0.345	0.334	2.99401	0.526946	0.610778	0.323353	0.715569	1.58084	1.1976	0.883234	0.449102
CL3998.Contig2_All	GFM2	2906	gi|465967572|gb|EMP31415.1|	1171.8	0	Ribosome-releasing factor 2 [Chelonia mydas]	sp|Q5R600|RRF2M_PONAB	1120	0	Ribosome-releasing factor 2, mitochondrial OS=Pongo abelii GN=GFM2 PE=2 SV=1	TM1503	42.9	711	391	9	K02355	0	1176	cmy:102947102	elongation factor G	774	85.6	6.18	2.58	1	1	1	2	1	0.586	0.501	1.266	0.777	0.927	0.858	0.613	0.652	0.671	0.791	0.785636	1.27285	0.745892	0.6377	1.61143	0.989007	1.17994	1.09211	0.780259	0.8299
CL40.Contig2_All	ATP1B3	2067	gi|45360823|ref|NP_989087.1|	402.1	5e-110	ATPase, Na+/K+ transporting, beta 3 polypeptide [Xenopus (Silurana) tropicalis] >gi|38383064|gb|AAH62517.1| ATPase, Na+/K+ transporting, beta 3 polypeptide [Xenopus (Silurana) tropicalis]	sp|P21188|AT1B3_XENLA	400	6e-111	Sodium/potassium-transporting ATPase subunit beta-3 OS=Xenopus laevis GN=atp1b3 PE=2 SV=1	--	--	--	--	--	K01540	2e-110	402	xtr:394687	sodium/potassium-transporting ATPase subunit beta	282	32.2	8.16	16.67	1	4	4	12	1	1.071	4.011	0.776	0.826	0.879	0.819	0.85	0.58	1.379	0.302	1.13573	0.880493	0.943008	3.53166	0.683263	0.727287	0.773953	0.721124	0.748419	0.510686
CL4002.Contig1_All	HNRNPA1	3785	gi|14043070|ref|NP_112420.1|	67	9e-09	heterogeneous nuclear ribonucleoprotein A1 isoform b [Homo sapiens] >gi|288558857|sp|P09651.5|ROA1_HUMAN RecName: Full=Heterogeneous nuclear ribonucleoprotein A1; Short=hnRNP A1; AltName: Full=Helix-destabilizing protein; AltName: Full=Single-strand RNA-b	sp|P09651|ROA1_HUMAN	623	1e-177	Heterogeneous nuclear ribonucleoprotein A1 OS=Homo sapiens GN=HNRNPA1 PE=1 SV=5	XF0818	49.69	163	80	5	K12741	1e-176	623	rro:104670566	heterogeneous nuclear ribonucleoprotein A1/A3	384	38.8	8.29	23.18	1	7	12	94	1	0.83	0.854	1.446	1.148	0.741	0.989	1.032	0.634	0.673	0.868	0.928636	1.07685	0.893784	0.919628	1.55712	1.23622	0.797944	1.065	1.11131	0.682721
CL4006.Contig2_All	DNAJC2	3876	gi|395539124|ref|XP_003771523.1|	1086.2	0	PREDICTED: dnaJ homolog subfamily C member 2 isoform 1 [Sarcophilus harrisii]	sp|Q6P2Y3|DNJC2_XENTR	1071	0	DnaJ homolog subfamily C member 2 OS=Xenopus tropicalis GN=dnajc2 PE=2 SV=2	SPBP23A10.15c	52.06	436	203	5	K09522	0	1086	shr:100919879	DnaJ homolog subfamily C member 2	620	71.6	8.29	5.48	1	3	3	5	1	1.093	1.15	0.942	0.784	1.228	0.915	0.94	2.708	1.187	1.01	1.17791	0.848962	0.927915	0.976306	0.799722	0.665586	1.04253	0.7768	0.798024	2.29899
CL4014.Contig2_All	MYOM2	6095	gi|327269909|ref|XP_003219735.1|	2318.1	0	PREDICTED: myomesin-1-like [Anolis carolinensis]	sp|Q02173|MPSF_CHICK	1372	0	M-protein, striated muscle OS=Gallus gallus PE=2 SV=1	--	--	--	--	--	K12567	2e-73	281	oaa:103171044	titin [EC:2.7.11.1]	1616	181.2	6.05	16.83	10	23	24	67	1	9.215	0.871	1.015	1.119	1.112	0.965	1.06	1.581	1.063	0.836	1.80336	0.554519	5.1099	0.482986	0.562837	0.620507	0.616625	0.535111	0.58779	0.876695
CL4040.Contig2_All	ALLC	2553	gi|345330108|ref|XP_001508679.2|	587	1e-165	PREDICTED: allantoicase-like [Ornithorhynchus anatinus]	sp|Q9W6S5|ALLC_XENLA	579	1e-164	Allantoicase OS=Xenopus laevis GN=allc PE=2 SV=1	PA1515	42.28	369	213	5	K01477	4e-167	591	pss:102451931	allantoicase [EC:3.5.3.4]	414	46.8	6.96	39.61	1	12	12	27	1	0.285	0.38	0.211	0.346	0.321	0.3	0.243	0.534	0.494	1.864	0.543455	1.84008	0.524423	0.699231	0.388257	0.636668	0.590666	0.552024	0.44714	0.982603
CL4057.Contig2_All	SDR16C5	6908	gi|148230274|ref|NP_001085721.1|	543.5	6e-152	short chain dehydrogenase/reductase family 16C, member 5 [Xenopus laevis] >gi|49116852|gb|AAH73248.1| MGC80593 protein [Xenopus laevis]	sp|Q7TQA3|RDHE2_MOUSE	397	1e-109	Epidermal retinol dehydrogenase 2 OS=Mus musculus GN=Sdr16c5 PE=2 SV=1	MA2686	35.14	222	144	3	K15734	3e-152	543	xla:444148	all-trans-retinol dehydrogenase (NAD+) [EC:1.1.1.105]	305	33.6	8.54	21.64	1	7	7	15	1	0.325	0.473	0.45	0.45	0.272	0.58	0.343	0.292	0.338	0.802	0.484091	2.06573	0.671362	0.977089	0.929577	0.929577	0.561878	1.19812	0.708545	0.603192
CL4065.Contig1_All	DPYSL3	5939	gi|466061379|ref|XP_004280434.1|	1112.1	0	PREDICTED: dihydropyrimidinase-related protein 3 isoform 1 [Orcinus orca]	sp|Q6GL72|DPYL3_XENTR	1016	0	Dihydropyrimidinase-related protein 3 OS=Xenopus tropicalis GN=dpysl3 PE=2 SV=1	PA0441	45.21	480	263	3	K07528	0	951	clv:102094447	dihydropyrimidinase-like 2	670	72.2	6.07	43.73	1	17	22	133	1	1.418	2.716	1.117	1.79	1.429	1.096	1.11	1.204	1.689	1.174	1.43118	0.698723	0.99079	1.89773	0.780474	1.25071	0.998476	0.765801	0.775583	0.841263
CL4078.Contig2_All	ARL6	1369	gi|226371908|gb|ACO51579.1|	365.9	2e-99	ADP-ribosylation factor-like protein 6 [Rana catesbeiana]	sp|O88848|ARL6_MOUSE	353	4e-97	ADP-ribosylation factor-like protein 6 OS=Mus musculus GN=Arl6 PE=2 SV=1	YDL192w	40	180	108	3	K07951	3e-98	361	pss:102446691	ADP-ribosylation factor-like protein 6	186	21.1	8.25	12.9	1	3	3	6	1	1.574	1.196	1.059	1.096	0.867	0.975	0.761	0.43	0.785	1.151	0.990364	1.00973	1.58932	1.20764	1.0693	1.10666	0.875436	0.984487	0.768405	0.434184
CL4108.Contig2_All	EMD	2148	gi|327264305|ref|XP_003216954.1|	140.2	4e-31	PREDICTED: emerin-like [Anolis carolinensis]	sp|P50402|EMD_HUMAN	127	8e-29	Emerin OS=Homo sapiens GN=EMD PE=1 SV=1	CC3494_1	95.24	21	1	0	K12569	2e-31	140	pbi:103050028	emerin	242	28	5.92	14.46	1	4	4	8	1	1.255	1.087	1.145	1.957	1.566	1.077	1.451	1.332	1.468	1.165	1.31845	0.758464	0.951872	0.82445	0.868441	1.48431	1.18775	0.816865	1.10053	1.01027
CL4113.Contig2_All	DHX8	3018	gi|465987426|gb|EMP37387.1|	1469.5	0	Putative pre-mRNA-splicing factor ATP-dependent RNA helicase DHX15 [Chelonia mydas]	sp|A2A4P0|DHX8_MOUSE	665	0	ATP-dependent RNA helicase DHX8 OS=Mus musculus GN=Dhx8 PE=2 SV=1	YGL120c	65.63	678	224	8	K12820	0	1472	cmy:102946620	pre-mRNA-splicing factor ATP-dependent RNA helicase DHX15/PRP43 [EC:3.6.4.13]	858	97.6	8.44	7.93	1	6	6	9	1	0.897	1.418	1.372	0.955	1.236	1.145	0.657	0.556	0.601	0.583	0.947273	1.05566	0.946929	1.49693	1.44837	1.00816	1.3048	1.20873	0.69357	0.586948
CL4114.Contig3_All	RPS9	765	gi|431917236|gb|ELK16780.1|	380.6	4e-104	tRNA-splicing endonuclease subunit Sen34 [Pteropus alecto]	sp|P29314|RS9_RAT	379	5e-105	40S ribosomal protein S9 OS=Rattus norvegicus GN=Rps9 PE=1 SV=4	SPBC29A3.12	77.05	183	42	0	K02997	1e-104	380	cfa:476387	small subunit ribosomal protein S9e	194	22.5	10.58	56.19	1	15	15	74	1	0.76	0.809	0.971	0.506	2.046	1.054	0.816	0.765	0.706	0.67	0.918455	1.08879	0.827477	0.880827	1.05721	0.550925	2.22766	1.14758	0.888449	0.832921
CL4135.Contig1_All	LETM1	11061	gi|347921826|ref|NP_001006461.2|	1099.7	0	LETM1 and EF-hand domain-containing protein 1, mitochondrial [Gallus gallus]	sp|Q5ZK33|LETM1_CHICK	1099	0	LETM1 and EF-hand domain-containing protein 1, mitochondrial OS=Gallus gallus GN=LETM1 PE=2 SV=1	YFR031c	23.28	262	193	7	K17800	0	1123	cmy:102940370	LETM1 and EF-hand domain-containing protein 1, mitochondrial	754	85.6	5.64	27.98	1	17	17	34	1	2.51	1.23	1.014	1.349	1.294	1.121	1.372	0.882	1.185	1.278	1.29409	0.772743	1.93959	0.950474	0.783562	1.04243	0.99993	0.866245	1.0602	0.68156
CL415.Contig4_All	UBA1	4616	gi|28958137|gb|AAH47256.1|	1805	0	Uba1a protein [Xenopus laevis]	sp|P22314|UBA1_HUMAN	1749	0	Ubiquitin-like modifier-activating enzyme 1 OS=Homo sapiens GN=UBA1 PE=1 SV=3	YKL210w	50.29	1018	494	12	K03178	0	1800	xla:379877	ubiquitin-activating enzyme E1 [EC:6.2.1.45]	1060	118.1	6.07	35.47	1	28	30	72	1	1.082	1.181	1.47	1.118	1.07	1.086	1.289	0.763	0.994	1.055	1.10073	0.90849	0.982986	1.07293	1.33548	1.01569	0.972085	0.98662	1.17104	0.693178
CL4152.Contig1_All	UBE2I	1923	gi|402907227|ref|XP_003916379.1|	349.7	3e-94	PREDICTED: SUMO-conjugating enzyme UBC9, partial [Papio anubis]	sp|Q28CQ4|UBC9_XENTR	336	1e-91	SUMO-conjugating enzyme UBC9 OS=Xenopus tropicalis GN=ube2i PE=2 SV=1	SPAC30D11.13	66.24	157	53	0	K10577	2e-92	342	nle:100583288	ubiquitin-conjugating enzyme E2 I	210	23.6	9.22	17.14	1	3	3	6	1	1.521	1.637	2.484	2.034	1.088	1.264	1.54	1.128	1.304	1.104	1.464	0.68306	1.03893	1.11817	1.69672	1.38934	0.743169	0.863388	1.05191	0.770492
CL4166.Contig1_All	OPA1	5513	gi|300794306|ref|NP_001179890.1|	1695.2	0	dynamin-like 120 kDa protein, mitochondrial [Bos taurus] >gi|296491321|tpg|DAA33384.1| TPA: optic atrophy 1 homolog [Bos taurus]	sp|Q5F499|OPA1_CHICK	1638	0	Dynamin-like 120 kDa protein, mitochondrial OS=Gallus gallus GN=OPA1 PE=2 SV=1	YOR211c	32.39	247	165	8	K17079	0	1722	clv:102096011	optic atrophy protein 1 [EC:3.6.5.5]	998	115.2	7.83	14.33	1	10	10	14	1	1.406	0.948	0.756	0.852	0.943	0.93	0.964	1.302	1.449	1.265	1.07409	0.93102	1.30901	0.882607	0.703851	0.793229	0.877952	0.865848	0.897503	1.21219
CL4172.Contig4_All	RUVBL2	1860	gi|327275949|ref|XP_003222734.1|	862.1	0	PREDICTED: ruvB-like 2-like [Anolis carolinensis]	sp|Q9DE27|RUVB2_XENLA	859	0	RuvB-like 2 OS=Xenopus laevis GN=ruvbl2 PE=2 SV=1	SPBC83.08	73.84	432	113	1	K11338	0	862	acs:100558613	RuvB-like protein 2 [EC:3.6.4.12]	496	54.4	5.87	17.74	1	7	7	16	1	0.916	0.916	1.445	1.153	0.616	0.853	0.81	0.877	0.757	0.869	0.928364	1.07716	0.986682	0.986682	1.5565	1.24197	0.663533	0.918821	0.872503	0.944673
CL4179.Contig3_All	TRA2B	2152	gi|55742374|ref|NP_001006878.1|	483	2e-134	splicing factor, arginine/serine-rich 10 [Xenopus (Silurana) tropicalis] >gi|49903569|gb|AAH77018.1| splicing factor, arginine/serine-rich 10 (transformer 2 homolog) [Xenopus (Silurana) tropicalis]	sp|P62997|TRA2B_RAT	470	5e-132	Transformer-2 protein homolog beta OS=Rattus norvegicus GN=Tra2b PE=1 SV=1	SPAC140.02	26.73	217	158	2	K12897	4e-137	491	tup:102469233	transformer-2 protein	212	24.5	10.32	16.51	1	4	4	17	1	0.557	0.894	1.469	1.184	0.914	0.905	0.774	0.568	0.621	0.66	0.867818	1.15232	0.64184	1.03017	1.69275	1.36434	1.05322	1.04285	0.891892	0.654515
CL4182.Contig1_All	ANXA10	1374	gi|397502399|ref|XP_003821848.1|	557	8e-157	PREDICTED: annexin A10 [Pan paniscus]	sp|Q9UJ72|ANX10_HUMAN	549	6e-156	Annexin A10 OS=Homo sapiens GN=ANXA10 PE=1 SV=3	--	--	--	--	--	K17097	3e-157	556	pps:100986580	annexin A10	324	37.2	5.41	17.28	1	4	4	4	1	0.509	0.602	0.754	0.659	1.274	0.536	0.626	1.484	0.931	0.866	0.840091	1.19035	0.605887	0.716589	0.897522	0.784439	1.5165	0.638026	0.745157	1.76648
CL4194.Contig2_All	LOC100695605	6437	gi|348536232|ref|XP_003455601.1|	107.8	8e-21	PREDICTED: hypothetical protein LOC100695605, partial [Oreochromis niloticus]	--	--	--	--	CC2610	42.41	158	89	4	K19475	7e-06	57	dre:100005341	WAS/WASL-interacting protein	2078	231.7	5.44	1.83	1	4	4	6	1	0.992	1.331	0.93	2.089	0.654	0.564	1.176	2.855	1.062	0.98	1.23936	0.806866	0.800411	1.07394	0.750385	1.68554	0.52769	0.455072	0.948874	2.3036
CL4208.Contig1_All	ATP5G3	797	gi|52346088|ref|NP_001005087.1|	257.7	4e-67	ATP synthase, H+ transporting, mitochondrial Fo complex, subunit C3 (subunit 9) [Xenopus (Silurana) tropicalis] >gi|49903762|gb|AAH77012.1| ATP synthase, H+ transporting, mitochondrial F0 complex, subunit C3 (subunit 9) [Xenopus (Silurana) tropicalis] >gi	sp|Q3ZC75|AT5G3_BOVIN	236	5e-62	ATP synthase lipid-binding protein, mitochondrial OS=Bos taurus GN=ATP5G3 PE=2 SV=1	Q0130	63.38	71	26	0	K02128	2e-67	257	xtr:448663	F-type H+-transporting ATPase subunit c	142	14.8	9.38	4.93	2	1	1	13	1	2.593	0.984	0.937	1.122	1.111	1.187	1.348	1.112	1.902	1.25	1.32236	0.756222	1.96088	0.744122	0.70858	0.848481	0.840162	0.897635	1.01939	0.840918
CL4219.Contig2_All	EPPK1	394	gi|124504282|gb|AAI28680.1|	56.2	5e-07	LOC494814 protein [Xenopus laevis]	sp|P58107|EPIPL_HUMAN	195	2e-50	Epiplakin OS=Homo sapiens GN=EPPK1 PE=1 SV=2	--	--	--	--	--	K10388	5e-48	191	myb:102259690	plectin	130	14.2	8.1	46.15	8	4	6	14	1	0.705	0.278	0.202	0.32	0.329	0.474	0.253	0.176	0.181	0.183	0.372818	2.68227	1.891	0.745672	0.541819	0.858327	0.882468	1.2714	0.678615	0.47208
CL4219.Contig4_All	EPPK1	3527	gi|392341526|ref|XP_003754359.1|	57.4	6e-06	PREDICTED: epiplakin-like [Rattus norvegicus]	sp|Q8R0W0|EPIPL_MOUSE	640	0	Epiplakin OS=Mus musculus GN=Eppk1 PE=1 SV=2	--	--	--	--	--	K10388	0	729	cfa:482083	plectin	1175	132.4	5.91	33.19	10	24	29	117	1	0.188	0.283	0.241	0.37	0.273	0.456	0.248	0.216	0.224	0.211	0.337273	2.96496	0.557412	0.839084	0.714555	1.09704	0.809434	1.35202	0.73531	0.640431
CL4233.Contig1_All	PCMT1	1601	gi|471356579|ref|XP_004368888.1|	441	8e-122	PREDICTED: protein-L-isoaspartate(D-aspartate) O-methyltransferase isoform 2 [Trichechus manatus latirostris]	sp|P80895|PIMT_PIG	431	3e-120	Protein-L-isoaspartate(D-aspartate) O-methyltransferase OS=Sus scrofa GN=PCMT1 PE=1 SV=3	SPAC869.08	45.54	224	116	3	K00573	3e-122	441	acs:100566505	protein-L-isoaspartate(D-aspartate) O-methyltransferase [EC:2.1.1.77]	227	24.5	7.59	45.81	1	9	9	26	1	1.265	1.331	0.994	1.159	1	0.755	0.99	0.695	0.924	0.654	0.978818	1.02164	1.29237	1.3598	1.01551	1.18408	1.02164	0.771338	1.01142	0.71004
CL4268.Contig1_All	AP1S2	1265	gi|327268313|ref|XP_003218942.1|	315.8	2e-84	PREDICTED: AP-1 complex subunit sigma-2-like [Anolis carolinensis]	sp|Q9DB50|AP1S2_MOUSE	288	2e-80	AP-1 complex subunit sigma-2 OS=Mus musculus GN=Ap1s2 PE=2 SV=1	SPAP27G11.06c	60.14	143	57	0	K12394	1e-84	315	acs:100555595	AP-1 complex subunit sigma 1/2	156	18.5	5.27	5.77	1	1	1	3	1	0.818	0.673	0.697	1.213	0.714	0.798	0.892	0.48	0.705	0.783	0.797545	1.25385	1.02565	0.843839	0.873931	1.52092	0.895247	1.00057	1.11843	0.601847
CL4272.Contig2_All	PRKAR1A	3252	gi|348502465|ref|XP_003438788.1|	686	0	PREDICTED: cAMP-dependent protein kinase type I-alpha regulatory subunit-like [Oreochromis niloticus]	sp|Q5ZM91|KAP0_CHICK	681	0	cAMP-dependent protein kinase type I-alpha regulatory subunit OS=Gallus gallus GN=PRKAR1A PE=2 SV=1	YIL033c	35.37	328	207	5	K04739	0	686	mze:101467127	cAMP-dependent protein kinase regulator	397	45.1	5.45	24.69	1	6	11	21	1	1.535	1.689	1.131	1.337	1.597	1.206	1.771	1.384	1.354	0.901	1.355	0.738007	1.13284	1.24649	0.834686	0.986716	1.1786	0.890037	1.30701	1.0214
CL4279.Contig3_All	SPTAN1	7682	gi|334311820|ref|XP_003339666.1|	4620.1	0	PREDICTED: spectrin alpha chain, brain [Monodelphis domestica]	sp|Q13813|SPTN1_HUMAN	4600	0	Spectrin alpha chain, non-erythrocytic 1 OS=Homo sapiens GN=SPTAN1 PE=1 SV=3	AF1032	18.14	678	520	23	K06114	0	4619	amj:102566465	spectrin alpha	2497	287.3	5.27	56.07	1	128	129	395	1	1.027	1.447	0.921	0.883	0.657	0.721	0.69	0.679	0.559	0.79	0.852182	1.17346	1.20514	1.69799	1.08076	1.03616	0.770962	0.846064	0.809686	0.796778
CL4282.Contig2_All	ATP5C1	1159	gi|148226493|ref|NP_001080481.1|	504.6	3e-141	ATP synthase, H+ transporting, mitochondrial F1 complex, gamma polypeptide 1 [Xenopus laevis] >gi|48734669|gb|AAH72367.1| Atp5c1-prov protein [Xenopus laevis]	sp|Q4R5B0|ATPG_MACFA	471	2e-132	ATP synthase subunit gamma, mitochondrial OS=Macaca fascicularis GN=ATP5C1 PE=2 SV=1	YBR039w	40.07	302	166	5	K02136	2e-141	504	xla:380173	F-type H+-transporting ATPase subunit gamma	318	35.4	9.6	30.19	1	11	11	45	1	2.62	0.974	0.837	0.913	0.889	1.166	1.021	0.892	1.422	1.15	1.17127	0.853772	2.23688	0.831574	0.714607	0.779494	0.759003	0.995498	0.871701	0.761565
CL4322.Contig2_All	CFP	3743	gi|58331925|ref|NP_001011066.1|	554.3	1e-155	complement factor properdin precursor [Xenopus (Silurana) tropicalis] >gi|54038212|gb|AAH84446.1| properdin factor, complement [Xenopus (Silurana) tropicalis]	sp|Q64181|PROP_CAVPO	468	3e-131	Properdin OS=Cavia porcellus GN=CFP PE=2 SV=1	--	--	--	--	--	K15412	7e-156	554	xtr:496476	complement factor properdin	467	51.4	6.57	9.64	1	5	5	5	1	1.694	1.862	0.697	1.997	0.871	0.758	1.105	2.35	1.386	0.936	1.33236	0.750546	1.27142	1.39752	0.52313	1.49884	0.653725	0.568914	0.829353	1.76378
CL4329.Contig1_All	MPC2	676	gi|62859799|ref|NP_001016695.1|	234.2	3e-60	mitochondrial pyruvate carrier 2 [Xenopus (Silurana) tropicalis] >gi|169642463|gb|AAI60797.1| brain protein 44 [Xenopus (Silurana) tropicalis]	sp|O95563|MPC2_HUMAN	215	6e-56	Mitochondrial pyruvate carrier 2 OS=Homo sapiens GN=MPC2 PE=1 SV=1	--	--	--	--	--	--	--	--	--	--	132	14.8	10.15	22.73	1	3	3	5	1	1.421	1.968	1.731	1.841	1.099	1.121	2.237	0.808	1.275	1.46	1.451	0.68918	0.979325	1.35631	1.19297	1.26878	0.757409	0.772571	1.5417	0.556857
CL4332.Contig2_All	NCF1	1698	gi|71897087|ref|NP_001025880.1|	588.2	4e-166	neutrophil cytosolic factor 1 [Gallus gallus]	sp|O77774|NCF1_BOVIN	550	4e-156	Neutrophil cytosol factor 1 OS=Bos taurus GN=NCF1 PE=2 SV=1	SPBC146.13c	40	50	30	0	K08011	8e-172	605	phi:102099699	neutrophil cytosolic factor 1	433	50.2	8.57	10.85	1	4	4	6	1	1.697	0.802	1.147	0.859	0.861	0.927	0.894	0.391	0.305	0.533	0.856	1.16822	1.98248	0.936916	1.33995	1.0035	1.00584	1.08294	1.04439	0.456776
CL4342.Contig1_All	SMARCA1	3456	gi|118089662|ref|XP_420329.2|	1923.7	0	PREDICTED: probable global transcription activator SNF2L1 [Gallus gallus]	sp|P28370|SMCA1_HUMAN	1809	0	Probable global transcription activator SNF2L1 OS=Homo sapiens GN=SMARCA1 PE=1 SV=2	YBR245c	48.51	1043	489	19	K11727	0	1925	amj:102573686	SWI/SNF-related matrix-associated actin-dependent regulator of chromatin subfamily A member 1 [EC:3.6.4.-]	1048	122	8.44	1.34	2	2	2	4	1	0.719	0.785	1.571	0.962	0.549	1.068	0.644	0.5	0.731	0.688	0.837909	1.19345	0.858088	0.936856	1.87491	1.1481	0.655202	1.2746	0.76858	0.596723
CL4359.Contig2_All	IMPDH1	2200	gi|147904959|ref|NP_001080792.1|	962.6	0	inosine monophosphate dehydrogenase 1 [Xenopus laevis] >gi|28422466|gb|AAH46868.1| Impdh1-prov protein [Xenopus laevis]	sp|F6S675|IMDH1_XENTR	954	0	Inosine-5'-monophosphate dehydrogenase 1 OS=Xenopus tropicalis GN=impdh1 PE=3 SV=1	YLR432w_3	65.97	288	93	2	K00088	0	962	xla:380485	IMP dehydrogenase [EC:1.1.1.205]	571	61.5	7.78	11.21	2	6	6	8	1	0.929	1.138	1.544	1.23	1.858	1.018	1.138	0.635	0.501	0.616	1.05518	0.947704	0.880417	1.07849	1.46325	1.16568	1.76083	0.964763	1.07849	0.601792
CL4360.Contig2_All	NATT3	1923	gi|410922517|ref|XP_003974729.1|	360.5	1e-97	PREDICTED: natterin-3-like [Takifugu rubripes]	sp|Q66S17|NATT3_THANI	306	8e-83	Natterin-3 OS=Thalassophryne nattereri PE=1 SV=1	--	--	--	--	--	K07739	9e-06	54.7	dan:Dana_GF21222	elongator complex protein 3 [EC:2.3.1.48]	426	47.7	6.02	30.75	1	13	13	58	1	1.28	1.279	1.01	0.796	3.799	1.004	0.993	0.425	1.506	0.862	1.26855	0.788304	1.00903	1.00824	0.796187	0.62749	2.99477	0.791458	0.782786	0.335029
CL4371.Contig2_All	MRPS17	1597	gi|348519004|ref|XP_003447021.1|	208	1e-51	PREDICTED: 28S ribosomal protein S17, mitochondrial-like [Oreochromis niloticus]	sp|Q9Y2R5|RT17_HUMAN	200	7e-51	28S ribosomal protein S17, mitochondrial OS=Homo sapiens GN=MRPS17 PE=2 SV=1	aq_020	43.86	57	32	0	K02961	8e-52	207	mze:101468672	small subunit ribosomal protein S17	139	15.7	9.13	6.47	1	1	1	3	1	1.618	0.603	0.72	0.616	0.785	1.21	1.194	0.597	1.134	1.741	1.01982	0.980567	1.58656	0.591282	0.706008	0.604029	0.769745	1.18649	1.1708	0.585398
CL4378.Contig3_All	CYP7B1	4086	gi|208609128|dbj|BAG72175.1|	790.8	0	7alpha-hydroxylase [Cynops pyrrhogaster]	sp|O75881|CP7B1_HUMAN	506	1e-142	25-hydroxycholesterol 7-alpha-hydroxylase OS=Homo sapiens GN=CYP7B1 PE=1 SV=2	YHR007c	21.61	472	342	14	K07430	0	721	xtr:100145642	oxysterol 7-alpha-hydroxylase [EC:1.14.13.100]	502	58.6	8.15	13.55	1	5	5	8	1	0.571	0.612	0.515	0.445	0.915	0.53	1.43	0.333	0.588	0.559	0.681636	1.46706	0.83769	0.897839	0.755535	0.652841	1.34236	0.777541	2.09789	0.48853
CL4381.Contig1_All	LOC100145531	649	gi|224094533|ref|XP_002192874.1|	240.3	5e-62	PREDICTED: uncharacterized protein LOC100227298 [Taeniopygia guttata]	sp|P09426|H1_ANAPL	237	1e-62	Histone H1 OS=Anas platyrhynchos PE=3 SV=3	CC3441	40.65	123	59	5	K11275	2e-62	240	phi:102108678	histone H1/5	187	19.4	11.39	49.73	1	11	18	241	1	0.728	1.185	2.583	1.9	0.934	1.402	1.698	0.772	0.856	0.561	1.23809	0.807695	0.588002	0.957119	2.08628	1.53462	0.754387	1.13239	1.37147	0.623541
CL4381.Contig2_All	H1	643	gi|50729210|ref|XP_425456.1|	249.2	1e-64	PREDICTED: histone H1 [Gallus gallus]	sp|P09987|H1_CHICK	248	7e-66	Histone H1 OS=Gallus gallus PE=1 SV=2	CC3441	35.47	203	126	8	K11275	4e-65	249	gga:427882	histone H1/5	213	21.7	10.99	46.95	3	12	18	259	1	0.474	0.739	1.84	1.082	0.688	0.829	0.862	0.42	0.369	0.376	0.789	1.26743	0.60076	0.936629	2.33207	1.37136	0.87199	1.0507	1.09252	0.532319
CL4403.Contig1_All	HNRNPH3	1708	gi|197246805|gb|AAI68807.1|	63.9	3e-08	hnrnph3 protein [Xenopus (Silurana) tropicalis]	sp|P31942|HNRH3_HUMAN	627	3e-179	Heterogeneous nuclear ribonucleoprotein H3 OS=Homo sapiens GN=HNRNPH3 PE=1 SV=2	DR2600	30.28	218	136	11	K12898	0	716	lcm:102365636	heterogeneous nuclear ribonucleoprotein F/H	435	46.8	6.61	28.05	1	9	11	121	1	0.822	0.813	1.485	1.1	1.139	0.994	1.012	0.891	0.681	1.003	0.994545	1.00548	0.826508	0.817459	1.49314	1.10603	1.14525	0.999452	1.01755	0.895887
CL4420.Contig2_All	PLS3	1648	gi|148237614|ref|NP_001083581.1|	69.3	6e-10	plastin 3 [Xenopus laevis] >gi|38197331|gb|AAH61655.1| MGC68681 protein [Xenopus laevis]	sp|P13797|PLST_HUMAN	940	0	Plastin-3 OS=Homo sapiens GN=PLS3 PE=1 SV=4	SPBC1778.06c	41.88	511	281	15	K17336	0	973	xla:399002	plastin-3	503	56.7	5.69	18.09	1	4	9	23	1	0.745	0.516	0.722	0.917	0.547	0.747	1.086	0.128	0.21	0.231	0.622636	1.60607	1.19653	0.828734	1.15959	1.47277	0.878522	1.19974	1.7442	0.205577
CL4448.Contig2_All	PDCD6IP	3436	gi|71896465|ref|NP_001026164.1|	1422.1	0	programmed cell death 6-interacting protein [Gallus gallus]	sp|Q8WUM4|PDC6I_HUMAN	1384	0	Programmed cell death 6-interacting protein OS=Homo sapiens GN=PDCD6IP PE=1 SV=1	Cgl1939	27.83	230	126	8	K12200	0	1422	gga:420725	programmed cell death 6-interacting protein	881	97.6	6.15	23.38	1	19	19	44	1	1.051	1.142	1.141	0.974	1.26	1.368	1.163	1.065	1.022	1.249	1.13045	0.8846	0.929715	1.01021	1.00933	0.8616	1.1146	1.21013	1.02879	0.942099
CL4453.Contig2_All	ARF6	636	gi|209153529|gb|ACI33167.1|	285.4	1e-75	ADP-ribosylation factor 6 [Salmo salar]	sp|P26990|ARF6_CHICK	284	1e-76	ADP-ribosylation factor 6 OS=Gallus gallus GN=ARF6 PE=2 SV=3	YDL137w	62.77	137	51	0	K07941	9e-76	284	xtr:395051	ADP-ribosylation factor 6	139	16.2	6.32	22.3	2	2	3	12	1	1.282	0.794	1.393	0.828	0.777	1.017	0.932	1	0.808	1.051	0.989273	1.01084	1.2959	0.80261	1.40811	0.836978	0.785425	1.02803	0.942106	1.01084
CL4461.Contig3_All	PPIL1	2201	gi|432109755|gb|ELK33814.1|	296.6	3e-78	Peptidyl-prolyl cis-trans isomerase-like 1 [Myotis davidii]	sp|Q9D0W5|PPIL1_MOUSE	295	2e-79	Peptidyl-prolyl cis-trans isomerase-like 1 OS=Mus musculus GN=Ppil1 PE=2 SV=1	SPAC57A10.03	64.34	143	51	0	K12733	2e-78	296	oaa:100076814	peptidyl-prolyl cis-trans isomerase-like 1 [EC:5.2.1.8]	147	15.9	8.79	37.41	1	4	4	7	1	1.199	1.158	1.567	0.887	1.551	1.576	1.204	1.069	1.122	1.377	1.24636	0.802334	0.961999	0.929103	1.25726	0.71167	1.24442	1.26448	0.96601	0.857695
CL4467.Contig3_All	ADD3	3747	gi|449275584|gb|EMC84397.1|	1208.7	0	Gamma-adducin [Columba livia]	sp|Q9UEY8|ADDG_HUMAN	1151	0	Gamma-adducin OS=Homo sapiens GN=ADD3 PE=1 SV=1	PA3430	35.29	272	173	7	K18622	0	1232	cmy:102931372	adducin	718	80.4	6.19	11	1	6	6	17	1	1.264	2.066	1.221	1.135	0.952	0.983	0.934	1.474	1.103	1.344	1.22509	0.816266	1.03176	1.68641	0.996661	0.926462	0.777085	0.802389	0.762392	1.20318
CL4486.Contig4_All	ATP2A2	5157	gi|147907326|ref|NP_001086443.1|	1984.2	0	ATPase, Ca++ transporting, slow twitch 2 [Xenopus laevis] >gi|124481718|gb|AAI33186.1| ATP2A2 protein [Xenopus laevis]	sp|Q03669|AT2A2_CHICK	1960	0	Sarcoplasmic/endoplasmic reticulum calcium ATPase 2 OS=Gallus gallus GN=ATP2A2 PE=2 SV=2	BH2515	37.1	981	606	24	K05853	0	1984	xla:446229	Ca2+ transporting ATPase, sarcoplasmic/endoplasmic reticulum [EC:3.6.3.8]	1054	116.4	5.5	21.06	1	6	23	73	1	0.606	1.799	0.838	1.255	1.372	1.267	1.147	1.505	0.937	0.913	1.149	0.870322	0.527415	1.56571	0.72933	1.09225	1.19408	1.1027	0.998259	1.30983
CL4486.Contig5_All	ATP2A1	4130	gi|73853826|ref|NP_001027498.1|	1845.9	0	ATPase, Ca++ transporting, cardiac muscle, fast twitch 1 [Xenopus (Silurana) tropicalis]	sp|Q92105|AT2A1_RANES	1817	0	Sarcoplasmic/endoplasmic reticulum calcium ATPase 1 OS=Rana esculenta GN=ATP2A1 PE=2 SV=1	BS_yloB	36.63	961	606	21	K05853	0	1845	xtr:613090	Ca2+ transporting ATPase, sarcoplasmic/endoplasmic reticulum [EC:3.6.3.8]	994	109.4	5.12	28.67	1	16	30	104	1	1.015	1.565	1.997	0.931	1.2	1.145	0.814	1.841	1.472	1.037	1.27427	0.784761	0.796533	1.22815	1.56717	0.730613	0.941714	0.898552	0.638796	1.44475
CL4488.Contig2_All	CYP4F22	1977	gi|126324069|ref|XP_001367719.1|	797	0	PREDICTED: cytochrome P450 4F22-like [Monodelphis domestica]	sp|Q6NT55|CP4FN_HUMAN	773	0	Cytochrome P450 4F22 OS=Homo sapiens GN=CYP4F22 PE=2 SV=1	BH0579	28.35	388	274	8	K17731	0	797	mdo:100013319	cytochrome P450, family 4, subfamily F, polypeptide 22	531	61	7.56	9.98	1	5	5	9	1	0.534	0.575	1.055	0.516	0.535	0.373	0.546	0.449	0.638	0.711	0.630182	1.58684	0.847374	0.912435	1.67412	0.818811	0.848961	0.591893	0.866417	0.712493
CL4488.Contig3_All	CYP4F22	949	gi|62751474|ref|NP_001015810.1|	520.4	5e-146	cytochrome P450, family 4, subfamily F, polypeptide 22 [Xenopus (Silurana) tropicalis] >gi|59808820|gb|AAH90091.1| MGC97602 protein [Xenopus (Silurana) tropicalis]	sp|Q6NT55|CP4FN_HUMAN	488	1e-137	Cytochrome P450 4F22 OS=Homo sapiens GN=CYP4F22 PE=2 SV=1	AGc2890	37.14	175	109	3	K17731	2e-146	520	xtr:548527	cytochrome P450, family 4, subfamily F, polypeptide 22	316	36.4	6.33	8.23	1	3	3	6	1	0.76	0.475	1.031	0.545	0.423	0.875	1.841	0.546	0.699	2.068	0.933	1.07181	0.814577	0.50911	1.10504	0.584137	0.453376	0.937835	1.9732	0.585209
CL4501.Contig2_All	DCN	1585	gi|148225941|ref|NP_001085807.1|	593.6	1e-167	MGC80802 protein precursor [Xenopus laevis] >gi|49115434|gb|AAH73373.1| MGC80802 protein [Xenopus laevis]	sp|Q9DE68|PGS2_COTJA	571	1e-162	Decorin OS=Coturnix coturnix japonica GN=DCN PE=2 SV=1	ECU09g0200	26.47	272	173	9	K04660	4e-168	593	xla:444234	decorin	358	40.1	7.5	43.58	1	14	15	123	1	3.922	1.128	0.749	4.923	1.563	1.51	3.562	14.471	3.85	1.645	3.48391	0.287034	1.12575	0.323774	0.214988	1.41307	0.448634	0.433421	1.02241	4.15367
CL4509.Contig2_All	PRKCD	3431	gi|326927676|ref|XP_003210017.1|	1254.2	0	PREDICTED: protein kinase C delta type-like [Meleagris gallopavo]	sp|Q05655|KPCD_HUMAN	1172	0	Protein kinase C delta type OS=Homo sapiens GN=PRKCD PE=1 SV=2	YBL105c_2	46.06	330	172	4	K06068	0	1248	fch:102049783	novel protein kinase C delta type [EC:2.7.11.13]	693	79.2	8.22	5.34	1	3	4	6	1	0.337	0.813	0.75	0.71	0.554	0.644	0.619	1.209	0.992	0.742	0.760909	1.31422	0.442891	1.06846	0.985663	0.933094	0.728076	0.846356	0.813501	1.58889
CL453.Contig1_All	HNRNPL	1894	gi|471413308|ref|XP_004388200.1|	937.6	0	PREDICTED: heterogeneous nuclear ribonucleoprotein L isoform 1 [Trichechus manatus latirostris]	sp|P14866|HNRPL_HUMAN	934	0	Heterogeneous nuclear ribonucleoprotein L OS=Homo sapiens GN=HNRNPL PE=1 SV=2	--	--	--	--	--	K13159	0	936	mdo:100011214	heterogeneous nuclear ribonucleoprotein L	549	59.7	7.39	26.05	1	12	12	64	1	1.209	0.875	1.614	1.013	1.076	1.064	1.091	0.938	0.634	0.954	1.04255	0.959191	1.15966	0.839292	1.54813	0.97166	1.03209	1.02058	1.04648	0.899721
CL4547.Contig1_All	ILF3	3801	gi|426387184|ref|XP_004060054.1|	1239.6	0	PREDICTED: interleukin enhancer-binding factor 3 isoform 1 [Gorilla gorilla gorilla]	sp|Q12906|ILF3_HUMAN	1230	0	Interleukin enhancer-binding factor 3 OS=Homo sapiens GN=ILF3 PE=1 SV=3	XF0818	38.03	213	132	5	K13090	0	1251	pss:102451966	interleukin enhancer-binding factor 3	960	100.4	8.63	29.38	2	30	30	100	1	1.042	1.097	1.628	1.225	1.124	1.179	1.192	0.942	1.078	1.113	1.14727	0.871632	0.908241	0.956181	1.41902	1.06775	0.979715	1.02765	1.03899	0.821078
CL4564.Contig2_All	SF3A1	3743	gi|126324919|ref|XP_001365265.1|	1347.8	0	PREDICTED: splicing factor 3A subunit 1 isoform 1 [Monodelphis domestica]	sp|A2VDN6|SF3A1_BOVIN	1345	0	Splicing factor 3A subunit 1 OS=Bos taurus GN=SF3A1 PE=2 SV=1	Rv3876	25.58	215	135	6	K12825	0	1347	mdo:100018808	splicing factor 3A subunit 1	851	95	5.58	1.76	1	1	2	3	1	0.688	1.052	1.598	0.861	0.89	0.936	0.907	0.583	0.893	0.944	0.941091	1.0626	0.731066	1.11785	1.69803	0.914896	0.945711	0.99459	0.963775	0.619494
CL4588.Contig1_All	TSTA3	1429	gi|80479465|gb|AAI08858.1|	590.9	5e-167	LOC398450 protein [Xenopus laevis]	sp|Q8K3X2|FCL_CRIGR	556	4e-158	GDP-L-fucose synthase OS=Cricetulus griseus GN=TSTA3 PE=2 SV=1	sll1213	33.65	312	205	5	K02377	2e-166	587	acs:100566638	GDP-L-fucose synthase [EC:1.1.1.271]	323	36.4	7.31	8.67	1	3	3	6	1	0.866	0.995	0.979	0.755	1.739	1.13	1.069	2.134	1.087	1.278	1.18473	0.844076	0.73097	0.839856	0.826351	0.637277	1.46785	0.953806	0.902317	1.80126
CL4596.Contig1_All	MAPRE1	2110	gi|30851559|gb|AAH52405.1|	441.8	6e-122	Mapre1 protein, partial [Mus musculus]	sp|Q61166|MARE1_MOUSE	439	9e-123	Microtubule-associated protein RP/EB family member 1 OS=Mus musculus GN=Mapre1 PE=1 SV=3	SPAC18G6.15	35.46	251	154	5	K10436	4e-122	441	tup:102497704	microtubule-associated protein, RP/EB family	268	30.1	5.07	35.45	1	8	10	17	1	0.962	1.315	1.55	1.258	0.89	1.185	1.156	1.085	0.966	0.867	1.11218	0.899134	0.864966	1.18236	1.39366	1.13111	0.800229	1.06547	1.0394	0.97556
CL4606.Contig1_All	CYB5R2	5444	gi|71895957|ref|NP_001025638.1|	513.8	4e-143	NADH-cytochrome b5 reductase 2 [Xenopus (Silurana) tropicalis] >gi|82178531|sp|Q5BJ68.1|NB5R2_XENTR RecName: Full=NADH-cytochrome b5 reductase 2; Short=b5R.2 >gi|60552289|gb|AAH91602.1| cytochrome b5 reductase b5R.2 [Xenopus (Silurana) tropicalis] >gi|892	sp|Q5BJ68|NB5R2_XENTR	513	1e-144	NADH-cytochrome b5 reductase 2 OS=Xenopus tropicalis GN=cyb5r2 PE=2 SV=1	YIL043c	39.07	302	181	8	K00326	2e-143	513	xtr:595026	cytochrome-b5 reductase [EC:1.6.2.2]	332	37	8.12	21.99	1	5	5	10	1	0.646	0.76	0.902	0.665	0.584	0.577	0.611	0.369	0.394	0.594	0.645636	1.54886	1.00056	1.17713	1.39707	1.02999	0.904534	0.893692	0.946353	0.571529
CL4654.Contig2_All	SEPT9	6556	gi|71897123|ref|NP_001025872.1|	921.4	0	septin-9 [Gallus gallus]	sp|Q9UHD8|SEPT9_HUMAN	815	0	Septin-9 OS=Homo sapiens GN=SEPT9 PE=1 SV=2	SPAC821.06	48.1	289	150	0	K16938	0	924	amj:102573345	septin 3/9/12	583	65.9	8.5	14.24	1	8	8	23	1	0.794	1.366	1.674	1.498	0.948	1.001	1.048	1.392	1.574	0.799	1.19036	0.840079	0.667023	1.14755	1.40629	1.25844	0.796395	0.84092	0.880403	1.16939
CL4665.Contig1_All	ANXA1	1456	gi|148229927|ref|NP_001080144.1|	410.6	1e-112	annexin A1 [Xenopus laevis] >gi|32450747|gb|AAH53786.1| Anxa1-prov protein [Xenopus laevis]	sp|P14087|ANXA1_CAVCU	387	3e-107	Annexin A1 OS=Cavia cutleri GN=ANXA1 PE=1 SV=1	--	--	--	--	--	K17091	4e-113	410	xla:379836	annexin A1	337	37.6	6.87	61.13	1	17	20	72	1	1.65	1.544	1.897	3.728	0.951	1.523	3.084	3.896	1.733	1.363	2.03355	0.491752	0.811391	0.759265	0.932854	1.83325	0.467656	0.748938	1.51656	1.91587
CL4665.Contig2_All	ANXA1	1658	gi|148235034|ref|NP_001079765.1|	426.8	1e-117	uncharacterized protein LOC379455 [Xenopus laevis] >gi|32450112|gb|AAH54187.1| MGC64326 protein [Xenopus laevis]	sp|P14087|ANXA1_CAVCU	409	7e-114	Annexin A1 OS=Cavia cutleri GN=ANXA1 PE=1 SV=1	--	--	--	--	--	K17091	7e-118	426	xla:379455	annexin A1	337	37.6	6.3	27.89	1	5	9	30	1	2.721	1.288	1.321	1.101	2.656	1.061	0.947	1.395	1.594	1.043	1.46609	0.682086	1.85596	0.878527	0.901036	0.750977	1.81162	0.723693	0.645935	0.95151
CL4668.Contig1_All	TPD52L2	1560	gi|395506571|ref|XP_003757605.1|	304.7	9e-81	PREDICTED: tumor protein D54 isoform 2 [Sarcophilus harrisii]	sp|O43399|TPD54_HUMAN	243	9e-64	Tumor protein D54 OS=Homo sapiens GN=TPD52L2 PE=1 SV=2	--	--	--	--	--	--	--	--	--	--	196	21.3	5.17	29.59	1	6	6	9	1	1.678	1.277	1.134	1.768	1.386	1.175	1.759	1.101	1.55	0.879	1.337	0.747943	1.25505	0.955123	0.848168	1.32236	1.03665	0.878833	1.31563	0.823485
CL4698.Contig2_All	EPB41L1	9893	gi|390462303|ref|XP_003732830.1|	348.6	4e-93	PREDICTED: LOW QUALITY PROTEIN: band 4.1-like protein 1-like [Callithrix jacchus]	sp|Q9H4G0|E41L1_HUMAN	904	0	Band 4.1-like protein 1 OS=Homo sapiens GN=EPB41L1 PE=1 SV=2	--	--	--	--	--	K06107	0	990	acs:100564871	erythrocyte membrane protein band 4.1	845	93	4.97	2.84	1	2	2	2	1	1.015	5.625	0.82	1.51	0.845	1.26	1.779	0.843	1.129	0.807	1.51209	0.661336	0.671256	3.72001	0.542295	0.998617	0.558829	0.833283	1.17652	0.557506
CL4713.Contig4_All	APOA4	1774	gi|327342992|dbj|BAK09328.1|	241.1	1e-61	apolipoprotein IA-I10 [Anguilla japonica]	sp|P06727|APOA4_HUMAN	143	1e-33	Apolipoprotein A-IV OS=Homo sapiens GN=APOA4 PE=1 SV=3	--	--	--	--	--	K08760	3e-60	235	lcm:102365063	apolipoprotein A-IV	259	29.8	5.15	40.54	5	10	11	32	1	1.284	1.326	0.976	1.415	0.693	7.965	1.232	3.444	1.293	1.821	2.04082	0.49	0.629159	0.649739	0.47824	0.693349	0.33957	3.90285	0.603679	1.68756
CL4726.Contig1_All	CYP2D15	1855	gi|449481731|ref|XP_002192521.2|	622.1	3e-176	PREDICTED: cytochrome P450 2D3-like [Taeniopygia guttata]	sp|Q29473|CP2DF_CANFA	546	4e-155	Cytochrome P450 2D15 OS=Canis familiaris GN=CYP2D15 PE=1 SV=3	BH0579	24.42	434	312	15	K07414	3e-180	634	pss:102462176	cytochrome P450, family 2, subfamily D [EC:1.14.14.1]	463	53.5	7.28	17.28	2	5	8	13	1	0.34	0.37	0.349	0.406	0.606	0.56	0.418	0.197	0.28	0.256	0.434727	2.30029	0.7821	0.851108	0.802802	0.933919	1.39398	1.28816	0.961522	0.453158
CL4749.Contig1_All	PRPSAP1	2803	gi|449283111|gb|EMC89814.1|	664.5	0	Phosphoribosyl pyrophosphate synthetase-associated protein 1 [Columba livia]	sp|Q14558|KPRA_HUMAN	636	0	Phosphoribosyl pyrophosphate synthase-associated protein 1 OS=Homo sapiens GN=PRPSAP1 PE=1 SV=2	SPCC1620.06c	40.38	364	214	6	K00948	5e-69	265	tad:TRIADDRAFT_25357	ribose-phosphate pyrophosphokinase [EC:2.7.6.1]	401	44.4	8.15	20.95	1	5	6	10	1	1.403	1.001	1.348	0.948	0.931	1.12	0.891	0.952	1.13	0.933	1.05973	0.943639	1.32393	0.944583	1.27203	0.89457	0.878528	1.05688	0.840782	0.898344
CL4791.Contig2_All	IMPA2	1831	gi|449494656|ref|XP_002189184.2|	476.5	2e-132	PREDICTED: inositol monophosphatase 2 [Taeniopygia guttata]	sp|Q91UZ5|IMPA2_MOUSE	459	7e-129	Inositol monophosphatase 2 OS=Mus musculus GN=Impa2 PE=1 SV=1	PA3818	35.74	249	158	4	K01092	2e-133	478	phi:102108374	myo-inositol-1(or 4)-monophosphatase [EC:3.1.3.25]	288	31.6	6.44	3.47	1	1	1	3	1	1.179	1.168	0.694	0.783	0.628	0.547	0.555	0.392	0.602	0.574	0.738364	1.35435	1.59677	1.58188	0.939916	1.06045	0.850529	0.740827	0.751662	0.530904
CL4795.Contig1_All	OSBPL2	2567	gi|56605888|ref|NP_001008448.1|	839	0	oxysterol-binding protein-related protein 2 [Gallus gallus]	sp|Q9H1P3|OSBL2_HUMAN	774	0	Oxysterol-binding protein-related protein 2 OS=Homo sapiens GN=OSBPL2 PE=1 SV=1	--	--	--	--	--	--	--	--	--	--	499	57.5	5.96	5.21	2	2	2	4	1	1.141	1.795	1.118	0.935	1.443	1.564	1.078	1.684	2.035	1.263	1.36873	0.730606	0.833621	1.31144	0.816817	0.683116	1.05426	1.14267	0.787593	1.23034
CL4806.Contig2_All	FERMT2	4551	gi|431895843|gb|ELK05261.1|	836.3	0	Fermitin family like protein 2 [Pteropus alecto]	sp|Q96AC1|FERM2_HUMAN	844	0	Fermitin family homolog 2 OS=Homo sapiens GN=FERMT2 PE=1 SV=1	--	--	--	--	--	K17083	0	876	pss:102444040	kindlin 2	457	52.1	6.57	19.69	1	10	10	24	1	1.897	1.264	1.071	2.546	0.921	1.229	2.083	1.504	3.095	1.381	1.63555	0.611417	1.15986	0.772831	0.654827	1.55667	0.563115	0.751431	1.27358	0.919571
CL4820.Contig2_All	CTBS	5440	gi|431897031|gb|ELK06295.1|	556.6	5e-156	Di-N-acetylchitobiase [Pteropus alecto]	sp|Q01459|DIAC_HUMAN	554	7e-157	Di-N-acetylchitobiase OS=Homo sapiens GN=CTBS PE=1 SV=1	BS_ydhD	23.98	246	181	9	K12310	2e-157	560	cmy:102944177	Di-N-acetylchitobiase [EC:3.2.1.-]	371	42.1	5.15	2.7	1	1	1	3	1	0.253	0.35	0.835	0.534	0.497	0.92	0.799	1.325	0.423	1.639	0.779545	1.2828	0.324548	0.44898	1.07114	0.685015	0.637551	1.18017	1.02496	1.69971
CL4837.Contig2_All	DST	4028	gi|465995099|gb|EMP39666.1|	624	2e-176	hypothetical protein UY3_03108 [Chelonia mydas]	sp|Q91ZU6|DYST_MOUSE	55.1	1e-06	Dystonin OS=Mus musculus GN=Dst PE=1 SV=1	--	--	--	--	--	K10362	1e-06	58.5	tru:101062195	myosin XVIII	683	76.4	5.96	4.83	1	2	2	2	1	0.327	0.516	1.073	0.319	0.421	0.371	0.309	0.896	0.401	1.235	0.624364	1.60163	0.523733	0.826441	1.71855	0.51092	0.674287	0.594205	0.494904	1.43506
CL4894.Contig2_All	CELA2A	1052	gi|345311663|ref|XP_001518329.2|	355.9	1e-96	PREDICTED: chymotrypsin-like elastase family member 1-like, partial [Ornithorhynchus anatinus]	sp|P08217|CEL2A_HUMAN	290	4e-78	Chymotrypsin-like elastase family member 2A OS=Homo sapiens GN=CELA2A PE=1 SV=1	mlr3307	28.52	298	162	15	K01346	2e-99	364	ccw:104686505	pancreatic elastase II [EC:3.4.21.71]	314	34.8	6.89	24.2	1	6	6	123	1	1.157	1.027	0.992	0.863	5.275	1.124	1.093	5.947	0.655	0.998	1.83009	0.546421	0.632209	0.561174	0.54205	0.471561	2.88237	0.614177	0.597238	3.24957
CL4921.Contig2_All	ANKRD17	8584	gi|194209080|ref|XP_001489724.2|	4286.5	0	PREDICTED: ankyrin repeat domain-containing protein 17 [Equus caballus]	sp|O75179|ANR17_HUMAN	4260	0	Ankyrin repeat domain-containing protein 17 OS=Homo sapiens GN=ANKRD17 PE=1 SV=3	all2748	36.67	420	263	3	K16726	0	4282	asn:102377084	ankyrin repeat domain-containing protein 17	2569	272.1	6.42	1.44	3	2	4	15	1	0.92	0.966	1.568	0.921	1.432	0.866	0.969	4.346	2.649	1.516	1.55936	0.641287	0.589984	0.619483	1.00554	0.590626	0.918323	0.555355	0.621407	2.78703
CL4955.Contig1_All	APRT	1222	gi|115292157|gb|AAI22474.1|	274.2	9e-72	Unknown (protein for IMAGE:7202599) [Xenopus laevis]	sp|P36972|APT_RAT	229	7e-60	Adenine phosphoribosyltransferase OS=Rattus norvegicus GN=Aprt PE=1 SV=1	NMA1920	42.86	189	106	2	K00759	1e-69	266	xtr:493317	adenine phosphoribosyltransferase [EC:2.4.2.7]	183	20	5.95	38.8	1	6	6	9	1	1.148	1.034	1.105	0.884	1.389	1.015	1.037	0.652	0.957	1.388	1.05536	0.947541	1.08778	0.979757	1.04703	0.837626	1.31613	0.961754	0.9826	0.617797
CL4986.Contig2_All	SNRPD3	771	gi|148227688|ref|NP_001079359.1|	251.9	2e-65	uncharacterized protein LOC379046 [Xenopus laevis] >gi|27371312|gb|AAH40973.1| MGC52856 protein [Xenopus laevis] >gi|133736997|gb|AAI33764.1| MGC52856 protein [Xenopus laevis]	sp|P62323|SMD3_XENLA	251	1e-66	Small nuclear ribonucleoprotein Sm D3 OS=Xenopus laevis GN=snrpd3 PE=2 SV=1	SPBC19C2.14	71.79	78	22	0	K11088	4e-66	253	cmk:103183974	small nuclear ribonucleoprotein D3	126	13.9	10.32	31.75	1	3	3	24	1	0.582	0.685	1.155	0.815	0.818	0.764	0.615	0.499	0.622	0.885	0.767273	1.30332	0.758531	0.892773	1.50533	1.0622	1.06611	0.995735	0.80154	0.650355
CL4989.Contig2_All	DHTKD1	5259	gi|147900249|ref|NP_001084395.1|	1547.7	0	probable 2-oxoglutarate dehydrogenase E1 component DHKTD1, mitochondrial [Xenopus laevis] >gi|82186203|sp|Q6P286.1|DHTK1_XENLA RecName: Full=Probable 2-oxoglutarate dehydrogenase E1 component DHKTD1, mitochondrial; AltName: Full=Dehydrogenase E1 and trans	sp|Q6P286|DHTK1_XENLA	1547	0	Probable 2-oxoglutarate dehydrogenase E1 component DHKTD1, mitochondrial OS=Xenopus laevis GN=dhtkd1 PE=2 SV=1	AGc4776	42.6	878	477	17	K15791	0	1547	xla:403360	probable 2-oxoglutarate dehydrogenase E1 component DHKTD1 [EC:1.2.4.2]	951	106.4	7.03	11.88	4	6	7	8	1	1.028	0.395	0.413	0.406	1.131	0.618	0.545	0.805	0.719	1.345	0.764091	1.30874	1.34539	0.516954	0.540512	0.53135	1.48019	0.808804	0.713266	1.05354
CL5.Contig1_All	LIMS1	3854	gi|151564678|gb|ABS17667.1|	718	0	PINCH-1 [Xenopus laevis]	sp|P48059|LIMS1_HUMAN	700	0	LIM and senescent cell antigen-like-containing domain protein 1 OS=Homo sapiens GN=LIMS1 PE=1 SV=4	--	--	--	--	--	K05760	3e-39	166	api:100168156	paxillin	336	38.4	8.07	13.99	1	4	4	7	1	1.873	1.969	1.832	2.543	1.182	1.196	1.744	1.009	1.622	1.14	1.55545	0.642899	1.20415	1.26587	1.17779	1.63489	0.759906	0.768907	1.12122	0.648685
CL5000.Contig3_All	SVEP1	3379	gi|449490479|ref|XP_002196508.2|	67.8	4e-09	PREDICTED: complement receptor type 1 [Taeniopygia guttata]	sp|P0C6B8|SVEP1_RAT	123	3e-27	Sushi, von Willebrand factor type A, EGF and pentraxin domain-containing protein 1 OS=Rattus norvegicus GN=Svep1 PE=1 SV=1	--	--	--	--	--	K04011	4e-29	133	pss:102450308	complement component (3b/4b) receptor 1	361	40.8	7.49	23.27	3	8	9	17	1	1.303	1.641	0.744	1.744	0.601	0.897	1.346	2.314	1.436	1.477	1.31845	0.758464	0.988278	1.24464	0.564297	1.32276	0.455837	0.680342	1.02089	1.75509
CL5009.Contig1_All	CYP2G1	1698	gi|301620108|ref|XP_002939424.1|	670.2	0	PREDICTED: cytochrome P450 2G1 [Xenopus (Silurana) tropicalis]	sp|P24461|CP2G1_RABIT	621	1e-177	Cytochrome P450 2G1 OS=Oryctolagus cuniculus GN=CYP2G1 PE=1 SV=1	BH0579	22.65	468	340	15	K07417	0	668	asn:102368639	cytochrome P450, family 2, subfamily G	509	58.4	8.15	26.33	3	8	13	21	1	0.034	0.062	0.071	0.088	0.052	0.045	0.049	0.242	0.291	0.192	0.193273	5.17404	0.175917	0.32079	0.367357	0.455315	0.26905	0.232832	0.253528	1.25212
CL5009.Contig3_All	CYP2A13	5460	gi|301620120|ref|XP_002939428.1|	634.4	2e-179	PREDICTED: cytochrome P450 2G1-like [Xenopus (Silurana) tropicalis]	sp|Q16696|CP2AD_HUMAN	570	1e-161	Cytochrome P450 2A13 OS=Homo sapiens GN=CYP2A13 PE=1 SV=3	all1361	23.28	464	331	13	K07417	4e-175	619	cmy:102945987	cytochrome P450, family 2, subfamily G	495	56.7	8.1	19.8	2	7	10	25	1	0.205	0.141	0.095	0.16	0.107	0.096	0.12	0.171	0.19	0.212	0.227	4.40529	0.903084	0.621145	0.418502	0.704846	0.471366	0.422907	0.528634	0.753304
CL5013.Contig1_All	HNRNPA2B1	2130	gi|4504447|ref|NP_002128.1|	627.9	6e-178	heterogeneous nuclear ribonucleoproteins A2/B1 isoform A2 [Homo sapiens] >gi|114051756|ref|NP_001039440.1| heterogeneous nuclear ribonucleoproteins A2/B1 [Bos taurus] >gi|122145945|sp|Q2HJ60.1|ROA2_BOVIN RecName: Full=Heterogeneous nuclear ribonucleoprote	sp|Q2HJ60|ROA2_BOVIN	627	2e-179	Heterogeneous nuclear ribonucleoproteins A2/B1 OS=Bos taurus GN=HNRNPA2B1 PE=2 SV=1	SPAC140.02	33.07	254	158	7	K13158	2e-178	628	pbi:103053337	heterogeneous nuclear ribonucleoprotein A2/B1	343	36.3	9.2	36.73	1	15	19	127	1	0.889	1.054	1.418	1.445	0.979	1.126	1.37	1.365	1.233	1.05	1.17536	0.850801	0.756362	0.896744	1.20644	1.22941	0.832934	0.958001	1.1656	1.16134
CL5021.Contig1_All	ACTA2	1524	gi|58332196|ref|NP_001011250.1|	766.9	0	actin, alpha 2, smooth muscle, aorta [Xenopus (Silurana) tropicalis] >gi|148224132|ref|NP_001084806.1| actin, alpha 2, smooth muscle, aorta [Xenopus laevis] >gi|33415844|gb|AAQ18431.1| smooth muscle actin [Pelophylax lessonae] >gi|47124883|gb|AAH70542.1|	sp|P62738|ACTA_RAT	760	0	Actin, aortic smooth muscle OS=Rattus norvegicus GN=Acta2 PE=2 SV=1	SPBC32H8.12c	88.77	374	42	0	K12313	0	760	cge:100758575	actin, aortic smooth muscle	377	42	5.39	70.03	5	1	27	2447	1	1.287	1.769	1.488	5.83	1.098	3.242	10.709	0.831	2.892	0.995	2.831	0.353232	0.45461	0.624868	0.525609	2.05934	0.387849	1.14518	3.78276	0.293536
CL5021.Contig5_All	ACTB	1518	gi|397479373|ref|XP_003810996.1|	757.3	0	PREDICTED: actin, cytoplasmic 1-like [Pan paniscus]	sp|O93400|ACTB_XENLA	754	0	Actin, cytoplasmic 1 OS=Xenopus laevis GN=actb PE=2 SV=1	SPBC32H8.12c	90.4	375	36	0	K05692	0	755	tup:102498431	actin beta/gamma 1	375	41.7	5.48	71.2	5	6	29	2569	1	0.785	1.117	1.554	1.532	0.884	1.181	1.574	0.934	1.502	0.922	1.18045	0.847131	0.664998	0.946246	1.31644	1.29781	0.748864	1.00046	1.33338	0.791221
CL5021.Contig6_All	ACTG2	2348	gi|431920358|gb|ELK18390.1|	758.4	0	Actin, gamma-enteric smooth muscle [Pteropus alecto]	sp|P63269|ACTH_RAT	756	0	Actin, gamma-enteric smooth muscle OS=Rattus norvegicus GN=Actg2 PE=2 SV=1	SPBC32H8.12c	88.24	374	44	0	K12315	0	762	cge:100768744	actin, gamma-enteric smooth muscle	376	41.9	5.48	70.21	5	5	27	2384	1	1.393	1.056	1.146	1.883	1.195	3.027	5.519	1.289	7.58	1.115	2.38209	0.419799	0.58478	0.443308	0.48109	0.790482	0.50166	1.27073	2.31687	0.541121
CL503.Contig5_All	SULT1D1	1823	gi|465953022|gb|EMP25203.1|	415.6	4e-114	Sulfotransferase 1A1 [Chelonia mydas]	sp|G3V9R3|ST1D1_RAT	409	8e-114	Sulfotransferase 1 family member D1 OS=Rattus norvegicus GN=Sult1d1 PE=2 SV=1	--	--	--	--	--	K01016	2e-114	415	xla:734332	estrone sulfotransferase [EC:2.8.2.4]	295	34.4	5.35	18.98	1	4	4	6	1	0.239	0.18	0.233	0.234	0.437	0.6	0.286	0.02	0.168	0.185	0.325636	3.07091	0.733948	0.552764	0.715522	0.718593	1.34199	1.84255	0.87828	0.0614182
CL5047.Contig1_All	DIMT1	4581	gi|197246216|gb|AAI69134.1|	549.3	7e-154	hypothetical protein LOC779588 [Xenopus (Silurana) tropicalis]	sp|Q2KHT8|DIM1_BOVIN	535	4e-151	Probable dimethyladenosine transferase OS=Bos taurus GN=DIMT1 PE=2 SV=1	SPBC336.02	60.56	284	112	0	K14191	7e-154	548	xla:734747	18S rRNA (adenine1779-N6/adenine1780-N6)-dimethyltransferase [EC:2.1.1.183]	184	20.9	5.77	48.91	1	3	10	46	1	2.322	0.824	1.319	1.126	0.978	0.84	1.136	0.682	0.857	0.91	1.09036	0.917125	2.12956	0.755711	1.20969	1.03268	0.896948	0.770385	1.04185	0.625479
CL5063.Contig1_All	GNE	4645	gi|347800738|ref|NP_001026603.2|	1282.3	0	bifunctional UDP-N-acetylglucosamine 2-epimerase/N-acetylmannosamine kinase [Gallus gallus]	sp|Q9Y223|GLCNE_HUMAN	1247	0	Bifunctional UDP-N-acetylglucosamine 2-epimerase/N-acetylmannosamine kinase OS=Homo sapiens GN=GNE PE=1 SV=1	NMB0070	31.08	370	253	8	K12409	0	1282	gga:427285	bifunctional UDP-N-acetylglucosamine 2-epimerase / N-acetylmannosamine kinase [EC:3.2.1.183 2.7.1.60]	757	83.2	6.86	18.49	2	13	13	33	1	0.149	0.209	0.191	0.277	0.239	0.255	0.221	0.121	0.131	0.144	0.267	3.74532	0.558052	0.782772	0.715356	1.03745	0.895131	0.955056	0.827715	0.453184
CL509.Contig3_All	LCE	1759	gi|157278213|ref|NP_001098206.1|	252.7	4e-65	nephrosin precursor [Oryzias latipes] >gi|110082542|dbj|BAE97362.1| nephrosin [Oryzias latipes]	sp|P31579|LCE_ORYLA	212	2e-54	Low choriolytic enzyme OS=Oryzias latipes GN=lce PE=1 SV=1	--	--	--	--	--	K08778	2e-65	252	ola:100049315	astacin-like metalloendopeptidase [EC:3.4.-.-]	324	35.7	8.85	21.3	1	6	6	14	1	0.102	0.286	0.395	0.188	0.119	0.122	0.166	0.419	0.166	0.275	0.294364	3.39716	0.34651	0.971587	1.34188	0.638666	0.404262	0.414453	0.563928	1.42341
CL5095.Contig2_All	NDUFS4	1548	gi|301623545|ref|XP_002941075.1|	26.6	1e-72	PREDICTED: NADH dehydrogenase [ubiquinone] iron-sulfur protein 4, mitochondrial isoform 1 [Xenopus (Silurana) tropicalis]	sp|O43181|NDUS4_HUMAN	264	5e-70	NADH dehydrogenase [ubiquinone] iron-sulfur protein 4, mitochondrial OS=Homo sapiens GN=NDUFS4 PE=1 SV=1	--	--	--	--	--	K03937	6e-73	273	xtr:100125122	NADH dehydrogenase (ubiquinone) Fe-S protein 4	134	15.5	9.23	17.91	1	2	2	6	1	3.954	0.926	0.759	0.684	1.557	1.075	1.154	0.578	1.653	1.843	1.38027	0.724495	2.86465	0.670882	0.549891	0.495554	1.12804	0.778832	0.836067	0.418758
CL5105.Contig2_All	AP2A2	3199	gi|61097989|ref|NP_001012914.1|	1751.9	0	AP-2 complex subunit alpha-2 [Gallus gallus]	sp|P17427|AP2A2_MOUSE	1742	0	AP-2 complex subunit alpha-2 OS=Mus musculus GN=Ap2a2 PE=1 SV=2	SPBC2G2.06c	21.67	609	460	21	K11824	0	1755	amj:102558025	AP-2 complex subunit alpha	940	104.1	6.93	23.72	1	11	20	48	1	0.853	1.425	1.015	0.898	0.873	0.992	0.864	0.692	0.689	1.053	0.941273	1.06239	0.90622	1.51391	1.07833	0.954027	0.927468	1.05389	0.917906	0.735175
CL5105.Contig3_All	AP2A1	3982	gi|148231263|ref|NP_001090846.1|	1785	0	adaptor-related protein complex 2, alpha 1 subunit [Xenopus (Silurana) tropicalis] >gi|114107723|gb|AAI22996.1| ap2a1 protein [Xenopus (Silurana) tropicalis]	sp|P17426|AP2A1_MOUSE	1645	0	AP-2 complex subunit alpha-1 OS=Mus musculus GN=Ap2a1 PE=1 SV=1	SPBC2G2.06c	21.38	608	462	22	K11824	0	1785	xtr:100038257	AP-2 complex subunit alpha	981	108.7	7.83	16.51	1	6	14	30	1	0.788	1.696	1.184	0.933	1.257	0.994	0.872	0.962	0.773	0.988	1.04064	0.96095	0.757229	1.62977	1.13777	0.896567	1.20791	0.955185	0.837949	0.924434
CL5133.Contig1_All	FH	1718	gi|126307197|ref|XP_001377948.1|	872.5	0	PREDICTED: fumarate hydratase, mitochondrial [Monodelphis domestica]	sp|Q60HF9|FUMH_MACFA	852	0	Fumarate hydratase, mitochondrial OS=Macaca fascicularis GN=FH PE=2 SV=1	YPL262w	67.8	469	150	3	K01679	0	872	mdo:100027739	fumarate hydratase, class II [EC:4.2.1.2]	541	58.1	9.01	33.09	2	14	14	62	1	1.085	0.444	0.411	0.43	0.467	0.383	0.527	0.646	0.562	0.715	0.606364	1.64918	1.78936	0.732234	0.677811	0.709145	0.770165	0.631634	0.869115	1.06537
CL5135.Contig3_All	GPHN	3417	gi|126282619|ref|XP_001369816.1|	1481.5	0	PREDICTED: gephyrin isoform 1 [Monodelphis domestica]	sp|Q8BUV3|GEPH_MOUSE	1345	0	Gephyrin OS=Mus musculus GN=Gphn PE=1 SV=2	aq_030	36.43	420	257	10	K15376	0	1492	fpg:101924591	gephyrin [EC:2.10.1.1 2.7.7.75]	835	90	5.87	7.19	1	6	6	6	1	1.136	1.088	0.661	1.164	0.866	0.793	1.37	2.491	1.279	1.331	1.19809	0.834661	0.948175	0.908111	0.551711	0.971546	0.722817	0.661886	1.14349	2.07914
CL514.Contig1_All	COL6A3	10491	gi|327260894|ref|XP_003215268.1|	3245.7	0	PREDICTED: collagen alpha-3(VI) chain-like [Anolis carolinensis]	sp|P15989|CO6A3_CHICK	3244	0	Collagen alpha-3(VI) chain OS=Gallus gallus GN=COL6A3 PE=2 SV=2	XF0818	38.62	145	87	3	K05719	0	3356	cmy:102943888	integrin beta 1	3074	331.1	5.9	46.23	6	132	133	998	1	1.521	0.604	0.946	2.618	0.697	1.188	2.169	5.571	2.908	1.14	1.85109	0.540222	0.821678	0.326294	0.51105	1.4143	0.376535	0.641784	1.17174	3.00958
CL5145.Contig1_All	SEC11C	2031	gi|52346174|ref|NP_001005129.1|	317.8	1e-84	SEC11 homolog C [Xenopus (Silurana) tropicalis] >gi|50416651|gb|AAH77666.1| SEC11 homolog C [Xenopus (Silurana) tropicalis] >gi|89267021|emb|CAJ82058.1| SEC11-like 3 [Xenopus (Silurana) tropicalis]	sp|Q5RC30|SC11C_PONAB	311	3e-84	Signal peptidase complex catalytic subunit SEC11C OS=Pongo abelii GN=SEC11C PE=2 SV=3	SPBC1685.03	44.07	177	81	4	K13280	6e-85	317	xtr:448712	signal peptidase, endoplasmic reticulum-type [EC:3.4.-.-]	194	22	9.07	28.35	1	6	6	18	1	0.553	1.033	0.827	0.518	2.123	0.795	0.641	0.772	0.532	0.554	0.849818	1.17672	0.650727	1.21555	0.973149	0.609542	2.49818	0.935494	0.754279	0.90843
CL5151.Contig2_All	OLFM4	1708	gi|148232208|ref|NP_001082215.1|	578.2	4e-163	olfactomedin 4 precursor [Xenopus laevis] >gi|18916492|dbj|BAB85495.1| Tiarin [Xenopus laevis]	sp|Q6UX06|OLFM4_HUMAN	474	3e-133	Olfactomedin-4 OS=Homo sapiens GN=OLFM4 PE=1 SV=1	--	--	--	--	--	K04593	8e-29	130	cin:100180487	latrophilin 2	470	53.2	5.77	1.49	1	1	1	1	1	0.254	0.232	0.492	0.604	0.286	0.204	0.166	1.38	0.991	0.8	0.582636	1.71634	0.435949	0.39819	0.844438	1.03667	0.490872	0.350133	0.284912	2.36854
CL5157.Contig2_All	RNF13	5044	gi|402861239|ref|XP_003895008.1|	602.1	1e-169	PREDICTED: E3 ubiquitin-protein ligase RNF13 isoform 1 [Papio anubis] >gi|402861241|ref|XP_003895009.1| PREDICTED: E3 ubiquitin-protein ligase RNF13 isoform 2 [Papio anubis]	sp|Q5RCV8|RNF13_PONAB	600	1e-170	E3 ubiquitin-protein ligase RNF13 OS=Pongo abelii GN=RNF13 PE=2 SV=1	SPAC57A7.09	25.55	227	135	6	K15692	4e-170	602	mcf:102145857	E3 ubiquitin-protein ligase RNF13 [EC:2.3.2.27]	212	22.5	9.38	22.64	1	4	4	18	1	0.973	1.397	1.005	1.351	0.72	1.079	1.196	0.794	1.479	0.692	1.06236	0.941297	0.915882	1.31499	0.946004	1.27169	0.677734	1.01566	1.12579	0.74739
CL5173.Contig2_All	PARP14	6292	gi|465990271|gb|EMP38339.1|	1592.4	0	Poly [ADP-ribose] polymerase 14 [Chelonia mydas]	sp|Q460N5|PAR14_HUMAN	1341	0	Poly [ADP-ribose] polymerase 14 OS=Homo sapiens GN=PARP14 PE=1 SV=3	TM0508_2	38.1	168	104	2	K15261	0	1823	cmy:102946081	poly [ADP-ribose] polymerase 10/14/15 [EC:2.4.2.30]	1939	217.3	7.06	2.48	11	4	5	5	1	0.88	1.062	0.974	0.693	0.866	0.626	0.451	1.532	0	0.909	0.817545	1.22317	1.07639	1.29901	1.19137	0.847659	1.05927	0.765707	0.551651	1.8739
CL5221.Contig2_All	ATP6V1A	4082	gi|55926160|ref|NP_001007512.1|	1174.8	0	ATPase, H+ transporting, lysosomal V1 subunit A [Xenopus (Silurana) tropicalis] >gi|51258778|gb|AAH79948.1| ATPase, H+ transporting, lysosomal 70kDa, V1 subunit A [Xenopus (Silurana) tropicalis]	sp|P38606|VATA_HUMAN	1169	0	V-type proton ATPase catalytic subunit A OS=Homo sapiens GN=ATP6V1A PE=1 SV=2	SPAC343.05	67.05	607	199	3	K02145	0	1178	amj:102575551	V-type H+-transporting ATPase subunit A [EC:3.6.3.14]	617	68.6	5.59	38.9	1	15	20	50	1	1.017	1.455	1.258	1.045	0.858	1.02	1.271	0.879	0.746	1.124	1.06118	0.942346	0.958365	1.37111	1.18547	0.984751	0.808533	0.961192	1.19772	0.828322
CL5236.Contig2_All	CDV3A	3281	gi|148228859|ref|NP_001080515.1|	270.4	4e-70	protein CDV3 homolog A [Xenopus laevis] >gi|82176775|sp|Q7ZYA6.1|CDV3A_XENLA RecName: Full=Protein CDV3 homolog A >gi|27697014|gb|AAH43870.1| Cdv3-prov protein [Xenopus laevis]	sp|Q7ZYA6|CDV3A_XENLA	270	2e-71	Protein CDV3 homolog A OS=Xenopus laevis GN=cdv3-a PE=2 SV=1	--	--	--	--	--	K16913	9e-06	55.5	fca:101093811	proline-, glutamic acid- and leucine-rich protein 1	222	24.3	5.45	3.6	1	1	1	3	1	0.99	0.699	0.597	1.491	1.342	0.674	1.14	1.616	1.018	0.898	1.04227	0.959442	0.949847	0.67065	0.572787	1.43053	1.28757	0.646664	1.09376	1.55046
CL5263.Contig1_All	TPPP3	2821	gi|224064096|ref|XP_002186811.1|	303.9	3e-80	PREDICTED: tubulin polymerization-promoting protein family member 3 [Taeniopygia guttata]	sp|Q2VPM9|TPPP3_XENLA	296	2e-79	Tubulin polymerization-promoting protein family member 3 OS=Xenopus laevis GN=tppp3 PE=2 SV=1	--	--	--	--	--	K18932	3e-17	93.2	nle:100594932	palmitoyltransferase [EC:2.3.1.225]	176	19.3	9.16	43.18	1	7	7	13	1	1.21	2.915	1.03	6.507	1.151	1.365	1.36	1.026	1.989	0.898	1.85918	0.537871	0.650824	1.56789	0.554007	3.49993	0.61909	0.734194	0.731505	0.551856
CL5301.Contig1_All	OGDH	6632	gi|148231573|ref|NP_001083614.1|	1946.8	0	2-oxoglutarate dehydrogenase, mitochondrial precursor [Xenopus laevis] >gi|49115318|gb|AAH73298.1| Ogdh protein [Xenopus laevis]	sp|Q6P6Z8|ODO1_XENLA	1945	0	2-oxoglutarate dehydrogenase, mitochondrial OS=Xenopus laevis GN=ogdh PE=2 SV=1	SPBC3H7.03c	46.67	1022	524	19	K00164	0	1946	xla:399021	2-oxoglutarate dehydrogenase E1 component [EC:1.2.4.2]	1021	115.5	6.8	19.69	1	14	20	50	1	2.228	0.775	0.997	0.926	0.919	1.161	0.904	0.676	1.298	1.104	1.08982	0.917584	2.04438	0.711128	0.914831	0.849683	0.84326	1.06532	0.829496	0.620287
CL5302.Contig2_All	OPLAH	5874	gi|118404656|ref|NP_001072883.1|	2152.5	0	5-oxoprolinase (ATP-hydrolysing) [Xenopus (Silurana) tropicalis]	sp|Q75WB5|OPLA_BOVIN	1889	0	5-oxoprolinase OS=Bos taurus GN=OPLAH PE=1 SV=1	SPAC11D3.15_1	50.68	734	339	7	K01469	0	2152	xtr:780345	5-oxoprolinase (ATP-hydrolysing) [EC:3.5.2.9]	1302	142.1	6.48	1.46	1	2	2	2	1	0.731	0.831	0.797	0.758	1.16	0.779	0.834	1.157	1.434	5.52	1.36373	0.733284	0.536031	0.609359	0.584428	0.55583	0.85061	0.571229	0.611559	0.84841
CL5310.Contig2_All	EZR	3166	gi|390462221|ref|XP_002747198.2|	1008.8	0	PREDICTED: ezrin [Callithrix jacchus]	sp|P15311|EZRI_HUMAN	1004	0	Ezrin OS=Homo sapiens GN=EZR PE=1 SV=4	PM0057	26.27	255	187	10	K08007	0	1013	pss:102462644	villin 2 (ezrin)	571	67.7	6.07	38.53	1	27	27	105	1	1.213	0.638	0.979	1.178	0.924	1.336	1.284	0.947	1.304	1.451	1.114	0.897666	1.08887	0.572711	0.878815	1.05745	0.829443	1.19928	1.1526	0.85009
CL5323.Contig2_All	C1ORF123	1137	gi|348531830|ref|XP_003453411.1|	284.3	8e-75	PREDICTED: UPF0587 protein C1orf123 homolog [Oreochromis niloticus]	sp|Q3B8G0|CA123_XENLA	283	5e-76	UPF0587 protein C1orf123 homolog OS=Xenopus laevis PE=2 SV=1	--	--	--	--	--	--	--	--	--	--	160	18.3	5.24	21.88	1	3	3	5	1	1.442	1.142	1.16	1.194	0.88	1.151	1.175	0.611	0.986	0.863	1.05491	0.947949	1.36694	1.08256	1.09962	1.13185	0.834195	1.09109	1.11384	0.579197
CL5333.Contig1_All	CSF1R	7698	gi|326928591|ref|XP_003210460.1|	937.6	0	PREDICTED: macrophage colony-stimulating factor 1 receptor-like [Meleagris gallopavo]	sp|P13369|CSF1R_FELCA	854	0	Macrophage colony-stimulating factor 1 receptor OS=Felis catus GN=CSF1R PE=2 SV=1	YAR019c	25	280	209	10	K05090	0	986	cmy:102937993	macrophage colony-stimulating factor 1 receptor [EC:2.7.10.1]	957	106.5	5.94	2.93	8	1	2	5	1	2.918	1.861	1.913	3.511	1.689	1.35	1.708	3.393	2.108	1.74	2.10827	0.474322	1.38407	0.882713	0.907378	1.66534	0.80113	0.640335	0.810142	1.60937
CL5338.Contig2_All	HUWE1	6691	gi|126343542|ref|XP_001362150.1|	3124.3	0	PREDICTED: e3 ubiquitin-protein ligase HUWE1 [Monodelphis domestica]	sp|Q7Z6Z7|HUWE1_HUMAN	3098	0	E3 ubiquitin-protein ligase HUWE1 OS=Homo sapiens GN=HUWE1 PE=1 SV=3	SPAC19D5.04	45.24	546	293	6	K10592	0	3188	oaa:100078721	E3 ubiquitin-protein ligase HUWE1 [EC:2.3.2.26]	1935	213.5	5.2	1.24	1	2	2	2	1	0.766	1.169	1.599	1.041	0.69	1.037	1.116	1.194	1.049	0.621	1.02564	0.975004	0.746853	1.13978	1.55903	1.01498	0.672753	1.01108	1.0881	1.16416
CL535.Contig2_All	OGFR	4522	gi|334312314|ref|XP_001376553.2|	339	1e-90	PREDICTED: opioid growth factor receptor-like [Monodelphis domestica]	sp|Q99PG2|OGFR_MOUSE	333	2e-90	Opioid growth factor receptor OS=Mus musculus GN=Ogfr PE=2 SV=1	HI0990	22.81	377	281	13	K19538	5e-18	96.7	mcf:102140429	retinitis pigmentosa 1	894	100.5	5.1	1.34	1	1	1	1	1	0.871	0.902	2.349	0.811	0.894	0.93	0.941	5.103	3.44	1	1.65827	0.603037	0.525245	0.543939	1.41653	0.489063	0.539115	0.560825	0.567458	3.0773
CL5354.Contig1_All	H2AFY	2618	gi|3395780|gb|AAC28846.1|	654.4	0	histone macroH2A1.1 [Gallus gallus]	sp|O93327|H2AY_CHICK	615	2e-175	Core histone macro-H2A.1 OS=Gallus gallus GN=H2AFY PE=1 SV=3	SPCC622.08c	66.94	121	38	1	K11251	0	652	mdo:100014238	histone H2A	367	39	9.85	39.78	1	11	12	48	1	1.069	1.209	1.341	1.644	1.25	1.46	1.379	1.1	1.064	1.797	1.30118	0.768532	0.821561	0.929155	1.0306	1.26347	0.960665	1.12206	1.05981	0.845385
CL5364.Contig1_All	NT5C1A	1938	gi|118101792|ref|XP_417822.2|	606.3	1e-171	PREDICTED: cytosolic 5&apos;-nucleotidase 1A [Gallus gallus]	sp|Q9BXI3|5NT1A_HUMAN	583	6e-166	Cytosolic 5'-nucleotidase 1A OS=Homo sapiens GN=NT5C1A PE=2 SV=1	--	--	--	--	--	K01081	5e-173	610	mgp:100551392	5'-nucleotidase [EC:3.1.3.5]	362	40.3	7.62	9.67	1	2	3	12	1	4.299	2.053	1.097	0.964	0.956	0.821	0.901	0.947	0.662	0.697	1.30882	0.764048	3.28464	1.56859	0.838161	0.736542	0.73043	0.627283	0.688407	0.723554
CL5369.Contig1_All	HMCN1	17496	gi|126306532|ref|XP_001375841.1|	8962.8	0	PREDICTED: hemicentin-1 [Monodelphis domestica]	sp|Q96RW7|HMCN1_HUMAN	8702	0	Hemicentin-1 OS=Homo sapiens GN=HMCN1 PE=1 SV=2	--	--	--	--	--	K17341	0	9083	cmy:102942956	hemicentin	5494	593.4	6.46	0.42	1	2	2	2	1	0.891	0.681	0.752	0.847	0.442	0.568	0.892	1.384	1.654	0.652	0.887545	1.1267	1.00389	0.767285	0.847281	0.954317	0.498003	0.639967	1.00502	1.55936
CL538.Contig1_All	PLA2G4C	2563	gi|52317152|ref|NP_001004762.1|	354.4	1e-95	phospholipase A2, group IVC isoform 2 [Mus musculus] >gi|51944898|gb|AAU14177.1| egg and early embryo abundant protein [Mus musculus] >gi|148877571|gb|AAI45768.1| Phospholipase A2, group IVC (cytosolic, calcium-independent) [Mus musculus] >gi|187953955|gb	sp|Q9UP65|PA24C_HUMAN	341	4e-93	Cytosolic phospholipase A2 gamma OS=Homo sapiens GN=PLA2G4C PE=1 SV=2	--	--	--	--	--	K16342	4e-118	428	pss:102450196	cytosolic phospholipase A2 [EC:3.1.1.4]	565	62.5	6.58	9.03	1	4	4	5	1	0.445	0.725	0.628	0.759	0.634	3.581	1.108	0.878	0.768	0.698	1.02036	0.980043	0.436119	0.710531	0.615467	0.743852	0.621347	3.50953	1.08589	0.860478
CL5382.Contig1_All	DCPS	1261	gi|50760001|ref|XP_417859.1|	445.3	3e-123	PREDICTED: scavenger mRNA-decapping enzyme DcpS [Gallus gallus]	sp|Q9DAR7|DCPS_MOUSE	436	5e-122	m7GpppX diphosphatase OS=Mus musculus GN=Dcps PE=1 SV=1	SPBP4H10.20	39.86	291	168	6	K12584	4e-129	463	amj:102564856	m7GpppX diphosphatase [EC:3.6.1.59]	364	41.3	6.96	20.6	1	4	4	8	1	0.82	0.745	1.312	0.85	0.8	0.866	0.758	0.913	0.725	0.918	0.882455	1.1332	0.929226	0.844236	1.48676	0.963222	0.906562	0.981354	0.858968	1.03461
CL5389.Contig1_All	AKT2	4234	gi|183986695|ref|NP_001116936.1|	546.2	5e-153	AKT2 kinase [Xenopus (Silurana) tropicalis] >gi|171846406|gb|AAI61640.1| akt2 protein [Xenopus (Silurana) tropicalis]	sp|Q7ZX15|AKT2A_XENLA	545	4e-154	RAC-beta serine/threonine-protein kinase A OS=Xenopus laevis GN=akt2-a PE=2 SV=1	SPAC17G8.14c_2	49.51	305	152	2	K04456	2e-153	546	xtr:100144709	RAC serine/threonine-protein kinase [EC:2.7.11.1]	417	47.7	7.66	1.92	1	1	1	2	1	0.27	0.26	0.241	0.466	0.169	0.197	0.317	1.066	1.137	0.855	0.543455	1.84008	0.496822	0.478421	0.443459	0.857477	0.310974	0.362496	0.583305	1.96153
CL5391.Contig1_All	HSD17B14	1293	gi|148235578|ref|NP_001087742.1|	419.5	1e-115	MGC84267 protein [Xenopus laevis] >gi|51703932|gb|AAH81161.1| MGC84267 protein [Xenopus laevis]	sp|Q9MYP6|DHB14_BOVIN	131	3e-30	17-beta-hydroxysteroid dehydrogenase 14 OS=Bos taurus GN=HSD17B14 PE=2 SV=1	TM0325	41.8	256	145	5	K11147	1e-32	143	xma:102228836	dehydrogenase/reductase SDR family member 4 [EC:1.1.-.-]	161	17.4	8.19	24.84	1	3	3	4	1	0.966	0.994	1.103	0.801	1.442	0.817	1.011	0.952	1.576	1.221	1.08027	0.925692	0.894219	0.920138	1.02104	0.741479	1.33485	0.75629	0.935875	0.881259
CL5396.Contig1_All	LIN7C	2080	gi|71894783|ref|NP_001026238.1|	375.9	4e-102	protein lin-7 homolog C [Gallus gallus] >gi|82194899|sp|Q5F425.1|LIN7C_CHICK RecName: Full=Protein lin-7 homolog C; Short=Lin-7C	sp|Q5F425|LIN7C_CHICK	375	2e-103	Protein lin-7 homolog C OS=Gallus gallus GN=LIN7C PE=1 SV=1	--	--	--	--	--	K11093	3e-88	328	phi:102107515	U1 small nuclear ribonucleoprotein 70kDa	213	23.6	8.73	13.62	2	3	3	3	1	0.988	1.025	0.845	1.03	0.949	1.098	1.073	1.424	1.313	1.245	1.09	0.917431	0.906422	0.940367	0.775229	0.944954	0.870642	1.00734	0.984404	1.30642
CL5402.Contig1_All	IGKV41	1364	gi|29422515|gb|AAO84653.1|AF491643_1	279.6	2e-73	Ig kappa light chain [Tachyglossus aculeatus]	sp|P06314|KV404_HUMAN	174	3e-43	Ig kappa chain V-IV region B17 OS=Homo sapiens PE=2 SV=1	--	--	--	--	--	K06554	7e-46	187	mcc:100430606	immunoglobulin lambda-like polypeptide 1	235	26.2	7.17	35.32	1	9	9	30	1	1.441	1.855	0.811	1.884	0.929	0.962	1.331	2.365	1.353	1.91	1.44009	0.694401	1.00063	1.28811	0.563159	1.30825	0.645098	0.668013	0.924247	1.64226
CL5438.Contig2_All	ARVCF	2834	gi|301604579|ref|XP_002931926.1|	1603.6	0	PREDICTED: armadillo repeat protein deleted in velo-cardio-facial syndrome homolog [Xenopus (Silurana) tropicalis]	sp|O00192|ARVC_HUMAN	1149	0	Armadillo repeat protein deleted in velo-cardio-facial syndrome OS=Homo sapiens GN=ARVCF PE=1 SV=1	--	--	--	--	--	K05690	0	875	mgp:100551052	catenin (cadherin-associated protein), delta 1	890	99.1	6.84	5.62	1	4	4	8	1	3.771	1.73	1.255	1.471	1.16	0.694	0.879	0.8	0.961	0.841	1.32382	0.755391	2.84858	1.30683	0.948015	1.11118	0.876253	0.524241	0.663988	0.604313
CL544.Contig2_All	RPL18	1100	gi|58332366|ref|NP_001011030.1|	344.7	4e-93	60S ribosomal protein L18 [Xenopus (Silurana) tropicalis] >gi|52354736|gb|AAH82960.1| ribosomal protein L18 [Xenopus (Silurana) tropicalis] >gi|89269547|emb|CAJ82421.1| ribosomal protein L18 [Xenopus (Silurana) tropicalis]	sp|P02412|RL18B_XENLA	335	1e-91	60S ribosomal protein L18-B OS=Xenopus laevis GN=rpl18-b PE=2 SV=4	SPBC11C11.07	54.5	189	84	2	K02883	2e-93	344	xtr:496439	large subunit ribosomal protein L18e	188	21.5	11.59	30.85	1	5	5	34	1	0.851	0.649	0.79	0.532	2.274	0.981	0.848	1.196	0.859	0.837	0.983364	1.01692	0.865397	0.65998	0.803365	0.541	2.31247	0.997596	0.862346	1.21623
CL5442.Contig4_All	DOT1L	8286	gi|395513268|ref|XP_003760849.1|	2296.2	0	PREDICTED: histone-lysine N-methyltransferase, H3 lysine-79 specific [Sarcophilus harrisii]	sp|Q8TEK3|DOT1L_HUMAN	2160	0	Histone-lysine N-methyltransferase, H3 lysine-79 specific OS=Homo sapiens GN=DOT1L PE=1 SV=2	--	--	--	--	--	K11427	0	2465	amj:102567829	histone-lysine N-methyltransferase, H3 lysine-79 specific [EC:2.1.1.43]	1724	188.5	9.11	2.84	1	3	3	3	1	0.745	1.269	0.888	0.068	5.68	1.087	0.975	0.773	0.401	0.637	1.22936	0.813429	0.606005	1.03224	0.722325	0.0553132	4.62028	0.884197	0.793093	0.628781
CL5480.Contig2_All	PCNXL3	9148	gi|344256965|gb|EGW13069.1|	2774.2	0	Pecanex-like protein 3 [Cricetulus griseus]	sp|Q8VI59|PCX3_MOUSE	2727	0	Pecanex-like protein 3 OS=Mus musculus GN=Pcnxl3 PE=1 SV=2	--	--	--	--	--	K10955	2e-33	148	asn:102388355	intestinal mucin-2	2284	252.7	6.39	1.18	1	2	2	6	1	3.328	3.26	6.278	0.752	2.09	0.955	1.231	1.034	1.036	0.818	1.98018	0.505004	1.68065	1.64631	3.17042	0.379763	1.05546	0.482279	0.62166	0.522174
CL5501.Contig1_All	MMP18	2331	gi|60207645|gb|AAX14806.1|	636.3	2e-180	collagenase [Notophthalmus viridescens]	sp|O13065|MMP18_XENLA	557	3e-158	Matrix metalloproteinase-18 OS=Xenopus laevis GN=mmp18 PE=2 SV=1	--	--	--	--	--	K01388	8e-158	560	xtr:594916	matrix metalloproteinase-1 (interstitial collagenase) [EC:3.4.24.7]	470	53.3	5.21	9.15	1	3	4	7	1	0.852	1.483	2.464	1.747	0.503	1.066	1.193	0.408	0.28	0.287	1.02573	0.974918	0.83063	1.4458	2.4022	1.70318	0.490384	1.03926	1.16308	0.397767
CL5508.Contig1_All	EHHADH	3444	gi|301614191|ref|XP_002936579.1|	952.6	0	PREDICTED: peroxisomal bifunctional enzyme [Xenopus (Silurana) tropicalis]	sp|Q08426|ECHP_HUMAN	862	0	Peroxisomal bifunctional enzyme OS=Homo sapiens GN=EHHADH PE=1 SV=3	RSc1759_2	44.07	413	231	4	K07514	0	952	xtr:100216115	enoyl-CoA hydratase / 3-hydroxyacyl-CoA dehydrogenase / 3,2-trans-enoyl-CoA isomerase [EC:4.2.1.17 1.1.1.35 5.3.3.8]	735	80.1	8.1	29.12	1	19	19	31	1	0.349	0.372	0.534	0.383	0.385	0.853	0.544	0.498	0.464	2.168	0.686364	1.45695	0.508477	0.541987	0.778013	0.558013	0.560927	1.24278	0.792583	0.725563
CL5510.Contig4_All	AHCYA	3743	gi|338725337|ref|XP_001495744.3|	991.9	0	PREDICTED: putative adenosylhomocysteinase 2 isoform 1 [Equus caballus]	sp|P51893|SAHHA_XENLA	454	9e-127	Adenosylhomocysteinase A OS=Xenopus laevis GN=ahcy-a PE=2 SV=1	SPBC8D2.18c	50.47	430	210	3	K01251	0	991	pale:102894591	adenosylhomocysteinase [EC:3.3.1.1]	524	58.1	7.24	12.02	1	2	8	21	1	1.43	1.868	0.899	2.309	1.371	1.594	1.977	0.475	1.203	1.248	1.39764	0.715494	1.02316	1.33654	0.643229	1.65207	0.980942	1.1405	1.41453	0.33986
CL5517.Contig2_All		2046	gi|260820900|ref|XP_002605772.1|	310.8	1e-82	hypothetical protein BRAFLDRAFT_121884 [Branchiostoma floridae] >gi|229291107|gb|EEN61782.1| hypothetical protein BRAFLDRAFT_121884 [Branchiostoma floridae]	--	--	--	--	--	--	--	--	--	--	--	--	--	--	502	57.1	6.39	2.99	1	1	1	5	1	1.129	3.333	1.691	1.297	1.684	1.12	1.327	1.978	1.035	1.453	1.54973	0.645275	0.728515	2.1507	1.09116	0.836921	1.08664	0.722708	0.85628	1.27635
CL5528.Contig2_All	AAEL000109	1195	gi|465958782|gb|EMP28059.1|	60.8	1e-07	Protein AHNAK2 [Chelonia mydas]	sp|Q17Q32|ENOPH_AEDAE	58.5	3e-08	Enolase-phosphatase E1 OS=Aedes aegypti GN=AAEL000109 PE=3 SV=1	YHR023w	24.05	262	193	6	K16610	6e-09	64.3	phu:Phum_PHUM362250	tubulin monoglycylase TTLL15	398	44.4	4.98	9.8	1	2	2	3	1	0.831	1.042	1.033	0.774	1.754	0.715	0.862	2.87	1.938	1.027	1.25873	0.794453	0.660191	0.82782	0.82067	0.614907	1.39347	0.568034	0.684819	2.28008
CL5535.Contig1_All	KRT18	1451	gi|327260350|ref|XP_003214997.1|	450.3	1e-124	PREDICTED: keratin, type I cytoskeletal 18-like [Anolis carolinensis]	sp|O57611|K1C18_SCYST	324	3e-88	Keratin, type I cytoskeletal 18 OS=Scyliorhinus stellaris GN=krt18 PE=1 SV=1	BS_smc	21.01	338	252	8	K07604	5e-125	450	acs:100554207	type I keratin, acidic	429	48	6.15	22.38	1	7	9	21	1	0.98	1.063	0.91	2.716	1.457	1.026	4.392	2.063	3.829	2.215	1.96827	0.50806	0.497898	0.540067	0.462334	1.37989	0.740243	0.521269	2.2314	1.04813
CL5551.Contig1_All	LDB3	2760	gi|45360839|ref|NP_989095.1|	506.5	3e-141	LIM domain binding 3 [Xenopus (Silurana) tropicalis]	sp|O75112|LDB3_HUMAN	291	5e-78	LIM domain-binding protein 3 OS=Homo sapiens GN=LDB3 PE=1 SV=2	--	--	--	--	--	K06086	6e-14	82.4	crg:105332198	sorbin and SH3 domain containing 1	290	31.5	9	51.72	1	9	10	16	1	10.94	0.883	1.149	0.937	1.232	0.981	0.919	2.293	1.091	1.5	2.08409	0.479826	5.24929	0.423686	0.55132	0.449597	0.591145	0.470709	0.44096	1.10024
CL5558.Contig3_All	SERPINH1	2748	gi|301615672|ref|XP_002937290.1|	696	0	PREDICTED: serpin H1-like [Xenopus (Silurana) tropicalis]	sp|P13731|SERPH_CHICK	686	0	Serpin H1 OS=Gallus gallus GN=SERPINH1 PE=1 SV=2	all0778	25.99	377	271	8	K09501	0	705	asn:102371894	serpin peptidase inhibitor, clade H, member 1	430	47.9	9.04	10.47	1	4	4	10	1	1.116	1.388	0.929	0.897	1.135	1.195	1.119	2.556	1.897	1.123	1.305	0.766284	0.855172	1.0636	0.711877	0.687356	0.869732	0.915709	0.857471	1.95862
CL5586.Contig1_All	ASPH	5023	gi|338728212|ref|XP_001496400.3|	935.2	0	PREDICTED: aspartyl/asparaginyl beta-hydroxylase [Equus caballus]	sp|Q12797|ASPH_HUMAN	825	0	Aspartyl/asparaginyl beta-hydroxylase OS=Homo sapiens GN=ASPH PE=1 SV=3	XF1267	50.74	136	67	2	K00476	0	1012	cmy:102937266	aspartate beta-hydroxylase [EC:1.14.11.16]	850	96.7	4.46	10.71	3	7	7	17	1	1.121	1.223	0.71	1.318	0.672	1.494	1.865	1.994	1.476	1.368	1.29464	0.772418	0.86588	0.944667	0.548417	1.01805	0.519065	1.15399	1.44056	1.5402
CL5590.Contig1_All	BCHE	3087	gi|403265619|ref|XP_003925023.1|	705.3	0	PREDICTED: cholinesterase [Saimiri boliviensis boliviensis]	sp|P32749|CHLE_BOVIN	702	0	Cholinesterase OS=Bos taurus GN=BCHE PE=2 SV=2	BS_pnbA	32.16	510	338	14	K01050	0	706	cmy:102946073	cholinesterase [EC:3.1.1.8]	616	68.1	6.43	13.15	1	4	4	8	1	1.721	1.833	0.83	2.36	1.483	1.186	1.175	2.107	1.606	1.368	1.51536	0.659908	1.1357	1.20961	0.547723	1.55738	0.978643	0.78265	0.775391	1.39043
CL5609.Contig2_All	PABPC1	2894	gi|41386798|ref|NP_776993.1|	1206.8	0	polyadenylate-binding protein 1 [Bos taurus] >gi|46367787|ref|NP_002559.2| polyadenylate-binding protein 1 [Homo sapiens] >gi|383872540|ref|NP_001244826.1| polyadenylate-binding protein 1 [Macaca mulatta] >gi|3183544|sp|P11940.2|PABP1_HUMAN RecName: Full=	sp|P11940|PABP1_HUMAN	1206	0	Polyadenylate-binding protein 1 OS=Homo sapiens GN=PABPC1 PE=1 SV=2	YCL011c	25.25	305	194	7	K13126	0	1206	lve:103086490	polyadenylate-binding protein	638	70.9	9.45	32.92	2	17	21	66	1	0.838	0.958	1.084	0.643	2.534	1.203	0.916	0.85	0.824	0.822	1.06109	0.942426	0.789753	0.902844	1.02159	0.60598	2.38811	1.13374	0.863263	0.801062
CL5613.Contig2_All	DUSP11	3093	gi|363735260|ref|XP_421690.3|	147.1	5e-33	PREDICTED: uncharacterized protein LOC423818 [Gallus gallus]	sp|Q4KM79|DUS11_RAT	203	2e-51	RNA/RNP complex-1-interacting phosphatase OS=Rattus norvegicus GN=Dusp11 PE=2 SV=1	--	--	--	--	--	K14165	2e-100	369	pss:102451939	atypical dual specificity phosphatase [EC:3.1.3.16 3.1.3.48]	785	90.3	6.9	3.18	1	2	2	5	1	1.107	0.752	1.363	0.97	1.324	1.119	1.089	0.82	0.998	1.222	1.06945	0.935056	1.03511	0.703162	1.27448	0.907004	1.23801	1.04633	1.01828	0.766746
CL5617.Contig1_All	XPO5	5499	gi|118088066|ref|XP_419501.2|	1037.3	0	PREDICTED: exportin-5 [Gallus gallus]	sp|Q9HAV4|XPO5_HUMAN	1009	0	Exportin-5 OS=Homo sapiens GN=XPO5 PE=1 SV=1	SPAC1805.17	19.88	322	248	9	K14289	0	1052	cmy:102941759	exportin-5	1454	164.9	5.78	2.41	1	2	3	4	1	0.86	0.986	2.397	1.397	0.44	1.232	1.137	1.652	0.755	0.828	1.15309	0.867234	0.745822	0.855093	2.07876	1.21153	0.381583	1.06843	0.986045	1.43267
CL5618.Contig1_All	OLFML3	4177	gi|465981932|gb|EMP35992.1|	622.5	6e-176	Olfactomedin-like protein 3 [Chelonia mydas]	sp|B5MFE9|OLFL3_XENLA	613	7e-175	Olfactomedin-like protein 3 OS=Xenopus laevis GN=olfml3 PE=1 SV=2	--	--	--	--	--	K01047	1e-100	371	pss:102450810	secretory phospholipase A2 [EC:3.1.1.4]	393	45.1	6.46	10.69	1	4	4	5	1	1.71	1.395	0.839	2.21	0.726	0.96	1.68	6.688	2.922	1.949	2.00718	0.498211	0.851941	0.695004	0.417999	1.10105	0.361701	0.478283	0.836994	3.33203
CL5623.Contig4_All	MATR3	2940	gi|40788339|dbj|BAA34443.2|	1103.2	0	KIAA0723 protein [Homo sapiens]	sp|P43243|MATR3_HUMAN	1101	0	Matrin-3 OS=Homo sapiens GN=MATR3 PE=1 SV=2	SPAC140.02	25.25	202	140	6	K13213	0	1101	hsa:9782	matrin 3	832	92.6	7.25	30.41	2	24	25	61	1	0.985	0.951	1.438	1.243	1.177	1.168	1.181	0.743	0.788	0.967	1.05827	0.944936	0.930762	0.898634	1.35882	1.17456	1.11219	1.10369	1.11597	0.702087
CL5629.Contig1_All	ACOT9	2233	gi|326913513|ref|XP_003203082.1|	690.6	0	PREDICTED: acyl-coenzyme A thioesterase 9, mitochondrial-like [Meleagris gallopavo]	sp|Q9Y305|ACOT9_HUMAN	622	1e-177	Acyl-coenzyme A thioesterase 9, mitochondrial OS=Homo sapiens GN=ACOT9 PE=1 SV=2	NMB1482	27	100	73	0	K17361	0	712	cmy:102933001	acyl-coenzyme A thioesterase 9 [EC:3.1.2.-]	484	54.9	8.7	19.01	1	8	8	16	1	1.822	1.039	1.164	0.945	0.93	0.776	0.967	0.863	0.837	1.019	1.03291	0.968139	1.76395	1.0059	1.12691	0.914892	0.90037	0.751276	0.936191	0.835504
CL5632.Contig1_All	RDH5	2351	gi|327290431|ref|XP_003229926.1|	241.9	1e-61	PREDICTED: uncharacterized oxidoreductase C663.06c-like [Anolis carolinensis]	sp|Q92781|RDH1_HUMAN	63.9	2e-09	11-cis retinol dehydrogenase OS=Homo sapiens GN=RDH5 PE=1 SV=1	all0352	32.14	168	108	6	K08802	2e-33	146	ccw:104691877	SNF related kinase [EC:2.7.11.1]	221	23.8	6.4	14.93	1	2	3	18	1	0.778	0.499	0.785	1.123	0.693	0.894	0.839	1.581	1.609	0.758	0.959909	1.04177	0.810493	0.519841	0.817786	1.1699	0.721943	0.931338	0.874041	1.64703
CL5632.Contig3_All	HSD17B2	949	gi|460417317|ref|NP_001264047.1|	324.7	4e-87	uncharacterized oxidoreductase-like isoform 1 [Gallus gallus]	sp|Q62730|DHB2_RAT	78.6	2e-14	Estradiol 17-beta-dehydrogenase 2 OS=Rattus norvegicus GN=Hsd17b2 PE=2 SV=1	RSc0275	30.86	256	171	10	K08802	8e-40	166	ccw:104691877	SNF related kinase [EC:2.7.11.1]	256	27.4	6.99	16.8	2	3	4	7	1	0.276	0.182	0.185	0.27	0.124	0.166	0.251	0.131	0.521	0.238	0.304	3.28947	0.907895	0.598684	0.608553	0.888158	0.407895	0.546053	0.825658	0.430921
CL5638.Contig1_All	TRPM2	4436	gi|114684679|ref|XP_001151988.1|	910.6	0	PREDICTED: transient receptor potential cation channel subfamily M member 2 isoform 5 [Pan troglodytes]	sp|O94759|TRPM2_HUMAN	907	0	Transient receptor potential cation channel subfamily M member 2 OS=Homo sapiens GN=TRPM2 PE=1 SV=2	--	--	--	--	--	K04977	0	910	ptr:470101	transient receptor potential cation channel subfamily M member 2	1097	124.5	5.52	2.64	1	2	2	2	1	0.411	0.355	1.956	0.73	0.569	0.744	0.533	0.732	0.823	0.9	0.795727	1.25671	0.516509	0.446133	2.45813	0.9174	0.715069	0.934994	0.669827	0.919913
CL5639.Contig2_All	CTNND1	3927	gi|449501876|ref|XP_002196568.2|	1445.6	0	PREDICTED: catenin delta-1 [Taeniopygia guttata]	sp|P30999|CTND1_MOUSE	1385	0	Catenin delta-1 OS=Mus musculus GN=Ctnnd1 PE=1 SV=2	Cgl1939	29.37	143	83	3	K05690	0	1445	tgu:100226746	catenin (cadherin-associated protein), delta 1	916	102.4	7.06	11.35	1	9	9	28	1	1.149	0.895	0.937	1.372	1.286	1.396	1.305	1.076	1.021	0.886	1.12027	0.89264	1.02564	0.798913	0.836403	1.2247	1.14793	1.24613	1.16489	0.96048
CL5641.Contig1_All	SFXN2	2511	gi|148234390|ref|NP_001079895.1|	578.6	5e-163	sideroflexin 2 [Xenopus laevis] >gi|33416727|gb|AAH56118.1| MGC69144 protein [Xenopus laevis]	sp|Q5EA43|SFXN2_BOVIN	499	1e-140	Sideroflexin-2 OS=Bos taurus GN=SFXN2 PE=2 SV=2	--	--	--	--	--	K03351	5e-86	321	smm:Smp_136960	anaphase-promoting complex subunit 4	324	35.7	9.32	28.7	1	9	9	20	1	0.763	0.771	0.713	0.554	1.366	0.607	0.572	0.361	0.389	0.631	0.702455	1.42358	1.08619	1.09758	1.01501	0.788663	1.94461	0.864113	0.814288	0.513912
CL5661.Contig1_All	AGT	4031	gi|465952901|gb|EMP25137.1|	469.9	5e-130	Angiotensinogen [Chelonia mydas]	sp|P01015|ANGT_RAT	331	9e-90	Angiotensinogen OS=Rattus norvegicus GN=Agt PE=1 SV=1	all0778	25.4	378	272	10	K09821	2e-130	469	cmy:102945682	angiotensinogen	467	51.8	7.47	22.06	1	9	9	14	1	1.792	1.978	0.848	2.395	1.064	0.96	1.425	2.403	1.44	1.229	1.50309	0.665296	1.19221	1.31596	0.564171	1.59338	0.707875	0.638684	0.948046	1.59871
CL5680.Contig2_All	ENAH	1557	gi|301609896|ref|XP_002934494.1|	107.5	2e-21	PREDICTED: hypothetical protein LOC100486224 [Xenopus (Silurana) tropicalis]	sp|Q03173|ENAH_MOUSE	54.3	7e-07	Protein enabled homolog OS=Mus musculus GN=Enah PE=1 SV=2	--	--	--	--	--	K17963	6e-07	58.2	hgl:101707931	peroxisome proliferator-activated receptor gamma coactivator-related protein 1	410	45.4	9.47	2.44	1	1	1	6	1	2.113	1.106	0.968	1.899	1.266	0.856	1.452	5.797	2.46	1.486	1.85482	0.539136	1.1392	0.596285	0.521884	1.02382	0.682547	0.461501	0.782826	3.12537
CL5691.Contig2_All	C17ORF62	1418	gi|118403702|ref|NP_001072837.1|	262.7	3e-68	uncharacterized protein C17orf62 homolog [Xenopus (Silurana) tropicalis] >gi|123885229|sp|Q0D2D7.1|CQ062_XENTR RecName: Full=Uncharacterized protein C17orf62 homolog	sp|Q0D2D7|CQ062_XENTR	262	1e-69	Uncharacterized protein C17orf62 homolog OS=Xenopus tropicalis PE=2 SV=1	--	--	--	--	--	--	--	--	--	--	189	21.2	5.59	13.76	1	3	3	4	1	0.313	0.674	0.859	0.641	0.383	0.531	0.594	0.729	0.668	0.756	0.649818	1.53889	0.481673	1.03721	1.32191	0.98643	0.589396	0.817152	0.914102	1.12185
CL5720.Contig1_All	PDHA1	2061	gi|148227748|ref|NP_001086638.1|	741.9	0	pyruvate dehydrogenase (lipoamide) alpha 1 [Xenopus laevis] >gi|50417951|gb|AAH77220.1| Pdha1-A-prov protein [Xenopus laevis]	sp|P08559|ODPA_HUMAN	688	0	Pyruvate dehydrogenase E1 component subunit alpha, somatic form, mitochondrial OS=Homo sapiens GN=PDHA1 PE=1 SV=3	YER178w	57.05	312	134	0	K00161	0	741	xla:446473	pyruvate dehydrogenase E1 component alpha subunit [EC:1.2.4.1]	398	44.3	7.23	29.4	1	13	13	37	1	3.08	1.339	0.952	1.191	0.804	0.954	1.36	0.767	1.418	1.663	1.32073	0.757159	2.33205	1.01384	0.720815	0.901776	0.608756	0.722329	1.02974	0.580741
CL5724.Contig3_All	APOA4	1649	gi|465978962|gb|EMP35116.1|	112.1	9e-23	Apolipoprotein A-IV [Chelonia mydas]	sp|P33621|APOA4_MACFA	366	9e-101	Apolipoprotein A-IV OS=Macaca fascicularis GN=APOA4 PE=2 SV=1	aq_1006	24.91	273	193	9	K08760	1e-121	439	cmy:102943937	apolipoprotein A-IV	367	41.9	4.84	15.53	1	6	6	22	1	3.932	1.044	0.96	1.891	0.878	1.778	2.199	1.716	3.81	0.857	1.82409	0.548218	2.15559	0.57234	0.52629	1.03668	0.481336	0.974732	1.20553	0.940743
CL5726.Contig1_All	NAGA	4269	gi|465987181|gb|EMP37326.1|	665.6	0	Alpha-N-acetylgalactosaminidase [Chelonia mydas]	sp|Q90744|NAGAB_CHICK	530	1e-149	Alpha-N-acetylgalactosaminidase OS=Gallus gallus GN=NAGA PE=1 SV=1	--	--	--	--	--	K01204	0	665	cmy:102938681	alpha-N-acetylgalactosaminidase [EC:3.2.1.49]	441	49.5	5.17	13.38	1	5	5	10	1	0.406	0.537	0.585	0.729	0.919	0.813	0.649	0.867	0.928	1.464	0.808818	1.23637	0.501967	0.663932	0.723278	0.901315	1.13623	1.00517	0.802405	1.07193
CL573.Contig2_All	SPTBN5	8103	gi|465951676|gb|EMP24481.1|	1514.6	0	Spectrin beta chain, brain 4 [Chelonia mydas]	sp|Q9NRC6|SPTN5_HUMAN	164	2e-39	Spectrin beta chain, non-erythrocytic 5 OS=Homo sapiens GN=SPTBN5 PE=1 SV=1	MK0690	23.49	430	305	15	K06115	3e-47	194	umr:103673533	spectrin beta	2337	260.2	8.41	0.68	1	1	1	2	1	1.502	2.676	3.057	2.465	0.863	1.182	1.292	1.567	1.202	1.513	1.66536	0.600469	0.901905	1.60686	1.83564	1.48016	0.518205	0.709755	0.775807	0.940936
CL5748.Contig1_All	IFI30	2699	gi|62857489|ref|NP_001017196.1|	345.1	1e-92	interferon, gamma-inducible protein 30 precursor [Xenopus (Silurana) tropicalis]	sp|B3SP85|GILT_PIG	214	1e-54	Gamma-interferon-inducible-lysosomal thiol reductase OS=Sus scrofa GN=IFI30 PE=2 SV=1	--	--	--	--	--	K08059	5e-93	345	xtr:549950	interferon, gamma-inducible protein 30	257	28.5	4.93	36.19	1	6	6	12	1	1.023	0.587	1.199	0.998	0.725	0.989	1.017	1.079	0.704	3.075	1.12691	0.887383	0.907793	0.520894	1.06397	0.885608	0.643353	0.877622	0.902469	0.957486
CL5755.Contig2_All	AADAT	2292	gi|348520147|ref|XP_003447590.1|	616.7	1e-174	PREDICTED: kynurenine/alpha-aminoadipate aminotransferase, mitochondrial-like [Oreochromis niloticus]	sp|Q8N5Z0|AADAT_HUMAN	583	7e-166	Kynurenine/alpha-aminoadipate aminotransferase, mitochondrial OS=Homo sapiens GN=AADAT PE=1 SV=2	SPAC56E4.03	31	471	273	9	K00825	4e-179	630	pss:102463594	kynurenine/2-aminoadipate aminotransferase [EC:2.6.1.7 2.6.1.39]	439	48.4	6.8	37.81	1	14	14	37	1	1.49	1.65	0.619	2.365	0.923	0.907	1.493	1.273	1.031	5.211	1.63291	0.612404	0.912482	1.01047	0.379078	1.44834	0.565249	0.55545	0.914319	0.77959
CL5757.Contig1_All	ADH1	1429	gi|693790|gb|AAB32020.1|	578.9	2e-163	Class I alcohol dehydrogenase, class I ADH {EC 1.1.1.1} [Struthio camelus=ostriches, liver, Peptide, 374 aa]	sp|P80338|ADH1_STRCA	578	8e-165	Alcohol dehydrogenase 1 OS=Struthio camelus GN=ADH1 PE=1 SV=1	YPO1502	53.24	370	173	0	K13951	2e-164	581	asn:102384590	alcohol dehydrogenase 1/7 [EC:1.1.1.1]	376	39.8	7.49	34.84	1	9	10	34	1	0.171	0.258	0.187	0.212	0.305	0.194	0.216	0.358	0.368	1.014	0.389364	2.56829	0.439178	0.66262	0.480271	0.544478	0.783329	0.498249	0.554751	0.919449
CL577.Contig1_All	KRT5	3310	gi|345791904|ref|XP_003433559.1|	709.5	0	PREDICTED: keratin, type II cytoskeletal 5 [Canis lupus familiaris]	sp|P13647|K2C5_HUMAN	700	0	Keratin, type II cytoskeletal 5 OS=Homo sapiens GN=KRT5 PE=1 SV=3	XF0818	47.86	117	61	3	K07605	0	709	cfa:100687760	type II keratin, basic	626	66.8	8.34	16.29	1	5	15	244	1	1.12	3.03	0.682	3.583	1.3	4.872	4.634	2.981	1.689	1.141	2.36655	0.422557	0.473264	1.28035	0.288184	1.51402	0.549324	2.0587	1.95813	1.25964
CL5787.Contig2_All	ILVBL	3485	gi|187607561|ref|NP_001120212.1|	1045.4	0	ilvB (bacterial acetolactate synthase)-like [Xenopus (Silurana) tropicalis] >gi|166796629|gb|AAI59363.1| LOC100145261 protein [Xenopus (Silurana) tropicalis]	sp|Q6NV04|ILVBL_DANRE	1033	0	Acetolactate synthase-like protein OS=Danio rerio GN=ilvbl PE=2 SV=1	ML2083	32.81	570	380	12	K11259	0	1050	lcm:102358843	acetolactate synthase-like protein [EC:2.2.1.-]	626	67.9	8.35	6.55	1	4	4	12	1	0.493	0.509	0.667	0.466	0.597	1.046	0.696	0.648	0.747	0.909	0.707091	1.41425	0.697223	0.719851	0.943302	0.659038	0.844304	1.4793	0.984315	0.916431
CL580.Contig1_All	TSNAX	2167	gi|126307014|ref|XP_001369154.1|	446	3e-123	PREDICTED: translin-associated protein X-like [Monodelphis domestica]	sp|Q5RC21|TSNAX_PONAB	435	2e-121	Translin-associated protein X OS=Pongo abelii GN=TSNAX PE=2 SV=1	SPCC736.09c	36.8	125	74	2	--	--	--	--	--	324	36.8	5.73	24.38	1	6	6	11	1	1.235	1.095	1.121	1.411	0.988	0.912	1.021	0.849	3.008	0.986	1.23873	0.80728	0.996991	0.883972	0.904961	1.13907	0.797593	0.73624	0.824233	0.685381
CL5806.Contig1_All	ATP6V1B2	1919	gi|291401067|ref|XP_002716916.1|	959.9	0	PREDICTED: ATPase, H+ transporting, lysosomal 56/58kDa, V1 subunit B1 [Oryctolagus cuniculus]	sp|P62815|VATB2_RAT	956	0	V-type proton ATPase subunit B, brain isoform OS=Rattus norvegicus GN=Atp6v1b2 PE=1 SV=1	YBR127c	79.92	473	95	0	K02147	0	964	amj:102576299	V-type H+-transporting ATPase subunit B	527	58.2	6.09	40.23	1	10	16	43	1	0.841	1.707	1.333	0.793	1.062	1.037	1.054	1.255	1.036	1.441	1.14173	0.875866	0.736603	1.4951	1.16753	0.694562	0.93017	0.908273	0.923163	1.09921
CL5810.Contig2_All	SULT3A1	1074	gi|449277982|gb|EMC85982.1|	330.9	7e-89	Amine sulfotransferase, partial [Columba livia]	sp|O46640|ST3A1_RABIT	303	3e-82	Amine sulfotransferase OS=Oryctolagus cuniculus GN=SULT3A1 PE=1 SV=1	--	--	--	--	--	K16949	1e-90	335	asn:102371982	amine sulfotransferase [EC:2.8.2.3]	253	29.7	7.64	24.11	1	6	6	7	1	0.143	0.254	0.186	0.353	0.131	0.167	0.287	0.312	0.309	0.419	0.323727	3.08902	0.44173	0.784611	0.574558	1.09042	0.404662	0.515866	0.886549	0.963774
CL5814.Contig2_All	RPL3	1584	gi|148228673|ref|NP_001080341.1|	799.3	0	ribosomal protein L3 [Xenopus laevis] >gi|27769202|gb|AAH42242.1| Rpl3-prov protein [Xenopus laevis]	sp|P39023|RL3_HUMAN	780	0	60S ribosomal protein L3 OS=Homo sapiens GN=RPL3 PE=1 SV=2	SPAC17A5.03	66.84	395	131	2	K02925	0	799	xla:380033	large subunit ribosomal protein L3e	403	46.1	10.15	33.25	2	16	16	48	1	0.728	0.719	0.968	0.703	2.156	1.151	0.977	0.933	0.761	0.81	0.991455	1.00862	0.734275	0.725197	0.976343	0.709059	2.17458	1.16092	0.985421	0.941042
CL582.Contig1_All	CALD1	3428	gi|465978720|gb|EMP35047.1|	97.4	5e-18	Caldesmon [Chelonia mydas]	sp|Q05682|CALD1_HUMAN	661	0	Caldesmon OS=Homo sapiens GN=CALD1 PE=1 SV=3	VC1837	33.18	211	139	4	K12327	0	753	asn:102372625	caldesmon	578	67.4	9.22	42.21	13	25	29	80	1	1.076	1.169	0.934	6.419	1.044	2.484	7.344	2.431	7.465	1.153	2.95627	0.338264	0.363972	0.39543	0.315938	2.17132	0.353147	0.840247	2.48421	0.822319
CL5832.Contig5_All	CELF1	2605	gi|149632715|ref|XP_001509363.1|	857.8	0	PREDICTED: CUGBP Elav-like family member 1 [Ornithorhynchus anatinus]	sp|P28659|CELF1_MOUSE	848	0	CUGBP Elav-like family member 1 OS=Mus musculus GN=Celf1 PE=1 SV=2	CC3494_1	85.29	34	5	0	K13207	0	852	ptg:102965199	CUG-BP- and ETR3-like factor	525	56.9	8.09	7.62	2	4	5	7	1	1.166	0.854	1.228	1.077	1.495	1.032	1.037	0.923	0.634	0.869	1.02864	0.972161	1.13354	0.830225	1.19381	1.04702	1.45338	1.00327	1.00813	0.897304
CL5834.Contig2_All	PPP1R7	2310	gi|350535100|ref|NP_001232178.1|	543.5	1e-152	putative protein phosphatase 1 regulatory subunit 7 variant 1 [Taeniopygia guttata] >gi|197127864|gb|ACH44362.1| putative protein phosphatase 1 regulatory subunit 7 variant 1 [Taeniopygia guttata]	sp|Q15435|PP1R7_HUMAN	514	3e-145	Protein phosphatase 1 regulatory subunit 7 OS=Homo sapiens GN=PPP1R7 PE=1 SV=1	SPAC4A8.12c	48.5	301	146	5	K17550	4e-153	544	phi:102112445	protein phosphatase 1 regulatory subunit 7	353	40.6	5.05	22.95	1	9	9	19	1	1.017	1.265	1.476	1.402	0.828	1.35	1.303	0.739	1.127	1.048	1.14136	0.876145	0.891039	1.10832	1.29319	1.22836	0.725448	1.1828	1.14162	0.647471
CL5835.Contig2_All	SLC4A4	3721	gi|82069164|sp|O13134.1|S4A4_AMBTI	1957.6	0	RecName: Full=Electrogenic sodium bicarbonate cotransporter 1; Short=Sodium bicarbonate cotransporter; AltName: Full=Na(+)/HCO3(-) cotransporter; AltName: Full=Solute carrier family 4 member 4 >gi|2198815|gb|AAB61339.1| electrogenic Na+ bicarbonate cotran	sp|O13134|S4A4_AMBTI	1957	0	Electrogenic sodium bicarbonate cotransporter 1 OS=Ambystoma tigrinum GN=SLC4A4 PE=2 SV=1	--	--	--	--	--	K13575	0	1839	apla:101798600	solute carrier family 4 (sodium bicarbonate cotransporter), member 4	1036	116.1	6.62	3.67	2	3	3	5	1	1.879	4.738	0.83	1.005	1.02	2.424	1.538	1.344	1.596	7.502	2.26145	0.442193	0.830881	2.09511	0.36702	0.444404	0.451037	1.07188	0.680093	0.594308
CL5839.Contig1_All	TAX1BP3	2403	gi|148238162|ref|NP_001086772.1|	233.8	3e-59	Tax1 binding protein 3 [Xenopus laevis] >gi|50603802|gb|AAH77422.1| Tax1bp3-prov protein [Xenopus laevis]	sp|O14907|TX1B3_HUMAN	227	8e-59	Tax1-binding protein 3 OS=Homo sapiens GN=TAX1BP3 PE=1 SV=2	CC3494_1	100	18	0	0	K08876	1e-12	77.8	tsp:Tsp_08308	SCY1-like protein 1	123	13.7	8.47	19.51	1	2	2	3	1	1.34	0.826	1.185	1.097	0.845	0.816	1.015	2.563	1.44	1.225	1.21382	0.823847	1.10395	0.680497	0.976258	0.90376	0.69615	0.672259	0.836204	2.11152
CL5851.Contig2_All	SRSF1	3096	gi|118835441|gb|AAI28932.1|	535	9e-150	Sfrs1 protein [Xenopus laevis]	sp|Q6DII2|SRSF1_XENTR	531	5e-150	Serine/arginine-rich splicing factor 1 OS=Xenopus tropicalis GN=srsf1 PE=2 SV=1	SPAC16.02c	34.12	255	158	8	K12890	5e-149	531	xtr:448766	splicing factor, arginine/serine-rich 1/9	263	28.8	10.21	56.65	1	12	15	62	1	0.836	0.54	1.309	0.975	0.925	0.98	0.939	1.265	0.94	0.981	0.971818	1.029	0.860243	0.555659	1.34696	1.00327	0.951824	1.00842	0.96623	1.30168
CL5886.Contig1_All	IGHM	2163	gi|345581|pir||A46532	557.8	9e-157	Ig mu chain C region - axolotl (fragment)	sp|P03988|IGHM_RABIT	305	4e-82	Ig mu chain C region secreted form OS=Oryctolagus cuniculus PE=2 SV=1	--	--	--	--	--	K06856	9e-137	489	xtr:548369	immunoglobulin heavy chain	524	58	5.9	45.61	1	19	20	104	1	1.433	2.159	1.028	2.484	0.923	1.169	1.782	2.324	1.649	1.095	1.54964	0.645313	0.924733	1.39323	0.663381	1.60296	0.595624	0.754371	1.14995	1.49971
CL5890.Contig4_All	MYO1E	4503	gi|148232620|ref|NP_001080439.1|	1895.9	0	myosin IE, gene 2 [Xenopus laevis] >gi|83405589|gb|AAI10718.1| Myo1e protein [Xenopus laevis]	sp|Q12965|MYO1E_HUMAN	1744	0	Unconventional myosin-Ie OS=Homo sapiens GN=MYO1E PE=1 SV=2	YMR109w	39.4	1142	635	24	K10356	0	1895	xla:380131	myosin I	1101	126.3	9.22	4.36	9	3	6	6	1	1.249	0.921	0.859	0.961	1.519	1.295	1.364	1.961	9.5	1.152	1.98009	0.505027	0.630779	0.46513	0.433818	0.485331	0.767136	0.65401	0.688857	0.990359
CL5894.Contig1_All	BDMD1	1565	gi|206597693|gb|ACI15823.1|	231.1	1e-58	granzyme B [Bos taurus]	sp|P80219|DDN1_BOVIN	224	4e-58	Duodenase-1 OS=Bos taurus GN=BDMD1 PE=1 SV=2	VC1200	30.1	206	129	6	K01353	5e-57	224	bta:281731	granzyme B [EC:3.4.21.79]	216	23.6	8.24	21.76	1	4	4	7	1	0.215	0.172	0.347	0.378	0.188	0.551	0.303	0.23	0.184	0.198	0.342364	2.92087	0.627987	0.50239	1.01354	1.10409	0.549124	1.6094	0.885024	0.6718
CL5902.Contig1_All	HSPG2	8036	gi|94536813|ref|NP_001001876.1|	67.4	1e-08	basement membrane-specific heparan sulfate proteoglycan core protein precursor [Gallus gallus] >gi|47846181|emb|CAE51322.1| basement membrane-specific heparan sulfate proteoglycan core protein precursor [Gallus gallus]	sp|P98160|PGBM_HUMAN	3086	0	Basement membrane-specific heparan sulfate proteoglycan core protein OS=Homo sapiens GN=HSPG2 PE=1 SV=4	--	--	--	--	--	K05719	0	3588	cmy:102942490	integrin beta 1	2553	275.5	5.52	15.86	2	32	32	59	1	1.614	0.75	0.778	2.719	0.775	0.805	1.537	1.266	1.59	1.475	1.30082	0.768747	1.24076	0.57656	0.598085	2.09022	0.595779	0.618841	1.18156	0.973234
CL5909.Contig1_All	HEBP1	1688	gi|465968866|gb|EMP31861.1|	281.6	9e-74	Heme-binding protein 1 [Chelonia mydas]	sp|Q5ZMB2|HEBP1_CHICK	281	3e-75	Heme-binding protein 1 OS=Gallus gallus GN=HEBP1 PE=2 SV=1	--	--	--	--	--	--	--	--	--	--	243	26.3	6.21	7.41	1	1	1	3	1	1.114	1.166	1.02	1.189	1.123	0.819	1.016	1.134	0.672	0.96	1.01936	0.981004	1.09284	1.14385	1.00062	1.16641	1.10167	0.803442	0.9967	1.11246
CL591.Contig1_All	PLIN2	1859	gi|449276119|gb|EMC84793.1|	618.6	3e-175	Adipophilin [Columba livia]	sp|Q99541|PLIN2_HUMAN	546	4e-155	Perilipin-2 OS=Homo sapiens GN=PLIN2 PE=1 SV=2	--	--	--	--	--	K17284	4e-177	623	fch:102050518	perilipin-2	432	47.1	5.95	7.87	1	3	3	5	1	0.12	0.169	0.102	0.148	0.176	0.209	0.13	0.188	0.181	0.16	0.234818	4.25861	0.511034	0.719706	0.434379	0.630275	0.749516	0.89005	0.55362	0.800619
CL5911.Contig3_All	EPB41L2	4579	gi|449273992|gb|EMC83308.1|	1207.2	0	Band 4.1-like protein 2 [Columba livia]	sp|O43491|E41L2_HUMAN	1142	0	Band 4.1-like protein 2 OS=Homo sapiens GN=EPB41L2 PE=1 SV=1	--	--	--	--	--	K06107	0	1211	fpg:101921606	erythrocyte membrane protein band 4.1	996	111.5	4.94	7.03	16	4	7	10	1	1.198	2.368	1.216	1.884	1.098	0.89	1.12	4.155	3.502	1.511	1.81291	0.5516	0.660816	1.30619	0.670745	1.03921	0.605656	0.490924	0.617792	2.2919
CL594.Contig1_All	HNRPDL	2784	gi|444723245|gb|ELW63904.1|	103.2	3e-163	Heterogeneous nuclear ribonucleoprotein D-like protein [Tupaia chinensis]	sp|O14979|HNRDL_HUMAN	546	9e-155	Heterogeneous nuclear ribonucleoprotein D-like OS=Homo sapiens GN=HNRPDL PE=1 SV=3	SPAC140.02	29.1	244	149	4	K13044	1e-154	550	umr:103665417	heterogeneous nuclear ribonucleoprotein A/B/D	306	33.8	8.34	26.8	3	6	8	40	1	0.81	1.082	1.922	1.443	1.294	1.44	1.329	0.91	0.929	1.323	1.22564	0.815903	0.660881	0.882807	1.56816	1.17735	1.05578	1.1749	1.08433	0.742471
CL5953.Contig1_All	TARDBP	3047	gi|344283523|ref|XP_003413521.1|	736.1	0	PREDICTED: TAR DNA-binding protein 43 [Loxodonta africana]	sp|Q5ZLN5|TADBP_CHICK	729	0	TAR DNA-binding protein 43 OS=Gallus gallus GN=TARDBP PE=2 SV=1	SPAC140.02	27.76	281	193	10	K12741	6e-33	145	dgr:Dgri_GH19058	heterogeneous nuclear ribonucleoprotein A1/A3	462	49.2	6.2	16.02	1	8	9	24	1	0.855	0.89	1.85	1.231	0.902	1.134	0.953	0.676	0.76	0.895	1.01327	0.986901	0.8438	0.878342	1.82577	1.21488	0.890185	1.11915	0.940517	0.667145
CL5965.Contig2_All	COPZ1	2519	gi|466030795|ref|XP_004274265.1|	332.8	5e-89	PREDICTED: coatomer subunit zeta-1 isoform 1 [Orcinus orca] >gi|470650766|ref|XP_004328740.1| PREDICTED: coatomer subunit zeta-1 isoform 1 [Tursiops truncatus]	sp|Q5R5F2|COPZ1_PONAB	330	1e-89	Coatomer subunit zeta-1 OS=Pongo abelii GN=COPZ1 PE=2 SV=1	YPL010w	40.94	149	78	1	K02604	2e-43	179	cbr:CBG02998	origin recognition complex subunit 2	246	27.7	6.02	21.54	1	4	4	10	1	0.886	1.056	0.946	0.954	1.545	1.219	1.093	1.325	1.755	1.392	1.19736	0.835168	0.739959	0.881938	0.790069	0.79675	1.29033	1.01807	0.912839	1.1066
CL5969.Contig2_All	ECM29	6348	gi|395514558|ref|XP_003761482.1|	3045.4	0	PREDICTED: proteasome-associated protein ECM29 homolog [Sarcophilus harrisii]	sp|Q5VYK3|ECM29_HUMAN	3018	0	Proteasome-associated protein ECM29 homolog OS=Homo sapiens GN=ECM29 PE=1 SV=2	--	--	--	--	--	K11886	0	3065	cmy:102934494	proteasome component ECM29	1841	202.8	7.3	2.82	1	3	4	4	1	1.094	0.833	1.147	1.27	0.951	1.05	1.036	0.715	0.855	1.271	1.02018	0.980217	1.07236	0.816521	1.12431	1.24488	0.932187	1.02923	1.01551	0.700855
CL5971.Contig2_All	OXSR1	3673	gi|327274298|ref|XP_003221915.1|	931	0	PREDICTED: serine/threonine-protein kinase OSR1-like [Anolis carolinensis]	sp|Q5R495|OXSR1_PONAB	916	0	Serine/threonine-protein kinase OSR1 OS=Pongo abelii GN=OXSR1 PE=2 SV=1	YAR019c	33.22	283	186	7	K08835	0	931	acs:100561570	serine/threonine-protein kinase OSR1/STK39 [EC:2.7.11.1]	532	58.4	6.57	23.87	1	8	10	21	1	1.035	1.394	1.023	0.928	1.285	1.089	0.984	1.173	0.799	0.844	1.05036	0.952051	0.985373	1.32716	0.973948	0.883504	1.22339	1.03678	0.936818	1.11676
CL5994.Contig1_All	CCBL1	2156	gi|118099302|ref|XP_415485.2|	644.8	0	PREDICTED: kynurenine--oxoglutarate transaminase 1 isoform 2 [Gallus gallus] >gi|363740345|ref|XP_003642311.1| PREDICTED: kynurenine--oxoglutarate transaminase 1-like isoform 1 [Gallus gallus]	sp|Q16773|KAT1_HUMAN	560	4e-159	Kynurenine--oxoglutarate transaminase 1 OS=Homo sapiens GN=CCBL1 PE=1 SV=1	SPAC6B12.04c	34.13	419	270	7	K00816	0	646	asn:102381063	kynurenine---oxoglutarate transaminase / cysteine-S-conjugate beta-lyase / glutamine---phenylpyruvate transaminase [EC:2.6.1.7 4.4.1.13 2.6.1.64]	425	48.1	7.99	27.53	1	8	8	19	1	0.456	0.356	0.393	0.683	0.384	0.39	0.504	0.932	0.911	2.617	0.784182	1.27521	0.581498	0.453976	0.501159	0.870971	0.489682	0.497334	0.642708	1.1885
CL600.Contig1_All	SLC25A4	1388	gi|148235594|ref|NP_001085135.1|	564.3	5e-159	solute carrier family 25 (mitochondrial carrier; adenine nucleotide translocator), member 4 [Xenopus laevis] >gi|47939698|gb|AAH72091.1| MGC79005 protein [Xenopus laevis]	sp|O46373|ADT1_RABIT	557	2e-158	ADP/ATP translocase 1 OS=Oryctolagus cuniculus GN=SLC25A4 PE=2 SV=3	--	--	--	--	--	K05863	2e-159	564	xla:432212	solute carrier family 25 (mitochondrial adenine nucleotide translocator), member 4/5/6/31	298	33.1	9.8	48.66	1	3	17	171	1	7.089	0.883	0.801	1.241	1.259	0.896	1.058	1.817	1.259	1.104	1.67336	0.597599	4.23638	0.52768	0.478677	0.74162	0.752377	0.535448	0.632259	1.08584
CL600.Contig2_All	SLC25A6	1279	gi|197127557|gb|ACH44055.1|	570.9	5e-161	putative solute carrier family 25 member 6 variant 1 [Taeniopygia guttata]	sp|P12236|ADT3_HUMAN	564	2e-160	ADP/ATP translocase 3 OS=Homo sapiens GN=SLC25A6 PE=1 SV=4	--	--	--	--	--	K05863	2e-161	570	phi:102112843	solute carrier family 25 (mitochondrial adenine nucleotide translocator), member 4/5/6/31	299	33	9.69	35.79	1	2	13	161	1	2.417	1.75	1.656	1.28	1.32	3.847	1.945	1.137	2.661	2.137	1.92273	0.520095	1.25707	0.910165	0.861277	0.665721	0.686525	2.0008	1.01158	0.591348
CL600.Contig3_All	SLC25A5	1340	gi|4115750|dbj|BAA36506.1|	573.9	6e-162	ADP/ATP translocase [Glandirana rugosa] >gi|4115763|dbj|BAA36511.1| ADP/ATP translocase [Glandirana rugosa] >gi|4115765|dbj|BAA36512.1| ADP/ATP translocase [Glandirana rugosa] >gi|4115767|dbj|BAA36513.1| ADP/ATP translocase [Glandirana rugosa]	sp|Q09073|ADT2_RAT	567	2e-161	ADP/ATP translocase 2 OS=Rattus norvegicus GN=Slc25a5 PE=1 SV=3	--	--	--	--	--	K05863	1e-160	568	amj:102562521	solute carrier family 25 (mitochondrial adenine nucleotide translocator), member 4/5/6/31	298	33	9.79	53.36	1	6	20	204	1	1.388	1.517	0.993	1.262	1.2	1.384	1.28	0.833	1.737	2.088	1.33473	0.749217	1.03991	1.13656	0.743972	0.945512	0.89906	1.03692	0.958997	0.624098
CL6018.Contig1_All	PTGR1	1896	gi|301621952|ref|XP_002940312.1|	497.3	1e-138	PREDICTED: prostaglandin reductase 1-like [Xenopus (Silurana) tropicalis]	sp|Q9EQZ5|PTGR1_CAVPO	439	1e-122	Prostaglandin reductase 1 OS=Cavia porcellus GN=Ptgr1 PE=1 SV=1	BS_yfmJ	44.41	331	174	7	K13948	1e-142	509	xtr:100485344	prostaglandin reductase 1 [EC:1.3.1.74 1.3.1.48]	330	36.3	7.34	15.15	1	6	6	18	1	0.398	0.423	0.28	1.244	0.282	1.075	0.491	1.137	0.852	0.884	0.733273	1.36375	0.542772	0.576866	0.38185	1.6965	0.384577	1.46603	0.669601	1.55058
CL6035.Contig2_All	SRSF7	906	gi|348574614|ref|XP_003473085.1|	290.4	8e-77	PREDICTED: serine/arginine-rich splicing factor 7-like isoform 2 [Cavia porcellus]	sp|Q3T106|SRSF7_BOVIN	286	3e-77	Serine/arginine-rich splicing factor 7 OS=Bos taurus GN=SRSF7 PE=2 SV=1	SPAC19A8.13	30.6	183	120	7	K12896	4e-78	293	acs:100557149	splicing factor, arginine/serine-rich 7	271	30.1	11.77	22.14	2	4	7	31	1	1.106	0.868	1.701	1.362	1.729	1.895	1.598	0.987	1.5	1.045	1.34464	0.743695	0.822527	0.645528	1.26503	1.01291	1.28585	1.4093	1.18843	0.734027
CL6061.Contig2_All	CTNNA1	3606	gi|149726843|ref|XP_001504306.1|	1661.7	0	PREDICTED: catenin alpha-1 [Equus caballus]	sp|P35221|CTNA1_HUMAN	1654	0	Catenin alpha-1 OS=Homo sapiens GN=CTNNA1 PE=1 SV=1	--	--	--	--	--	K05691	0	1663	amj:102564663	catenin alpha	905	100.2	6.29	28.84	1	17	22	34	1	1.762	0.835	0.782	1.137	1.169	0.986	0.975	0.776	0.771	0.757	0.995455	1.00457	1.77005	0.838813	0.785571	1.14219	1.17434	0.990502	0.979452	0.779543
CL6158.Contig2_All	S100B	328	gi|301627117|ref|XP_002942724.1|	77.8	1e-13	PREDICTED: hypothetical protein LOC100494945 [Xenopus (Silurana) tropicalis]	sp|P04631|S100B_RAT	59.3	2e-09	Protein S100-B OS=Rattus norvegicus GN=S100b PE=1 SV=2	--	--	--	--	--	--	--	--	--	--	82	9.1	5.45	17.07	1	2	2	3	1	0.637	0.847	0.874	1.575	0.697	1.051	9.022	5.34	2.078	1.24	2.21464	0.451541	0.287632	0.382456	0.394647	0.711178	0.314724	0.47457	4.07381	2.41123
CL6179.Contig3_All	NDUFB11	2249	gi|327263899|ref|XP_003216754.1|	143.3	5e-32	PREDICTED: NADH dehydrogenase [ubiquinone] 1 beta subcomplex subunit 11, mitochondrial-like [Anolis carolinensis]	sp|Q0MQJ5|NDUBB_PANTR	129	3e-29	NADH dehydrogenase [ubiquinone] 1 beta subcomplex subunit 11, mitochondrial OS=Pan troglodytes GN=NDUFB11 PE=2 SV=1	--	--	--	--	--	K11351	2e-32	143	acs:100563849	NADH dehydrogenase (ubiquinone) 1 beta subcomplex subunit 11	141	16	7.55	10.64	1	1	1	3	1	4.613	1.118	1.005	0.95	0.97	1.237	1.502	1.262	2.288	1.827	1.61564	0.618951	2.85522	0.691987	0.622046	0.588004	0.600383	0.765643	0.929665	0.781116
CL6188.Contig1_All	CBX3	1074	gi|147906328|ref|NP_001080767.1|	342.8	1e-92	chromobox homolog 3 [Xenopus laevis] >gi|28302266|gb|AAH46570.1| Cbx3-prov protein [Xenopus laevis]	sp|Q5R6X7|CBX3_PONAB	332	1e-90	Chromobox protein homolog 3 OS=Pongo abelii GN=CBX3 PE=2 SV=1	--	--	--	--	--	K11586	1e-93	345	amj:102576369	chromobox protein 3	175	20	5.12	41.71	2	5	5	17	1	0.853	0.899	1.825	1.122	0.882	0.853	0.946	0.593	0.524	0.711	0.928	1.07759	0.919181	0.96875	1.96659	1.20905	0.950431	0.919181	1.0194	0.639009
CL62.Contig2_All	GET4	2653	gi|62859731|ref|NP_001016708.1|	590.1	2e-166	Golgi to ER traffic protein 4 homolog [Xenopus (Silurana) tropicalis] >gi|317376178|sp|A4QNE0.1|GET4_XENTR RecName: Full=Golgi to ER traffic protein 4 homolog	sp|A4QNE0|GET4_XENTR	590	7e-168	Golgi to ER traffic protein 4 homolog OS=Xenopus tropicalis GN=get4 PE=2 SV=1	--	--	--	--	--	--	--	--	--	--	401	44.8	6.02	3.74	1	1	1	2	1	0.991	0.867	1.302	0.89	0.725	0.752	0.623	0.379	0.385	0.711	0.784091	1.27536	1.26388	1.10574	1.66052	1.13507	0.924638	0.959072	0.794551	0.483362
CL6210.Contig2_All	IGHE	2015	gi|83306167|emb|CAE02686.1|	508.1	7e-142	immunoglobulin Y heavy chain constant region [Pleurodeles waltl]	sp|P01854|IGHE_HUMAN	254	5e-67	Ig epsilon chain C region OS=Homo sapiens GN=IGHE PE=1 SV=1	--	--	--	--	--	K06856	5e-94	347	acs:100553338	immunoglobulin heavy chain	578	63.4	8.07	36.68	2	20	21	142	1	1.628	3.384	0.827	2.046	1.096	1.003	1.415	3.217	1.438	1.752	1.70964	0.58492	0.952249	1.97937	0.483729	1.19675	0.641072	0.586674	0.827661	1.88169
CL6222.Contig2_All	NAP1L4	1728	gi|465971787|gb|EMP32834.1|	629.4	1e-178	Nucleosome assembly protein 1-like 4 [Chelonia mydas]	sp|Q2TA40|NP1L4_BOVIN	614	2e-175	Nucleosome assembly protein 1-like 4 OS=Bos taurus GN=NAP1L4 PE=2 SV=1	--	--	--	--	--	K11282	6e-178	626	shr:100930166	nucleosome assembly protein 1-like 4	379	43.4	4.67	29.82	1	7	10	16	1	1.19	1.146	1.248	0.976	1.084	0.895	0.861	0.322	0.507	0.46	0.880818	1.13531	1.35102	1.30106	1.41686	1.10806	1.23067	1.0161	0.9775	0.365569
CL6254.Contig1_All	MLEC	872	gi|149773584|ref|NP_001092453.1|	304.7	3e-81	malectin precursor [Bos taurus] >gi|148878460|gb|AAI46165.1| MLEC protein [Bos taurus] >gi|296478502|tpg|DAA20617.1| TPA: malectin [Bos taurus]	sp|Q14165|MLEC_HUMAN	303	4e-82	Malectin OS=Homo sapiens GN=MLEC PE=1 SV=1	--	--	--	--	--	--	--	--	--	--	241	26.5	7.64	23.24	1	4	4	5	1	0.749	0.718	0.86	0.631	2.049	0.997	0.851	0.446	0.405	0.662	0.851636	1.17421	0.879483	0.843083	1.00982	0.740927	2.40596	1.17069	0.999253	0.523698
CL6259.Contig3_All	ACAD10	3664	gi|170285103|gb|AAI61017.1|	1546.2	0	LOC100036613 protein [Xenopus (Silurana) tropicalis]	sp|Q6JQN1|ACD10_HUMAN	1504	0	Acyl-CoA dehydrogenase family member 10 OS=Homo sapiens GN=ACAD10 PE=2 SV=1	Rv0154c	55.22	402	177	4	K11729	0	1593	cmy:102938900	acyl-CoA dehydrogenase family member 10	1062	119.2	8.1	6.21	1	4	5	7	1	2.031	0.635	0.921	0.602	1.13	1.129	0.814	0.744	0.763	1.101	0.988182	1.01196	2.05529	0.642594	0.932015	0.6092	1.14351	1.1425	0.823735	0.752898
CL6263.Contig1_All	HUWE1	7678	gi|431892832|gb|ELK03263.1|	4409.4	0	E3 ubiquitin-protein ligase HUWE1 [Pteropus alecto]	sp|Q7Z6Z7|HUWE1_HUMAN	4367	0	E3 ubiquitin-protein ligase HUWE1 OS=Homo sapiens GN=HUWE1 PE=1 SV=3	SPAC19D5.04	22.9	703	529	17	K10592	0	4442	acs:100563451	E3 ubiquitin-protein ligase HUWE1 [EC:2.3.2.26]	2510	275.8	5.05	2.63	1	5	6	7	1	0.903	1.178	1.299	1.098	1.159	1.077	0.932	0.832	1.144	1.086	1.06436	0.939529	0.848394	1.10676	1.22045	1.0316	1.08891	1.01187	0.875641	0.781688
CL6264.Contig1_All	GNPDA1	1917	gi|301611567|ref|XP_002935304.1|	544.3	8e-153	PREDICTED: glucosamine-6-phosphate isomerase 1 [Xenopus (Silurana) tropicalis]	sp|A4FV08|GNPI1_BOVIN	534	3e-151	Glucosamine-6-phosphate isomerase 1 OS=Bos taurus GN=GNPDA1 PE=2 SV=1	BB0152	60.85	258	101	0	K02564	4e-153	544	xtr:100380029	glucosamine-6-phosphate deaminase [EC:3.5.99.6]	289	32.3	6.71	25.26	2	7	7	16	1	1.508	1.289	1.211	1.289	1.419	2.303	1.062	1.191	1.095	2.099	1.406	0.711238	1.07255	0.916785	0.861309	0.916785	1.00925	1.63798	0.755334	0.847084
CL628.Contig4_All	SEC31A	4076	gi|440898650|gb|ELR50098.1|	1830.5	0	Protein transport protein Sec31A [Bos grunniens mutus]	sp|O94979|SC31A_HUMAN	1809	0	Protein transport protein Sec31A OS=Homo sapiens GN=SEC31A PE=1 SV=3	SPBC28F2.12	26.88	253	179	9	K14005	0	1893	asn:102383413	protein transport protein SEC31	1257	136.8	6.46	14.96	1	16	16	26	1	0.741	0.894	1.092	0.974	1.61	1.361	1.006	1.52	1.05	0.866	1.10127	0.90804	0.672858	0.811788	0.99158	0.884431	1.46194	1.23584	0.913489	1.38022
CL63.Contig1_All	NT5DC2	3015	gi|126344130|ref|XP_001377850.1|	863.2	0	PREDICTED: 5&apos;-nucleotidase domain-containing protein 2-like [Monodelphis domestica]	sp|Q6Q0N3|NT5D2_RAT	778	0	5'-nucleotidase domain-containing protein 2 OS=Rattus norvegicus GN=Nt5dc2 PE=2 SV=2	--	--	--	--	--	K01081	1e-47	194	tca:655977	5'-nucleotidase [EC:3.1.3.5]	600	67.7	7.39	4.67	7	2	3	4	1	0.579	0.857	0.715	0.636	0.779	0.613	0.631	1.006	0.717	0.711	0.749455	1.3343	0.772562	1.1435	0.954027	0.848617	1.03942	0.817928	0.841946	1.34231
CL6359.Contig4_All	FBN2	10515	gi|363743610|ref|XP_418173.3|	5682.8	0	PREDICTED: fibrillin-2 [Gallus gallus]	sp|P35556|FBN2_HUMAN	5414	0	Fibrillin-2 OS=Homo sapiens GN=FBN2 PE=1 SV=3	--	--	--	--	--	K06493	0	4683	lcm:102349374	integrin beta 3	2882	310.7	4.78	5.34	1	9	14	42	1	3.81	0.274	0.608	3.621	0.363	0.489	1.77	14.858	2.596	1.982	2.85191	0.350642	1.33595	0.096076	0.213191	1.26968	0.127283	0.171464	0.620637	5.20984
CL6359.Contig5_All	FBN2	5136	gi|363743610|ref|XP_418173.3|	181.4	4e-43	PREDICTED: fibrillin-2 [Gallus gallus]	sp|Q61555|FBN2_MOUSE	1969	0	Fibrillin-2 OS=Mus musculus GN=Fbn2 PE=1 SV=2	--	--	--	--	--	K06493	0	1718	cmk:103190448	integrin beta 3	1092	118.4	4.86	4.3	2	5	5	6	1	5.718	0.886	0.984	5.25	0.659	1	2.502	8.893	2.265	1.965	2.82927	0.353448	2.02101	0.313155	0.347793	1.8556	0.232922	0.353448	0.884326	3.14321
CL6365.Contig2_All	MCCC1	2361	gi|148229681|ref|NP_001086068.1|	1157.9	0	methylcrotonoyl-CoA carboxylase 1 (alpha) [Xenopus laevis] >gi|49256076|gb|AAH74151.1| MGC81895 protein [Xenopus laevis]	sp|Q96RQ3|MCCA_HUMAN	1083	0	Methylcrotonoyl-CoA carboxylase subunit alpha, mitochondrial OS=Homo sapiens GN=MCCC1 PE=1 SV=3	AGl2704	47.61	670	351	7	K01968	0	1165	pss:102454952	3-methylcrotonyl-CoA carboxylase alpha subunit [EC:6.4.1.4]	717	79.4	6.81	11.85	4	6	8	10	1	2.595	0.651	0.725	0.762	1.056	0.926	1.099	0.682	1.288	1.448	1.112	0.899281	2.33363	0.585432	0.651978	0.685252	0.94964	0.832734	0.988309	0.613309
CL6366.Contig2_All	FCGBP	4902	gi|327280502|ref|XP_003224991.1|	64.3	7e-08	PREDICTED: IgGFc-binding protein-like [Anolis carolinensis]	sp|Q9Y6R7|FCGBP_HUMAN	1002	0	IgGFc-binding protein OS=Homo sapiens GN=FCGBP PE=1 SV=3	--	--	--	--	--	K18273	0	994	asn:102383405	alpha-tectorin	1634	178.6	5.6	4.9	1	5	5	5	1	1.527	1.213	0.938	4.042	0.835	1.061	1.386	11.345	2.06	1.293	2.42727	0.411985	0.629101	0.499738	0.386442	1.66524	0.344007	0.437116	0.571011	4.67397
CL6378.Contig2_All	CYP2C20	3808	gi|54020934|ref|NP_001005711.1|	557.8	1e-156	cytochrome P450, family 2, subfamily C, polypeptide 8, gene 2 precursor [Xenopus (Silurana) tropicalis] >gi|49522315|gb|AAH75298.1| cytochrome P450, family 2, subfamily C, polypeptide 8 [Xenopus (Silurana) tropicalis]	sp|P33262|CP2CK_MACFA	479	2e-134	Cytochrome P450 2C20 OS=Macaca fascicularis GN=CYP2C20 PE=2 SV=1	all1361	24.12	481	339	12	K07413	7e-157	557	xtr:448236	cytochrome P450, family 2, subfamily C [EC:1.14.14.1]	494	55.9	9.28	14.98	2	6	8	28	1	0.205	0.162	0.158	0.085	0.238	0.153	0.206	0.56	0.629	2.162	0.505273	1.97913	0.405721	0.320619	0.312702	0.168226	0.471033	0.302807	0.407701	1.10831
CL6394.Contig2_All	CLTC	5405	gi|327280910|ref|XP_003225194.1|	3225.3	0	PREDICTED: clathrin heavy chain 1-like [Anolis carolinensis]	sp|Q00610|CLH1_HUMAN	3028	0	Clathrin heavy chain 1 OS=Homo sapiens GN=CLTC PE=1 SV=5	--	--	--	--	--	K04646	0	3225	acs:100562301	clathrin heavy chain	1683	191.9	5.71	32.09	2	23	52	140	1	1.3	1.804	1.11	1.055	0.931	0.917	1.096	1.159	1.18	1.509	1.18736	0.842202	1.09486	1.51933	0.934844	0.888523	0.78409	0.772299	0.923053	0.976112
CL6394.Contig3_All	CLTC	6462	gi|40788952|dbj|BAA04801.2|	3325	0	KIAA0034 [Homo sapiens]	sp|P49951|CLH1_BOVIN	3325	0	Clathrin heavy chain 1 OS=Bos taurus GN=CLTC PE=1 SV=1	--	--	--	--	--	K04646	0	3326	mdo:100010713	clathrin heavy chain	1675	191.5	5.72	37.37	2	31	60	202	1	0.587	0.901	0.846	0.78	0.971	1.039	0.785	0.72	0.873	1.034	0.866909	1.15352	0.677118	1.03932	0.975881	0.899748	1.12007	1.19851	0.905516	0.830537
CL6396.Contig2_All	MXRA7	1899	gi|465950334|gb|EMP23768.1|	85.1	1e-14	Matrix-remodeling-associated protein 7 [Chelonia mydas]	sp|P84157|MXRA7_HUMAN	64.3	9e-10	Matrix-remodeling-associated protein 7 OS=Homo sapiens GN=MXRA7 PE=1 SV=1	--	--	--	--	--	--	--	--	--	--	152	17.1	4.32	70.39	1	9	9	18	1	3.244	1.697	1.172	3.565	1.32	1.294	2.002	1.985	1.762	1.126	1.83336	0.545446	1.76943	0.925621	0.639262	1.94451	0.719988	0.705807	1.09198	1.08271
CL6399.Contig3_All	CUL9	6608	gi|327265550|ref|XP_003217571.1|	2631.3	0	PREDICTED: cullin-9-like [Anolis carolinensis]	sp|Q8IWT3|CUL9_HUMAN	1910	0	Cullin-9 OS=Homo sapiens GN=CUL9 PE=1 SV=2	--	--	--	--	--	K11970	0	2653	acs:100561099	p53-associated parkin-like cytoplasmic protein	1982	223.7	6.6	2.77	1	4	7	11	1	0.611	0.885	1.134	0.999	1.306	1.195	0.994	1.058	0.899	0.853	0.994	1.00604	0.614688	0.890342	1.14085	1.00503	1.31388	1.20221	1	1.06439
CL6406.Contig4_All	MBNL1	4293	gi|432890060|ref|XP_004075407.1|	506.1	6e-141	PREDICTED: muscleblind-like protein 1-like isoform 1 [Oryzias latipes]	sp|Q5ZKW9|MBNL1_CHICK	354	8e-97	Muscleblind-like protein 1 OS=Gallus gallus GN=MBNL1 PE=2 SV=1	--	--	--	--	--	K14943	5e-162	575	amj:102574989	muscleblind	474	51.5	8.66	5.27	4	3	3	6	1	0.944	1.904	1.376	1.1	1.626	0.841	0.928	0.943	0.796	0.617	1.09773	0.910973	0.859959	1.73449	1.2535	1.00207	1.48124	0.766128	0.845383	0.859048
CL6408.Contig2_All	ZMCM6	3129	gi|224056098|ref|XP_002198271.1|	1449.1	0	PREDICTED: DNA replication licensing factor MCM6 [Taeniopygia guttata]	sp|Q6P1V8|MCM6Z_XENTR	1435	0	Zygotic DNA replication licensing factor mcm6 OS=Xenopus tropicalis GN=zmcm6 PE=2 SV=1	SPBC211.04c	46.74	828	404	9	K02542	0	1455	fab:101816837	DNA replication licensing factor MCM6 [EC:3.6.4.12]	820	92.5	5.45	3.29	3	2	3	3	1	0.681	0.774	1.266	0.713	0.687	0.752	0.725	3.023	0.884	1.012	1.047	0.95511	0.65043	0.739255	1.20917	0.680993	0.65616	0.718243	0.692455	2.8873
CL6410.Contig1_All	PDP1	4366	gi|327269517|ref|XP_003219540.1|	988	0	PREDICTED: [Pyruvate dehydrogenase [acetyl-transferring]]-phosphatase 1, mitochondrial-like [Anolis carolinensis]	sp|Q9P0J1|PDP1_HUMAN	944	0	[Pyruvate dehydrogenase [acetyl-transferring]]-phosphatase 1, mitochondrial OS=Homo sapiens GN=PDP1 PE=1 SV=3	SPAC10F6.17c	37.59	266	163	7	K01102	0	988	acs:100560050	pyruvate dehydrogenase phosphatase [EC:3.1.3.43]	564	63.4	7.18	5.14	1	2	2	4	1	1.401	1.13	1.218	0.924	0.995	0.983	1.228	1.345	1.231	1.153	1.14618	0.872462	1.22232	0.985882	1.06266	0.806155	0.8681	0.85763	1.07138	1.17346
CL6412.Contig3_All	BCAS1	3038	gi|440908710|gb|ELR58702.1|	320.5	3e-85	Breast carcinoma-amplified sequence 1-like protein [Bos grunniens mutus]	sp|Q80YN3|BCAS1_MOUSE	265	3e-70	Breast carcinoma-amplified sequence 1 homolog OS=Mus musculus GN=Bcas1 PE=1 SV=3	SPAC140.02	19.12	272	207	4	K07436	3e-50	202	tgu:100226727	vitamin D3 24-hydroxylase [EC:1.14.13.126]	662	71.4	6.4	12.69	1	8	8	11	1	0.726	12.319	0.833	1.038	1.536	0.88	0.991	2.503	2.983	0.824	2.33027	0.429134	0.311552	5.28651	0.357469	0.445441	0.65915	0.377638	0.425272	1.07412
CL6425.Contig1_All	RPS17	779	gi|392342168|ref|XP_002727169.2|	269.6	1e-70	PREDICTED: 40S ribosomal protein S17-like [Rattus norvegicus]	sp|Q6QAP7|RS17_PIG	260	2e-69	40S ribosomal protein S17 OS=Sus scrofa GN=RPS17 PE=2 SV=3	SPCC24B10.09	68.91	119	37	0	K02962	1e-68	261	asn:102370502	small subunit ribosomal protein S17e	162	18.5	9.7	54.94	3	10	10	34	1	0.845	1.201	1.226	0.71	2.315	1.159	0.952	0.853	0.792	0.815	1.07891	0.926862	0.783199	1.11316	1.13633	0.658072	2.14569	1.07423	0.882373	0.790613
CL6430.Contig1_All	DSP	10587	gi|301606211|ref|XP_002932719.1|	3975.2	0	PREDICTED: desmoplakin isoform 1 [Xenopus (Silurana) tropicalis]	sp|E9Q557|DESP_MOUSE	3885	0	Desmoplakin OS=Mus musculus GN=Dsp PE=3 SV=1	YHR023w	19.31	1253	924	37	K10381	0	3901	mdo:100027776	desmoplakin	2918	335.2	6.65	18.78	7	48	51	87	1	1.068	0.82	0.559	1.2	1.209	1.528	1.355	2.327	1.219	0.88	1.19682	0.835549	0.892366	0.68515	0.467072	1.00266	1.01018	1.27672	1.13217	1.94432
CL6442.Contig1_All	POSTN	3957	gi|149730161|ref|XP_001495882.1|	1163.7	0	PREDICTED: periostin isoform 2 [Equus caballus]	sp|Q15063|POSTN_HUMAN	1143	0	Periostin OS=Homo sapiens GN=POSTN PE=1 SV=2	MA1996	30.92	152	105	3	K06464	7e-171	604	lcm:102362551	integrin beta 2	884	97.9	7.81	22.74	1	18	18	44	1	3.972	0.452	1.042	0.958	0.676	0.896	0.767	14.32	1.692	1.888	2.51482	0.397643	1.57944	0.179735	0.414344	0.380942	0.268807	0.356288	0.304992	5.69425
CL6443.Contig1_All	PSMA2	964	gi|66773056|ref|NP_001019612.1|	453.8	6e-126	proteasome alpha 2 subunit [Danio rerio] >gi|66267588|gb|AAH95382.1| Proteasome (prosome, macropain) subunit, alpha type, 2 [Danio rerio]	sp|P24495|PSA2_XENLA	451	8e-127	Proteasome subunit alpha type-2 OS=Xenopus laevis GN=psma2 PE=2 SV=2	PH1553	43.91	230	127	3	K02726	2e-126	453	dre:554153	20S proteasome subunit alpha 2 [EC:3.4.25.1]	235	26	6.8	34.89	1	5	5	14	1	0.669	0.793	1.256	0.824	0.987	1.144	0.74	1.292	1.067	0.86	0.966545	1.03461	0.692156	0.820448	1.29947	0.852521	1.02116	1.1836	0.765613	1.33672
CL6457.Contig2_All	GPX4	1221	gi|284507290|ref|NP_001165215.1|	321.6	5e-86	glutathione peroxidase 4 a [Xenopus laevis]	sp|Q9N2J2|GPX4_BOVIN	283	5e-76	Phospholipid hydroperoxide glutathione peroxidase, mitochondrial OS=Bos taurus GN=GPX4 PE=2 SV=2	CAC1570	51.97	152	72	3	K05361	4e-87	323	xtr:100496541	phospholipid-hydroperoxide glutathione peroxidase [EC:1.11.1.12]	112	12.5	7.43	42.86	1	4	4	15	1	0.683	0.69	0.634	0.729	0.86	0.887	0.815	0.459	0.525	1.205	0.771545	1.2961	0.885236	0.894309	0.821727	0.944857	1.11465	1.14964	1.05632	0.59491
CL6464.Contig2_All	LAMP2	3253	gi|386782257|ref|NP_001247737.1|	372.1	1e-100	lysosome-associated membrane glycoprotein 2 precursor [Macaca mulatta]	sp|Q90617|LAMP2_CHICK	353	1e-96	Lysosome-associated membrane glycoprotein 2 OS=Gallus gallus GN=LAMP2 PE=2 SV=1	--	--	--	--	--	K06528	3e-101	372	amj:102568123	lysosomal-associated membrane protein 1/2	405	43.8	6.02	5.19	1	1	1	6	1	0.667	0.736	0.929	0.958	0.971	0.703	0.772	0.923	0.569	1.197	0.856818	1.16711	0.778462	0.858992	1.08424	1.11809	1.13326	0.820477	0.901008	1.07724
CL6503.Contig1_All	MYL6	479	gi|68161043|gb|AAY86953.1|	102.1	9e-21	myosin light chain alkali [Ictalurus punctatus]	sp|P02607|MYL6_CHICK	98.6	5e-21	Myosin light polypeptide 6 OS=Gallus gallus GN=MYL6 PE=1 SV=3	--	--	--	--	--	K12751	7e-21	101	ola:101167617	myosin light chain 6	53	5.7	4.35	16.98	1	1	1	16	1	0.688	1.062	1.413	2.118	0.773	2.227	2.764	1.164	3.714	1.135	1.64164	0.609148	0.419094	0.646915	0.860727	1.29018	0.470872	1.35657	1.68369	0.709049
CL6506.Contig2_All	TRIM29	3094	gi|148225510|ref|NP_001085489.1|	542.7	4e-152	MGC80203 protein [Xenopus laevis] >gi|49117152|gb|AAH72837.1| MGC80203 protein [Xenopus laevis]	sp|Q14134|TRI29_HUMAN	427	7e-119	Tripartite motif-containing protein 29 OS=Homo sapiens GN=TRIM29 PE=1 SV=2	--	--	--	--	--	K12010	3e-153	545	xtr:733885	tripartite motif-containing protein 29	626	70.8	5.69	1.76	1	1	1	3	1	1	1.335	0.806	1.608	0.699	1.109	3.007	13.391	1.341	1.125	2.40191	0.416335	0.416335	0.555808	0.335566	0.669467	0.291019	0.461716	1.25192	5.57515
CL6507.Contig2_All	RRBP1	3919	gi|465971205|gb|EMP32631.1|	416	8e-114	Ribosome-binding protein 1 [Chelonia mydas]	sp|Q9P2E9|RRBP1_HUMAN	526	2e-148	Ribosome-binding protein 1 OS=Homo sapiens GN=RRBP1 PE=1 SV=4	PAB0812	19.42	659	524	16	K14000	0	833	cmy:102936961	ribosome-binding protein 1	1081	121.8	4.93	58.37	1	53	54	114	1	0.674	0.619	0.524	0.488	1.87	0.688	0.586	0.569	0.461	0.319	0.708909	1.41062	0.950757	0.873173	0.739164	0.688382	2.63786	0.970505	0.826622	0.802642
CL6519.Contig3_All	A33	2863	gi|118572616|sp|Q02084.2|A33_PLEWA	1104	0	RecName: Full=Zinc-binding protein A33 >gi|113413605|gb|AAA49614.2| Zn-binding protein [Pleurodeles waltl]	sp|Q02084|A33_PLEWA	1103	0	Zinc-binding protein A33 OS=Pleurodeles waltl PE=1 SV=2	--	--	--	--	--	K12015	0	791	xtr:100327256	tripartite motif-containing protein 39 [EC:2.3.2.27]	709	79.9	6.09	58.67	1	46	46	308	1	0.958	0.92	1.716	1.032	1.252	1.252	1.071	0.834	0.851	1.202	1.09891	0.909993	0.871774	0.837194	1.56155	0.939113	1.13931	1.13931	0.974603	0.758934
CL6544.Contig2_All	RAB3A	3600	gi|431922009|gb|ELK19182.1|	445.7	8e-123	cAMP-specific 3&apos;,5&apos;-cyclic phosphodiesterase 4C [Pteropus alecto]	sp|P63012|RAB3A_RAT	445	4e-124	Ras-related protein Rab-3A OS=Rattus norvegicus GN=Rab3a PE=1 SV=1	YER031c	40.72	194	112	2	K07882	5e-123	445	pale:102880383	Ras-related protein Rab-3A	220	25	5.03	32.27	2	4	6	20	1	0.835	2.177	1.152	0.933	1.749	1.023	1.038	1.134	1.439	1.133	1.23755	0.808051	0.674723	1.75913	0.930875	0.753912	1.41328	0.826636	0.838757	0.91633
CL6565.Contig1_All	MYO6	4718	gi|301613506|ref|XP_002936250.1|	2342.8	0	PREDICTED: myosin-VI [Xenopus (Silurana) tropicalis]	sp|Q9UM54|MYO6_HUMAN	2318	0	Unconventional myosin-VI OS=Homo sapiens GN=MYO6 PE=1 SV=4	SPCC645.05c	29.81	1181	780	29	K10358	0	2353	asn:102386003	myosin VI	1283	148.3	8.6	5.85	2	5	6	7	1	0.858	1.284	0.994	1.118	1.475	1.701	1.288	1.415	1.708	1.138	1.27082	0.786895	0.675156	1.01037	0.782173	0.879748	1.16067	1.33851	1.01352	1.11346
CL6575.Contig2_All	POLR1C	1884	gi|403261372|ref|XP_003923097.1|	597.8	6e-169	PREDICTED: DNA-directed RNA polymerases I and III subunit RPAC1 [Saimiri boliviensis boliviensis]	sp|O15160|RPAC1_HUMAN	596	5e-170	DNA-directed RNA polymerases I and III subunit RPAC1 OS=Homo sapiens GN=POLR1C PE=1 SV=1	SPBC1289.07c	51.35	333	157	3	K03027	7e-172	606	pss:102455252	DNA-directed RNA polymerases I and III subunit RPAC1	346	39.2	5.5	3.76	1	1	1	3	1	1.427	1.731	2.724	1.872	0.509	0.62	1.058	1.342	0.949	0.728	1.26909	0.787966	1.12443	1.36397	2.14642	1.47507	0.401074	0.488539	0.833668	1.05745
CL6611.Contig3_All	SLTM	1329	gi|297296540|ref|XP_002804838.1|	310.5	1e-82	PREDICTED: SAFB-like transcription modulator-like [Macaca mulatta]	sp|Q9NWH9|SLTM_HUMAN	282	1e-75	SAFB-like transcription modulator OS=Homo sapiens GN=SLTM PE=1 SV=2	YLR106c	24.12	257	183	10	K05090	9e-14	80.5	ocu:100340992	macrophage colony-stimulating factor 1 receptor [EC:2.7.10.1]	267	28.3	4.61	12.73	1	2	2	3	1	1.516	1.283	2.616	1.747	1.797	1.629	2.172	1.844	0.777	1.118	1.59082	0.628607	0.952969	0.806503	1.64444	1.09818	1.12961	1.024	1.36534	1.15915
CL6619.Contig2_All	PPP3CA	1919	gi|327282133|ref|XP_003225798.1|	383.3	2e-104	PREDICTED: serine/threonine-protein phosphatase 2B catalytic subunit alpha isoform-like [Anolis carolinensis]	sp|P63329|PP2BA_RAT	379	1e-104	Serine/threonine-protein phosphatase 2B catalytic subunit alpha isoform OS=Rattus norvegicus GN=Ppp3ca PE=1 SV=1	SPBC1346.01c	45.85	205	92	3	K04348	2e-104	382	amj:102576759	serine/threonine-protein phosphatase 2B catalytic subunit [EC:3.1.3.16]	197	21.5	5.05	26.9	1	3	4	10	1	1.717	2.528	1.167	1.307	1.275	1.158	1.28	1.75	1.131	0.928	1.38555	0.721737	1.23922	1.82455	0.842268	0.943311	0.920215	0.835772	0.923824	1.26304
CL6634.Contig1_All	PDCD4	1625	gi|327290407|ref|XP_003229914.1|	708	0	PREDICTED: programmed cell death protein 4-like, partial [Anolis carolinensis]	sp|Q61823|PDCD4_MOUSE	538	2e-152	Programmed cell death protein 4 OS=Mus musculus GN=Pdcd4 PE=1 SV=1	--	--	--	--	--	K16865	0	707	acs:100558313	programmed cell death protein 4	508	56.7	6.77	17.52	1	9	9	25	1	0.823	0.915	1.17	0.629	2.498	1.607	1.029	0.741	0.982	0.779	1.10664	0.903639	0.743695	0.82683	1.05726	0.568389	2.25729	1.45215	0.929845	0.669597
CL6637.Contig3_All	CAT	2708	gi|410973538|ref|XP_003993206.1|	867.8	0	PREDICTED: catalase [Felis catus]	sp|O97492|CATA_CANFA	866	0	Catalase OS=Canis familiaris GN=CAT PE=1 SV=3	BS_katA	58.06	465	194	3	K03781	0	870	ptg:102956762	catalase [EC:1.11.1.6]	511	57.9	7.05	63.6	1	31	32	259	1	0.206	0.236	0.35	0.226	0.181	0.176	0.231	0.382	0.299	0.906	0.381182	2.62342	0.540425	0.619127	0.918197	0.592893	0.474839	0.461722	0.60601	1.00215
CL6647.Contig3_All	L1TD1	1627	gi|46242219|gb|AAS83199.1|	151.8	1e-34	unknown [Fundulus heteroclitus]	sp|Q5T7N2|LITD1_HUMAN	67	1e-10	LINE-1 type transposase domain-containing protein 1 OS=Homo sapiens GN=L1TD1 PE=1 SV=1	--	--	--	--	--	K01196	2e-25	119	xma:102230673	glycogen debranching enzyme [EC:2.4.1.25 3.2.1.33]	242	28.4	9.52	5.37	1	1	1	4	1	1.059	0.855	0.795	0.709	2.609	0.965	1.093	0.995	1.204	0.888	1.10655	0.903713	0.957033	0.772675	0.718452	0.640733	2.35779	0.872083	0.987759	0.899195
CL665.Contig1_All	POL	2579	gi|34392583|dbj|BAC82624.1|	110.5	4e-22	pol-like protein [Ciona intestinalis]	sp|P11369|POL2_MOUSE	82.8	3e-15	Retrovirus-related Pol polyprotein LINE-1 OS=Mus musculus GN=Pol PE=1 SV=2	--	--	--	--	--	K19352	7e-19	98.6	lcm:102346445	coiled-coil and C2 domain-containing protein 2A	100	11.6	5.17	16	1	1	1	3	1	0.925	0.705	0.746	0.653	1.288	1.08	0.912	2.234	3.41	1.329	1.29836	0.7702	0.712435	0.542991	0.574569	0.502941	0.992018	0.831816	0.702423	1.72063
CL6651.Contig2_All	FBP1	1379	gi|148236091|ref|NP_001080528.1|	572.4	1e-161	fructose-1,6-bisphosphatase 1 [Xenopus laevis] >gi|32450356|gb|AAH53784.1| Fbp-prov protein [Xenopus laevis]	sp|P00637|F16P1_RABIT	555	1e-157	Fructose-1,6-bisphosphatase 1 OS=Oryctolagus cuniculus GN=FBP1 PE=1 SV=4	VC2544	46.67	330	169	5	K03841	8e-162	572	xla:380220	fructose-1,6-bisphosphatase I [EC:3.1.3.11]	338	36.5	6.39	33.14	1	4	8	24	1	1.764	2.047	2.005	1.847	1.836	1.467	1.683	1.297	1.667	1.148	1.61464	0.619334	1.09251	1.26778	1.24177	1.14391	1.1371	0.908564	1.04234	0.803277
CL6651.Contig3_All	FBP1	2951	gi|148236091|ref|NP_001080528.1|	591.3	1e-166	fructose-1,6-bisphosphatase 1 [Xenopus laevis] >gi|32450356|gb|AAH53784.1| Fbp-prov protein [Xenopus laevis]	sp|P09467|F16P1_HUMAN	574	3e-163	Fructose-1,6-bisphosphatase 1 OS=Homo sapiens GN=FBP1 PE=1 SV=5	YLR377c	46.65	328	171	4	K03841	4e-167	591	xla:380220	fructose-1,6-bisphosphatase I [EC:3.1.3.11]	338	36.6	6.57	58.58	1	13	18	90	1	0.385	0.349	0.459	0.38	0.652	0.514	0.463	0.337	0.276	0.542	0.487	2.05339	0.790554	0.716632	0.942505	0.780287	1.33881	1.05544	0.950719	0.691992
CL6654.Contig2_All	NCF2	2540	gi|403266339|ref|XP_003925346.1|	644.8	0	PREDICTED: neutrophil cytosol factor 2 isoform 1 [Saimiri boliviensis boliviensis] >gi|403266341|ref|XP_003925347.1| PREDICTED: neutrophil cytosol factor 2 isoform 2 [Saimiri boliviensis boliviensis]	sp|O77775|NCF2_BOVIN	636	0	Neutrophil cytosol factor 2 OS=Bos taurus GN=NCF2 PE=2 SV=1	--	--	--	--	--	K08010	0	642	rro:104666804	neutrophil cytosolic factor 2	532	60.1	5.36	9.02	1	4	4	5	1	0.442	0.459	1.2	0.536	0.588	0.447	0.636	0.476	0.334	0.608	0.611455	1.63544	0.722866	0.750669	1.96253	0.876598	0.961641	0.731044	1.04014	0.778472
CL6696.Contig1_All	CSTB	778	gi|471406214|ref|XP_004384857.1|	127.5	6e-28	PREDICTED: cystatin-B [Trichechus manatus latirostris]	sp|Q8I030|CYTB_PANTR	122	1e-27	Cystatin-B OS=Pan troglodytes GN=CSTB PE=3 SV=1	--	--	--	--	--	K13907	5e-27	123	gga:418267	cystatin-A/B	99	11.1	7.44	65.66	1	7	7	25	1	0.898	0.756	1.531	1.294	0.798	1.129	1.762	1.289	0.865	1.447	1.16082	0.861461	0.773592	0.651265	1.3189	1.11473	0.687446	0.97259	1.51789	1.11042
CL6697.Contig2_All	TAF15	1564	gi|52345516|ref|NP_001004806.1|	413.7	1e-113	TAF15 RNA polymerase II, TATA box binding protein (TBP)-associated factor, 68kDa [Xenopus (Silurana) tropicalis] >gi|49257736|gb|AAH74568.1| MGC69517 protein [Xenopus (Silurana) tropicalis]	sp|Q92804|RBP56_HUMAN	375	1e-103	TATA-binding protein-associated factor 2N OS=Homo sapiens GN=TAF15 PE=1 SV=1	SPAC140.02	25.77	423	295	11	K14651	1e-124	449	pbi:103052862	transcription initiation factor TFIID subunit 15	481	50.6	7.24	4.37	2	3	3	11	1	0.798	1.114	2.373	1.379	1.165	1.34	1.16	0.919	0.894	1.207	1.21355	0.824032	0.657577	0.917971	1.95543	1.13634	0.959997	1.1042	0.955877	0.757285
CL6711.Contig2_All	DDAH1	1839	gi|187608183|ref|NP_001120524.1|	472.2	4e-131	dimethylarginine dimethylaminohydrolase 1 [Xenopus (Silurana) tropicalis] >gi|115527576|gb|AAI24566.1| LOC100145661 protein [Xenopus (Silurana) tropicalis]	sp|O94760|DDAH1_HUMAN	458	2e-128	N(G),N(G)-dimethylarginine dimethylaminohydrolase 1 OS=Homo sapiens GN=DDAH1 PE=1 SV=3	PA1195	30.08	266	183	8	K01482	4e-134	481	pss:102448716	dimethylargininase [EC:3.5.3.18]	284	31.3	5.53	48.94	1	12	12	42	1	1.135	1.865	1.395	0.938	0.787	0.877	1.36	1.081	0.979	7.594	1.72827	0.578612	0.656725	1.07911	0.807164	0.542738	0.455368	0.507443	0.786913	0.62548
CL672.Contig1_All	NDUFA13	1893	gi|148229783|ref|NP_001087363.1|	241.5	1e-61	NADH dehydrogenase (ubiquinone) 1 alpha subcomplex, 13 [Xenopus laevis] >gi|51873811|gb|AAH78619.1| Ndufa13 protein [Xenopus laevis] >gi|125948123|gb|ABN58721.1| mitochondrial NADH dehydrogenase ubiquinone 1 alpha subcomplex 13 [Xenopus laevis]	sp|Q9ERS2|NDUAD_MOUSE	219	2e-56	NADH dehydrogenase [ubiquinone] 1 alpha subcomplex subunit 13 OS=Mus musculus GN=Ndufa13 PE=1 SV=3	--	--	--	--	--	K11353	5e-62	241	xla:447186	NADH dehydrogenase (ubiquinone) 1 alpha subcomplex subunit 13	146	17	9.79	32.88	1	4	4	8	1	2.508	0.658	0.71	0.673	0.958	1.178	1.097	1.089	1.362	1.301	1.13945	0.877613	2.20105	0.577469	0.623105	0.590633	0.840753	1.03383	0.962741	0.95572
CL6743.Contig1_All	EIF3C	3516	gi|209969740|ref|NP_001129648.1|	1551.6	0	eukaryotic translation initiation factor 3 subunit C [Xenopus laevis] >gi|82249413|sp|Q4QR58.1|EIF3C_XENLA RecName: Full=Eukaryotic translation initiation factor 3 subunit C; Short=eIF3c; AltName: Full=Eukaryotic translation initiation factor 3 subunit 8	sp|Q4QR58|EIF3C_XENLA	1551	0	Eukaryotic translation initiation factor 3 subunit C OS=Xenopus laevis GN=eif3c PE=2 SV=1	SPAC140.02	24.04	208	148	3	K03252	0	1551	xla:100191027	translation initiation factor 3 subunit C	996	113.9	5.81	18.57	1	19	19	38	1	0.861	0.955	1.327	0.855	2.136	1.122	1.029	1.211	0.875	0.838	1.10991	0.900975	0.775739	0.860431	1.19559	0.770333	1.92448	1.01089	0.927103	1.09108
CL6752.Contig2_All	LDB3	7784	gi|327277117|ref|XP_003223312.1|	109.8	2e-21	PREDICTED: LIM domain-binding protein 3-like [Anolis carolinensis]	sp|Q9JKS4|LDB3_MOUSE	517	1e-145	LIM domain-binding protein 3 OS=Mus musculus GN=Ldb3 PE=1 SV=1	--	--	--	--	--	K05760	3e-43	181	isc:IscW_ISCW009899	paxillin	556	59.1	7.99	17.45	4	9	10	19	1	8.524	0.707	0.992	1.09	0.956	0.923	0.993	0.818	0.952	1.066	1.63827	0.610399	5.20304	0.431552	0.605516	0.665335	0.583541	0.563398	0.606126	0.499306
CL6754.Contig1_All	MARS	3156	gi|147898905|ref|NP_001086723.1|	1336.6	0	methionyl-tRNA synthetase [Xenopus laevis] >gi|50603650|gb|AAH77353.1| Mars-prov protein [Xenopus laevis]	sp|Q6PF21|SYMC_XENLA	1329	0	Methionine--tRNA ligase, cytoplasmic OS=Xenopus laevis GN=mars PE=2 SV=1	SPBC17A3.04c	54.91	570	248	4	K01874	0	1343	lcm:102360855	methionyl-tRNA synthetase [EC:6.1.1.10]	916	102.5	6.89	13.54	1	10	10	15	1	1.164	1.003	1.213	1.11	1.685	0.996	0.973	0.994	0.762	0.8	1.06364	0.940171	1.09436	0.942991	1.14043	1.04359	1.58419	0.93641	0.914786	0.93453
CL6803.Contig1_All	ERLIN2	3643	gi|327284095|ref|XP_003226774.1|	553.1	4e-155	PREDICTED: erlin-2-like [Anolis carolinensis]	sp|Q28J34|ERLN2_XENTR	549	2e-155	Erlin-2 OS=Xenopus tropicalis GN=erlin2 PE=2 SV=1	BMEI0611	23.46	260	186	8	--	--	--	--	--	337	37.6	5.9	28.19	3	11	13	31	1	0.801	1.152	0.755	0.88	1.19	1.163	1.125	0.674	0.722	1.309	0.979182	1.02126	0.81803	1.17649	0.771052	0.898709	1.2153	1.18773	1.14892	0.68833
CL6810.Contig2_All	FNBP1	7818	gi|334311930|ref|XP_001369453.2|	1119.8	0	PREDICTED: formin-binding protein 1 [Monodelphis domestica]	sp|Q96RU3|FNBP1_HUMAN	1110	0	Formin-binding protein 1 OS=Homo sapiens GN=FNBP1 PE=1 SV=2	--	--	--	--	--	K07196	0	644	pbi:103057833	thyroid hormone receptor interactor 10	618	71.1	5.6	4.05	1	3	3	5	1	1.124	1.007	1.254	1.134	0.958	1.201	1.181	1.828	1.245	1.097	1.18445	0.84427	0.94896	0.85018	1.05872	0.957403	0.808811	1.01397	0.997083	1.54333
CL6820.Contig1_All	GFPT1	2424	gi|71894845|ref|NP_001026053.1|	1255	0	glucosamine--fructose-6-phosphate aminotransferase [isomerizing] 1 [Gallus gallus]	sp|Q06210|GFPT1_HUMAN	1239	0	Glutamine--fructose-6-phosphate aminotransferase [isomerizing] 1 OS=Homo sapiens GN=GFPT1 PE=1 SV=3	YKL104c	55.43	727	297	10	K00820	0	1254	gga:419514	glucosamine--fructose-6-phosphate aminotransferase (isomerizing) [EC:2.6.1.16]	700	78.8	6.77	31	4	20	21	67	1	1.047	0.858	0.808	1.167	1.162	1.689	1.239	1.733	1.65	1	1.21391	0.823785	0.862503	0.706807	0.665618	0.961357	0.957238	1.39137	1.02067	1.42762
CL6866.Contig2_All	MFAP5	1505	gi|410963753|ref|XP_003988426.1|	137.5	1e-30	PREDICTED: microfibrillar-associated protein 5 [Felis catus]	sp|Q28022|MFAP5_BOVIN	127	5e-29	Microfibrillar-associated protein 5 OS=Bos taurus GN=MFAP5 PE=1 SV=1	--	--	--	--	--	K10989	5e-27	124	tgu:100229705	activation-induced cytidine deaminase [EC:3.5.4.38]	243	27.1	9.01	16.46	1	4	4	10	1	4.76	0.828	1.014	5.762	1.389	1.5	3.058	13.042	3.969	2.856	3.56164	0.28077	1.33646	0.232477	0.284701	1.6178	0.389989	0.421155	0.858594	3.6618
CL6868.Contig2_All	LGALS9	1912	gi|327276275|ref|XP_003222895.1|	91.7	1e-16	PREDICTED: galectin-4-like [Anolis carolinensis]	sp|O08573|LEG9_MOUSE	238	4e-62	Galectin-9 OS=Mus musculus GN=Lgals9 PE=1 SV=1	--	--	--	--	--	K10093	5e-104	380	cmy:102937912	galectin-9	336	37.6	8.53	12.2	1	3	4	13	1	0.409	0.791	2.104	0.862	0.552	0.376	0.408	0.408	0.395	0.648	0.723	1.38313	0.565698	1.09405	2.9101	1.19225	0.763485	0.520055	0.564315	0.564315
CL687.Contig3_All	ITGB2	3876	gi|148231811|ref|NP_001080017.1|	1117.5	0	integrin, beta 2 (complement component 3 receptor 3 and 4 subunit) precursor [Xenopus laevis] >gi|37589378|gb|AAH59319.1| MGC69035 protein [Xenopus laevis]	sp|Q6ECI6|ITB2_SHEEP	1034	0	Integrin beta-2 OS=Ovis aries GN=ITGB2 PE=2 SV=1	--	--	--	--	--	K03161	0	1117	xla:379708	tumor necrosis factor ligand superfamily member 5	774	84.7	5.71	11.37	5	8	8	13	1	0.837	0.622	1.568	0.692	0.525	0.504	0.718	0.732	0.486	0.572	0.750545	1.33236	1.11519	0.828731	2.08915	0.921996	0.699491	0.671512	0.956638	0.975291
CL6892.Contig3_All	FECH	2332	gi|449514862|ref|XP_004174231.1|	709.1	0	PREDICTED: LOW QUALITY PROTEIN: ferrochelatase, mitochondrial [Taeniopygia guttata]	sp|O57478|HEMH_XENLA	701	0	Ferrochelatase, mitochondrial OS=Xenopus laevis GN=fech PE=1 SV=1	SPCC320.09	50.28	354	175	3	K01772	0	723	cmy:102933909	ferrochelatase [EC:4.99.1.1]	457	50.6	8.9	14.88	2	6	6	10	1	1.424	2.304	3.386	0.848	0.877	0.64	0.668	0.705	0.715	0.737	1.20945	0.826819	1.17739	1.90499	2.79961	0.701143	0.72512	0.529164	0.552315	0.582907
CL690.Contig2_All	ABHD10	1449	gi|449275770|gb|EMC84538.1|	282.3	4e-74	Abhydrolase domain-containing protein 10, mitochondrial, partial [Columba livia]	sp|Q5E9H9|ABHDA_BOVIN	267	4e-71	Mycophenolic acid acyl-glucuronide esterase, mitochondrial OS=Bos taurus GN=ABHD10 PE=2 SV=1	CC1053	41.6	238	138	2	K13702	7e-76	286	lcm:102363885	abhydrolase domain-containing protein 10 [EC:3.1.1.93]	253	28	5.87	29.64	1	5	6	13	1	1.047	1.159	0.573	0.721	1.185	0.796	0.85	0.535	0.722	3.451	1.09445	0.913697	0.956641	1.05897	0.523548	0.658776	1.08273	0.727303	0.776643	0.488828
CL6912.Contig2_All	CSN2	3177	gi|62751437|ref|NP_001015820.1|	882.1	0	COP9 constitutive photomorphogenic homolog subunit 2 [Xenopus (Silurana) tropicalis] >gi|59808840|gb|AAH90102.1| MGC97656 protein [Xenopus (Silurana) tropicalis]	sp|Q6IR75|CSN2_XENLA	880	0	COP9 signalosome complex subunit 2 (Fragment) OS=Xenopus laevis GN=csn2 PE=2 SV=1	SPAC23G3.11	23.6	394	287	11	K12176	0	885	acs:100559218	COP9 signalosome complex subunit 2	501	57.9	6.43	15.17	1	7	7	27	1	0.951	1.032	1.204	0.715	1.067	0.865	0.774	0.936	1.065	0.966	0.961364	1.04019	0.98922	1.07348	1.25239	0.743735	1.10988	0.899764	0.805106	0.973617
CL6932.Contig2_All	ISOC2	1532	gi|148237661|ref|NP_001088698.1|	313.9	1e-83	isochorismatase domain-containing protein 2, mitochondrial precursor [Xenopus laevis] >gi|82179688|sp|Q5PQ71.1|ISOC2_XENLA RecName: Full=Isochorismatase domain-containing protein 2, mitochondrial; Flags: Precursor >gi|56269511|gb|AAH87336.1| LOC495962 pro	sp|Q5PQ71|ISOC2_XENLA	313	5e-85	Isochorismatase domain-containing protein 2, mitochondrial OS=Xenopus laevis GN=isoc2 PE=2 SV=1	AF2335	36.05	172	108	3	K04432	6e-10	68.2	tsp:Tsp_02206	mitogen-activated protein kinase kinase 3 [EC:2.7.12.2]	204	22.3	7.27	49.51	1	7	7	17	1	1.662	0.687	0.706	0.656	1.107	0.792	0.737	0.612	0.886	1.184	0.911727	1.09682	1.82291	0.753515	0.774354	0.719513	1.21418	0.868681	0.808356	0.671253
CL6953.Contig1_All	SURF1	2536	gi|338720359|ref|XP_001499160.2|	421.4	1e-115	PREDICTED: surfeit locus protein 1-like [Equus caballus]	sp|A4IHH4|SURF1_XENTR	408	4e-113	Surfeit locus protein 1 OS=Xenopus tropicalis GN=surf1 PE=2 SV=1	mlr7500	35.06	251	152	5	K14998	2e-116	422	cmy:102937417	surfeit locus 1 family protein	280	31.6	8.07	5.71	1	1	1	3	1	1.695	1.282	1.429	0.581	2.712	1.409	1.15	0.971	1.331	1.89	1.40455	0.711974	1.2068	0.912751	1.01741	0.413657	1.93087	1.00317	0.81877	0.691327
CL6954.Contig1_All	EEF2	5637	gi|345310641|ref|XP_001515708.2|	1657.9	0	PREDICTED: elongation factor 2 [Ornithorhynchus anatinus]	sp|P05197|EF2_RAT	1650	0	Elongation factor 2 OS=Rattus norvegicus GN=Eef2 PE=1 SV=4	YOR133w	65.62	858	295	3	K03234	0	1672	oaa:100085359	elongation factor 2	858	95.3	6.95	51.05	3	49	49	260	1	0.944	0.871	0.956	0.728	1.872	1.094	0.947	0.923	0.757	0.755	0.986091	1.01411	0.957315	0.883286	0.969485	0.738269	1.89841	1.10943	0.960358	0.936019
CL6955.Contig2_All	MGEA5	4960	gi|126273230|ref|XP_001369677.1|	1586.6	0	PREDICTED: bifunctional protein NCOAT isoform 1 [Monodelphis domestica]	sp|O60502|NCOAT_HUMAN	1573	0	Bifunctional protein NCOAT OS=Homo sapiens GN=MGEA5 PE=1 SV=2	AGc2411	25.81	155	115	1	K15719	0	1589	phi:102100524	protein O-GlcNAcase / histone acetyltransferase [EC:3.2.1.169 2.3.1.48]	904	102.1	4.93	3.65	2	4	4	12	1	1.005	1.008	1.401	1.119	1.174	1.051	1.146	0.952	0.904	0.967	1.06609	0.938006	0.942696	0.94551	1.31415	1.04963	1.10122	0.985845	1.07496	0.892982
CL6963.Contig1_All	PDLIM3	5899	gi|148236507|ref|NP_001086326.1|	637.1	3e-180	PDZ and LIM domain protein 3 [Xenopus laevis] >gi|82200966|sp|Q6GLJ6.1|PDLI3_XENLA RecName: Full=PDZ and LIM domain protein 3 >gi|49258088|gb|AAH74488.1| MGC84797 protein [Xenopus laevis]	sp|Q6GLJ6|PDLI3_XENLA	637	0	PDZ and LIM domain protein 3 OS=Xenopus laevis GN=pdlim3 PE=2 SV=1	--	--	--	--	--	K06086	2e-11	75.1	crg:105332198	sorbin and SH3 domain containing 1	363	39.3	6.73	29.2	1	6	8	15	1	2.974	1.158	1.336	2.678	1.676	2.507	5.116	2.688	8.987	1.741	2.89645	0.34525	1.02677	0.399799	0.461254	0.924579	0.578638	0.865541	1.7663	0.928031
CL6976.Contig2_All	CD9	1537	gi|148229856|ref|NP_001085461.1|	374	1e-101	CD9 protein [Xenopus laevis] >gi|49119112|gb|AAH72800.1| MGC80123 protein [Xenopus laevis]	sp|P30932|CD9_BOVIN	363	4e-100	CD9 antigen OS=Bos taurus GN=CD9 PE=2 SV=2	--	--	--	--	--	K06460	5e-102	374	xla:443887	CD9 antigen	232	25.4	6.11	8.19	1	2	2	9	1	0.829	3.597	1.589	2.568	1.641	0.937	1.44	1.221	1.466	2.445	1.703	0.587199	0.486788	2.11216	0.933059	1.50793	0.963594	0.550206	0.845567	0.71697
CL698.Contig1_All	TTN	6858	gi|350593667|ref|XP_003359624.2|	58.9	4e-06	PREDICTED: titin-like, partial [Sus scrofa]	sp|A2ASS6|TITIN_MOUSE	2392	0	Titin OS=Mus musculus GN=Ttn PE=1 SV=1	BMEII0148	26.38	781	480	35	K12567	0	2518	ssc:100620445	titin [EC:2.7.11.1]	2286	254.6	5.5	12.38	1	26	26	43	1	9.403	0.728	1.027	0.995	1.096	1.062	1.013	1.553	1.236	1.05	1.833	0.545554	5.12984	0.397163	0.560284	0.542826	0.597927	0.579378	0.552646	0.847245
CL6982.Contig2_All	STRAP	1596	gi|187607405|ref|NP_001120495.1|	590.9	6e-167	serine/threonine kinase receptor associated protein [Xenopus (Silurana) tropicalis] >gi|170284717|gb|AAI61374.1| LOC100145616 protein [Xenopus (Silurana) tropicalis]	sp|Q9Z1Z2|STRAP_MOUSE	569	5e-162	Serine-threonine kinase receptor-associated protein OS=Mus musculus GN=Strap PE=1 SV=2	all0283_3	27.96	329	195	9	K13137	3e-167	590	xtr:100145616	serine-threonine kinase receptor-associated protein	363	39.4	5.44	11.29	1	3	3	5	1	1.287	1.31	1.169	1.292	1.294	1.705	1.417	2.094	1.378	1.098	1.36764	0.731189	0.94104	0.957857	0.854759	0.944696	0.946158	1.24668	1.03609	1.53111
CL6984.Contig2_All		1322	--	--	--	--	--	--	--	--	--	--	--	--	--	--	--	--	--	--	125	13.9	7.74	6.4	1	1	1	10	1	0.45	0.834	1.969	0.916	0.373	0.729	0.578	0.304	0.4	0.574	0.738818	1.35351	0.609081	1.12883	2.66507	1.23982	0.50486	0.986711	0.782331	0.411468
CL7002.Contig2_All	HBB1	1117	gi|6329451|dbj|BAA86391.1|	188	7e-46	adult beta-globin [Hynobius retardatus]	sp|P10785|HBB1_TRICR	154	4e-37	Hemoglobin subunit beta-1 OS=Triturus cristatus GN=HBB1 PE=1 SV=1	--	--	--	--	--	K13825	1e-28	129	rro:104663381	hemoglobin subunit epsilon	146	16.3	8.09	73.97	1	18	18	447	1	1.142	5.247	6.128	1.962	0.857	0.689	0.809	0.399	0.368	0.528	1.739	0.575043	0.656699	3.01725	3.52386	1.12823	0.492812	0.396205	0.46521	0.229442
CL7005.Contig2_All	ARF1	2973	gi|426334036|ref|XP_004028569.1|	368.2	1e-99	PREDICTED: ADP-ribosylation factor 1 isoform 5 [Gorilla gorilla gorilla]	sp|P51643|ARF1_XENLA	368	5e-101	ADP-ribosylation factor 1 OS=Xenopus laevis GN=arf1 PE=2 SV=2	YDL137w	77.22	180	41	0	K07937	6e-100	368	xla:380166	ADP-ribosylation factor 1	181	20.7	6.8	56.35	3	6	10	53	1	0.679	0.955	0.904	0.847	0.472	0.89	0.685	0.705	0.68	0.903	0.792727	1.26147	0.856537	1.2047	1.14037	1.06846	0.595413	1.12271	0.864106	0.889335
CL703.Contig1_All	MYL1	1517	gi|52699568|gb|AAU86906.1|	339	4e-91	myosin essential light chain fast [Rana pipiens]	sp|P02604|MLE1_CHICK	320	4e-87	Myosin light chain 1, skeletal muscle isoform OS=Gallus gallus PE=1 SV=3	SPAP8A3.08	39.57	139	84	1	K05738	5e-90	333	xtr:394551	myosin light chain 1	193	21.1	5.02	59.59	1	8	11	113	1	1.415	15.204	1.542	3.373	1.274	1.589	1.46	4.072	1.583	1.128	3.05818	0.326992	0.462693	4.97158	0.504221	1.10294	0.416587	0.51959	0.477408	1.33151
CL7036.Contig2_All	FBLN1	4916	gi|147906290|ref|NP_001089430.1|	1157.5	0	fibulin 1 precursor [Xenopus laevis] >gi|63101547|gb|AAH94478.1| MGC115035 protein [Xenopus laevis]	sp|O73775|FBLN1_CHICK	1126	0	Fibulin-1 OS=Gallus gallus GN=FBLN1 PE=2 SV=2	--	--	--	--	--	K17307	0	1157	xla:734480	fibulin 1/2	703	77.7	5.25	26.88	1	14	14	17	1	2.356	1.403	1.361	4.336	0.961	0.992	1.701	1.197	1.106	1.064	1.58882	0.629399	1.48286	0.883046	0.856612	2.72907	0.604852	0.624363	1.07061	0.75339
CL7037.Contig2_All	HRSP12	887	gi|348543894|ref|XP_003459417.1|	212.6	2e-53	PREDICTED: ribonuclease UK114-like [Oreochromis niloticus]	sp|P80601|UK114_CAPHI	203	5e-52	Ribonuclease UK114 OS=Capra hircus GN=HRSP12 PE=1 SV=3	slr0709	49.6	125	61	2	K06927	4e-10	67.4	tca:663632	diphthine-ammonia ligase [EC:6.3.1.14]	140	14.7	6.01	74.29	1	7	7	71	1	0.312	0.318	0.27	0.335	0.729	0.392	0.406	0.275	0.306	0.549	0.444727	2.24857	0.701554	0.715045	0.607114	0.753271	1.63921	0.881439	0.912919	0.618357
CL7087.Contig1_All	HEXDC	5808	gi|126309474|ref|XP_001374401.1|	688	0	PREDICTED: hexosaminidase D-like [Monodelphis domestica]	sp|Q3U4H6|HEXDC_MOUSE	620	1e-176	Hexosaminidase D OS=Mus musculus GN=Hexdc PE=1 SV=1	--	--	--	--	--	K14459	0	704	cmy:102935941	hexosaminidase [EC:3.2.1.52]	473	53.3	6.28	5.07	2	3	3	5	1	1.063	1.315	0.781	0.841	0.868	0.952	0.868	0.744	0.788	0.783	0.909364	1.09967	1.16895	1.44607	0.858842	0.924823	0.954514	1.04689	0.954514	0.818155
CL7101.Contig1_All	HIBN	3079	gi|148232820|ref|NP_001081537.1|	540.4	2e-151	histone-binding protein N1/N2 [Xenopus laevis] >gi|123127|sp|P06180.3|HIBN_XENLA RecName: Full=Histone-binding protein N1/N2	sp|P06180|HIBN_XENLA	540	7e-153	Histone-binding protein N1/N2 OS=Xenopus laevis PE=1 SV=3	RSp0884	31.42	331	200	12	K11291	4e-160	568	ccw:104695239	nuclear autoantigenic sperm protein	963	101.3	4.5	4.88	2	6	6	12	1	0.617	0.564	1.489	0.851	1.05	1.07	1.235	1.491	0.893	0.916	1.016	0.984252	0.607283	0.555118	1.46555	0.837598	1.03346	1.05315	1.21555	1.46752
CL7122.Contig2_All	DPYSL2	5911	gi|344249692|gb|EGW05796.1|	1105.9	0	Dihydropyrimidinase-related protein 2 [Cricetulus griseus]	sp|P47942|DPYL2_RAT	1103	0	Dihydropyrimidinase-related protein 2 OS=Rattus norvegicus GN=Dpysl2 PE=1 SV=1	PA0441	46.17	470	253	3	K07528	0	1105	cge:100759148	dihydropyrimidinase-like 2	572	62.1	6.38	38.81	1	13	18	99	1	1.072	4.485	1.073	1.249	1.071	0.924	1.003	1.026	1.183	1.367	1.40482	0.711836	0.763088	3.19258	0.7638	0.889083	0.762376	0.657736	0.713971	0.730344
CL7160.Contig1_All	KIF2C	2867	gi|55742156|ref|NP_001006856.1|	1034.6	0	kinesin family member 2C [Xenopus (Silurana) tropicalis] >gi|49903516|gb|AAH76961.1| kinesin family member 2C [Xenopus (Silurana) tropicalis] >gi|89273942|emb|CAJ81713.1| novel protein similar to KIF2C [Xenopus (Silurana) tropicalis]	sp|Q91636|KIF2C_XENLA	995	0	Kinesin-like protein KIF2C OS=Xenopus laevis GN=kif2c PE=1 SV=2	ECU11g0470	35.83	441	276	10	K10393	0	1034	xtr:448620	kinesin family member 2/24	741	83.4	6.98	1.62	1	1	1	11	1	3.831	0.912	1.048	1.74	1.138	1.521	2.727	1.184	6.462	1.325	2.08073	0.480601	1.84118	0.438308	0.50367	0.836246	0.546924	0.730994	1.3106	0.569032
CL7171.Contig2_All	MYL4	1488	gi|148234403|ref|NP_001091290.1|	342.8	2e-92	uncharacterized protein LOC100037107 [Xenopus laevis] >gi|123959706|gb|AAI28964.1| LOC100037107 protein [Xenopus laevis]	sp|P12829|MYL4_HUMAN	331	2e-90	Myosin light chain 4 OS=Homo sapiens GN=MYL4 PE=1 SV=3	SPAC3A12.14	41.18	153	89	4	K12750	4e-93	344	lcm:102358220	myosin light chain 4	243	26.8	5.8	39.09	1	5	8	91	1	32.956	0.969	0.888	1.979	1.261	1.375	1.795	1.027	1.066	0.933	4.11355	0.243099	8.01158	0.235563	0.215872	0.481094	0.306548	0.334262	0.436363	0.249663
CL7174.Contig2_All	ELMO1	4981	gi|318063897|gb|ADV36309.1|	1373.2	0	engulfment and cell motility 1 splice 1 variant [Rattus norvegicus]	sp|Q8BPU7|ELMO1_MOUSE	1347	0	Engulfment and cell motility protein 1 OS=Mus musculus GN=Elmo1 PE=1 SV=2	--	--	--	--	--	K12366	0	1379	bacu:103015274	engulfment and cell motility protein 1	743	85.5	6.13	6.33	1	3	4	7	1	0.486	0.912	1.578	0.546	0.5	0.474	0.654	0.6	0.43	0.622	0.709273	1.40989	0.685209	1.28582	2.22481	0.769803	0.704947	0.66829	0.922071	0.845937
CL7176.Contig2_All	IGLL5	1308	gi|56789244|gb|AAH88031.1|	250.8	1e-64	hypothetical LOC496762 [Xenopus (Silurana) tropicalis]	sp|B9A064|IGLL5_HUMAN	68.9	2e-11	Immunoglobulin lambda-like polypeptide 5 OS=Homo sapiens GN=IGLL5 PE=2 SV=2	--	--	--	--	--	K06554	2e-21	106	chx:102176353	immunoglobulin lambda-like polypeptide 1	243	26.2	6.62	18.93	1	3	3	6	1	1.599	1.383	0.833	3.125	0.666	0.864	1.506	2.382	1.85	1.308	1.50145	0.666021	1.06497	0.921107	0.554795	2.08132	0.44357	0.575442	1.00303	1.58646
CL7256.Contig1_All	GLB1	3438	gi|432934413|ref|XP_004081930.1|	853.6	0	PREDICTED: beta-galactosidase-like [Oryzias latipes]	sp|Q58D55|BGAL_BOVIN	752	0	Beta-galactosidase OS=Bos taurus GN=GLB1 PE=2 SV=1	XF0840	37.59	572	348	14	K12309	0	868	lcm:102353144	beta-galactosidase [EC:3.2.1.23]	674	75.4	5.31	7.42	1	3	3	3	1	0.657	0.796	0.685	1.126	0.553	0.755	0.773	0.456	0.554	1.644	0.818091	1.22236	0.803089	0.972997	0.837315	1.37638	0.675964	0.92288	0.944883	0.557395
CL7344.Contig1_All	OTC	2429	gi|296470588|tpg|DAA12703.1|	581.6	6e-164	TPA: ornithine carbamoyltransferase, mitochondrial precursor [Bos taurus]	sp|Q9N1U7|OTC_BOVIN	578	2e-164	Ornithine carbamoyltransferase, mitochondrial OS=Bos taurus GN=OTC PE=2 SV=1	SPAC4G9.10	46.39	319	166	1	K00611	6e-164	580	ssc:397438	ornithine carbamoyltransferase [EC:2.1.3.3]	350	39.1	7.52	36	3	14	14	76	1	0.096	0.078	0.061	0.151	0.065	0.06	0.086	0.198	0.165	0.302	0.205636	4.86295	0.466844	0.37931	0.29664	0.734306	0.316092	0.291777	0.418214	0.962865
CL735.Contig1_All	TUBB3	1993	gi|395856967|ref|XP_003800888.1|	923.3	0	PREDICTED: uncharacterized protein LOC100945316 [Otolemur garnettii]	sp|Q60HC2|TBB3_MACFA	914	0	Tubulin beta-3 chain OS=Macaca fascicularis GN=TUBB3 PE=2 SV=1	ECU03g0820i	80.46	435	85	0	K07375	0	920	lve:103082376	tubulin beta	450	50.4	4.93	48.89	1	3	19	333	1	2.122	11.294	2.031	1.645	2.471	4.158	3.016	2.221	1.034	0.832	2.89309	0.345651	0.733472	3.90378	0.702017	0.568596	0.854104	1.43722	1.04248	0.767691
CL735.Contig2_All	TUBB4B	1553	gi|351705283|gb|EHB08202.1|	909.1	0	Tubulin beta-2C chain [Heterocephalus glaber]	sp|P68372|TBB4B_MOUSE	906	0	Tubulin beta-4B chain OS=Mus musculus GN=Tubb4b PE=1 SV=1	ECU03g0820i	82.11	436	78	0	K07375	0	909	hgl:101712490	tubulin beta	465	51.9	4.94	70.11	1	2	24	426	1	4.17	1.603	2.422	13.905	0.925	0.894	1.233	1.962	1.53	1.348	2.81745	0.35493	1.48006	0.568953	0.859641	4.93531	0.328311	0.317308	0.437629	0.696373
CL7363.Contig2_All	LOC397864	2451	gi|147901422|ref|NP_001081485.1|	520	2e-145	keratin-3, type I cytoskeletal 51 kDa [Xenopus laevis] >gi|125068|sp|P02537.1|K1C0_XENLA RecName: Full=Keratin-3, type I cytoskeletal 51 kDa; AltName: Full=51 kDa cytokeratin >gi|226164|prf||1413234A cytokeratin I	sp|P02537|K1C0_XENLA	520	8e-147	Keratin-3, type I cytoskeletal 51 kDa OS=Xenopus laevis PE=2 SV=1	XF0818	39.07	151	85	2	K07604	1e-145	520	xla:397864	type I keratin, acidic	528	54.9	6.34	43.56	1	22	25	50	1	1.44	1.331	0.872	1.125	0.481	0.59	1.164	26.856	1.938	1.422	3.47445	0.287815	0.414454	0.383082	0.250975	0.323792	0.138439	0.169811	0.335017	7.72956
CL739.Contig1_All	MYH10	1002	gi|49117916|gb|AAH72844.1|	628.6	1e-178	LOC443585 protein, partial [Xenopus laevis]	sp|Q61879|MYH10_MOUSE	596	2e-170	Myosin-10 OS=Mus musculus GN=Myh10 PE=1 SV=2	SPCC645.05c	50.75	335	164	5	K10352	5e-179	629	xtr:100493774	myosin heavy chain	334	38	8.46	37.13	3	4	9	107	1	0.625	0.989	1.813	2.501	0.96	1.586	1.354	0.691	0.744	0.767	1.18455	0.844206	0.527629	0.834919	1.53054	2.11136	0.810437	1.33891	1.14305	0.583346
CL739.Contig2_All	MYH11	6737	gi|3915778|sp|P10587.4|MYH11_CHICK	61.6	7e-07	RecName: Full=Myosin-11; AltName: Full=Myosin heavy chain 11; AltName: Full=Myosin heavy chain, gizzard smooth muscle	sp|P10587|MYH11_CHICK	3342	0	Myosin-11 OS=Gallus gallus GN=MYH11 PE=1 SV=4	SPCC645.05c	34.95	1565	985	30	K10352	0	3349	fch:102051154	myosin heavy chain	1941	224.4	5.49	62.55	16	126	149	1108	1	1.074	1.467	1.097	2.682	0.937	3.654	6.372	1.194	8.791	1.009	2.66155	0.375722	0.403525	0.551184	0.412167	1.00769	0.352051	1.37289	2.3941	0.448612
CL739.Contig6_All	MYH10	1927	gi|148223878|ref|NP_001084034.1|	983.8	0	myosin, heavy chain 10, non-muscle [Xenopus laevis] >gi|214624|gb|AAA49915.1| nonmuscle myosin heavy chain b [Xenopus laevis]	sp|Q61879|MYH10_MOUSE	941	0	Myosin-10 OS=Mus musculus GN=Myh10 PE=1 SV=2	SPAC4A8.05c	44.42	511	281	4	K10352	0	986	amj:102559664	myosin heavy chain	508	58.1	7.56	39.96	4	14	17	67	1	1.273	1.055	1.559	2.818	0.987	1	1.316	0.735	0.925	1.022	1.24455	0.803506	1.02286	0.847699	1.25267	2.26428	0.793061	0.803506	1.05741	0.590577
CL739.Contig7_All	MYH9	4823	gi|465972786|gb|EMP33152.1|	2302.7	0	Myosin-9 [Chelonia mydas]	sp|P35579|MYH9_HUMAN	2281	0	Myosin-9 OS=Homo sapiens GN=MYH9 PE=1 SV=4	YHR023w	22.77	1388	1024	32	K10352	0	2333	xtr:100487997	myosin heavy chain	1387	160.8	5.43	67.77	15	93	114	653	1	0.613	0.82	1.334	1.881	0.71	0.904	1.239	0.963	0.842	0.844	1.01364	0.986547	0.604753	0.808969	1.31605	1.8557	0.700448	0.891839	1.22233	0.950045
CL741.Contig2_All	UGGT1	6313	gi|449509480|ref|XP_002191274.2|	2572.3	0	PREDICTED: UDP-glucose:glycoprotein glucosyltransferase 1 [Taeniopygia guttata]	sp|Q9NYU2|UGGG1_HUMAN	2528	0	UDP-glucose:glycoprotein glucosyltransferase 1 OS=Homo sapiens GN=UGGT1 PE=1 SV=3	--	--	--	--	--	K11718	0	2597	asn:102374780	UDP-glucose:glycoprotein glucosyltransferase [EC:2.4.1.-]	1534	174.3	5.59	15.45	1	17	17	32	1	0.611	0.753	0.894	0.726	1.22	0.99	0.762	0.606	0.687	0.87	0.829	1.20627	0.737033	0.908323	1.07841	0.875754	1.47165	1.19421	0.91918	0.731001
CL7420.Contig3_All	TTN	2520	gi|351699983|gb|EHB02902.1|	57	5e-06	Titin [Heterocephalus glaber]	sp|Q8WZ42|TITIN_HUMAN	675	0	Titin OS=Homo sapiens GN=TTN PE=1 SV=4	--	--	--	--	--	K12567	0	700	ssc:100519519	titin [EC:2.7.11.1]	509	55.3	6.87	5.5	1	2	2	7	1	6.219	0.512	0.626	0.772	0.52	0.483	0.76	6.83	0.913	1.35	1.81682	0.550413	3.42302	0.281811	0.344558	0.424919	0.286215	0.265849	0.418314	3.75932
CL743.Contig2_All	SMYD1	1954	gi|149640598|ref|XP_001510487.1|	814.3	0	PREDICTED: SET and MYND domain-containing protein 1 isoform 1 [Ornithorhynchus anatinus]	sp|P97443|SMYD1_MOUSE	801	0	SET and MYND domain-containing protein 1 OS=Mus musculus GN=Smyd1 PE=1 SV=3	SPBP8B7.07c	25.28	265	195	6	K11426	0	823	cmy:102936055	SET and MYND domain-containing protein	492	55.9	7.14	6.71	2	4	4	9	1	9.899	0.819	0.61	1.262	0.618	0.655	0.824	0.809	0.733	0.836	1.64227	0.608912	6.02762	0.498699	0.371436	0.768447	0.376308	0.398838	0.501744	0.49261
CL7432.Contig1_All	SH3GLB2	1681	gi|57525229|ref|NP_001006200.1|	669.5	0	endophilin-B2 [Gallus gallus] >gi|82233766|sp|Q5ZJ81.1|SHLB2_CHICK RecName: Full=Endophilin-B2; AltName: Full=SH3 domain-containing GRB2-like protein B2	sp|Q5ZJ81|SHLB2_CHICK	669	0	Endophilin-B2 OS=Gallus gallus GN=SH3GLB2 PE=2 SV=1	--	--	--	--	--	K11248	0	676	fab:101811404	endophilin-B	398	44.2	5.57	17.34	1	6	6	16	1	1.6	3.484	1.533	1.116	1.472	1.106	1.503	1.038	1.087	0.99	1.44809	0.690564	1.1049	2.40593	1.05864	0.77067	1.01651	0.763764	1.03792	0.716806
CL7435.Contig2_All	CYP2G1	3259	gi|126273206|ref|XP_001374840.1|	579.3	4e-163	PREDICTED: cytochrome P450 2C19-like [Monodelphis domestica]	sp|P24461|CP2G1_RABIT	555	2e-157	Cytochrome P450 2G1 OS=Oryctolagus cuniculus GN=CYP2G1 PE=1 SV=1	slr0574	24.37	435	325	12	K07417	1e-166	589	pbi:103066171	cytochrome P450, family 2, subfamily G	494	56.3	6.54	9.72	1	4	4	4	1	0.37	0.258	0.347	0.432	0.632	0.478	0.49	0.307	0.278	0.357	0.449909	2.22267	0.822388	0.573449	0.771267	0.960194	1.40473	1.06244	1.08911	0.68236
CL7451.Contig3_All	RPS27	1364	gi|410911834|ref|XP_003969395.1|	188.7	6e-46	PREDICTED: leucine-rich repeat-containing protein 71-like [Takifugu rubripes]	sp|Q71TY3|RS27_RAT	181	3e-45	40S ribosomal protein S27 OS=Rattus norvegicus GN=Rps27 PE=2 SV=3	SPBC1685.10	76.83	82	19	0	K02978	4e-44	181	lcm:102356611	small subunit ribosomal protein S27e	100	11	9.13	33	1	3	4	11	1	0.585	0.586	0.672	0.563	1.471	0.712	0.729	1.483	0.917	0.972	0.880909	1.13519	0.664087	0.665222	0.762848	0.639112	1.66987	0.808256	0.827554	1.68349
CL7466.Contig2_All	SSUH2	1396	gi|301613588|ref|XP_002936286.1|	410.6	1e-112	PREDICTED: uncharacterized protein C3orf32 [Xenopus (Silurana) tropicalis]	sp|Q9Y2M2|SSUH2_HUMAN	254	2e-67	Protein SSUH2 homolog OS=Homo sapiens GN=SSUH2 PE=1 SV=1	--	--	--	--	--	K05747	1e-09	67	tru:101069458	Wiskott-Aldrich syndrome protein	396	43.1	6.96	6.06	1	2	2	5	1	1.271	2.391	1.275	2.341	1.06	0.969	1.511	1.457	1.044	1.031	1.39545	0.716612	0.910814	1.71342	0.913681	1.67759	0.759609	0.694397	1.0828	1.0441
CL7483.Contig1_All	ARF4	2092	gi|148223844|ref|NP_001082540.1|	359.4	4e-97	ADP-ribosylation factor 4 [Xenopus laevis] >gi|148235082|ref|NP_001090186.1| ADP-ribosylation factor 4 [Xenopus laevis] >gi|1703378|sp|P51644.2|ARF4_XENLA RecName: Full=ADP-ribosylation factor 4 >gi|967251|gb|AAA74951.1| Arf4 [Xenopus laevis] >gi|32484227	sp|P51644|ARF4_XENLA	359	2e-98	ADP-ribosylation factor 4 OS=Xenopus laevis GN=arf4 PE=2 SV=2	YDL137w	71.67	180	51	0	K07939	2e-97	359	xla:779066	ADP-ribosylation factor 4	180	20.6	6.19	56.67	2	2	8	38	1	0.557	0.88	0.773	0.539	1.295	1.177	0.761	0.769	0.667	0.639	0.823364	1.21453	0.676493	1.06879	0.938832	0.654632	1.57282	1.4295	0.924257	0.933974
CL7485.Contig2_All	AHNAK	373	gi|410974244|ref|XP_003993557.1|	62.4	7e-09	PREDICTED: neuroblast differentiation-associated protein AHNAK [Felis catus]	sp|Q09666|AHNK_HUMAN	173	9e-44	Neuroblast differentiation-associated protein AHNAK OS=Homo sapiens GN=AHNAK PE=1 SV=2	--	--	--	--	--	K05674	4e-12	71.6	xma:102237400	ATP-binding cassette, subfamily C (CFTR/MRP), member 10	124	13.2	5.26	33.06	1	3	5	22	1	1.504	1.141	0.78	2.737	0.792	1.129	1.829	3.525	1.336	0.598	1.48827	0.67192	1.01057	0.766661	0.524097	1.83904	0.532161	0.758598	1.22894	2.36852
CL7511.Contig2_All	SRP54	2331	gi|410962045|ref|XP_003987587.1|	976.9	0	PREDICTED: signal recognition particle 54 kDa protein isoform 2 [Felis catus]	sp|Q5R4R6|SRP54_PONAB	973	0	Signal recognition particle 54 kDa protein OS=Pongo abelii GN=SRP54 PE=2 SV=1	SPCC188.06c	52.63	532	231	10	K03106	0	976	cmy:102930808	signal recognition particle subunit SRP54	504	55.6	8.75	11.11	1	5	5	6	1	1.035	1.08	1.183	0.768	2.592	1.391	1.02	0.554	1.092	0.879	1.14491	0.873432	0.904002	0.943306	1.03327	0.670796	2.26394	1.21494	0.8909	0.483881
CL7517.Contig2_All	SEC24C	5189	gi|449505067|ref|XP_002193418.2|	1489.5	0	PREDICTED: protein transport protein Sec24C [Taeniopygia guttata]	sp|P53992|SC24C_HUMAN	1417	0	Protein transport protein Sec24C OS=Homo sapiens GN=SEC24C PE=1 SV=3	SPBC4.03c	32.43	814	527	17	K14007	0	1493	gfr:102035952	protein transport protein SEC24	856	95.1	6.37	9.11	1	5	7	9	1	0.895	0.807	0.915	0.788	1.17	1.275	1.047	0.697	0.613	0.659	0.896909	1.11494	0.997871	0.899757	1.02017	0.878573	1.30448	1.42155	1.16734	0.777113
CL7519.Contig1_All	LOC100145764	4490	gi|171847007|gb|AAI61732.1|	365.9	1e-98	LOC100145764 protein [Xenopus (Silurana) tropicalis]	sp|Q27084|TAL2_TACTR	139	4e-32	Tachylectin-2 OS=Tachypleus tridentatus PE=1 SV=1	--	--	--	--	--	--	--	--	--	--	413	46.3	8.27	46.49	1	20	20	115	1	1.081	10.982	0.853	1.491	1.045	1.197	0.889	15.656	1.458	1.302	3.35945	0.297667	0.321778	3.26898	0.25391	0.443822	0.311062	0.356308	0.264626	4.66028
CL7524.Contig1_All	PDIA5	4741	gi|326922998|ref|XP_003207729.1|	881.3	0	PREDICTED: protein disulfide-isomerase A5-like [Meleagris gallopavo]	sp|Q14554|PDIA5_HUMAN	793	0	Protein disulfide-isomerase A5 OS=Homo sapiens GN=PDIA5 PE=1 SV=1	SPAC17H9.14c	26.09	207	144	7	K09583	0	897	asn:102387389	protein disulfide isomerase family A, member 5 [EC:5.3.4.1]	524	59.9	7.12	8.59	1	4	4	8	1	0.54	0.574	0.588	0.774	0.385	0.714	0.993	0.656	0.877	0.544	0.695	1.43885	0.776978	0.825899	0.846043	1.11367	0.553957	1.02734	1.42878	0.943885
CL7556.Contig2_All	NONO	2588	gi|126342741|ref|XP_001362404.1|	702.2	0	PREDICTED: non-POU domain-containing octamer-binding protein-like [Monodelphis domestica]	sp|Q5RFL9|NONO_PONAB	688	0	Non-POU domain-containing octamer-binding protein OS=Pongo abelii GN=NONO PE=2 SV=3	NMB0700	25	264	176	5	K13214	0	702	mdo:100011224	non-POU domain-containing octamer-binding protein	520	59.6	6.68	28.65	2	16	18	73	1	0.654	1.035	1.392	0.977	1.024	0.967	0.897	0.682	0.614	0.899	0.921909	1.08471	0.709397	1.12267	1.50991	1.05976	1.11074	1.04891	0.972981	0.739769
CL7557.Contig1_All	TMED4	933	gi|27694691|gb|AAH43780.1|	402.1	1e-110	LOC398475 protein, partial [Xenopus laevis]	sp|Q7Z7H5|TMED4_HUMAN	388	1e-107	Transmembrane emp24 domain-containing protein 4 OS=Homo sapiens GN=TMED4 PE=1 SV=1	--	--	--	--	--	K14825	4e-16	87.4	rno:252889	protein ERP2	276	31.4	8.4	18.48	1	5	5	11	1	0.622	0.485	0.653	0.723	0.638	0.826	0.679	1.187	1.354	0.879	0.822364	1.21601	0.756356	0.589763	0.794053	0.879173	0.775813	1.00442	0.825669	1.4434
CL7571.Contig1_All	CRP	2008	gi|149755947|ref|XP_001504452.1|	206.1	6e-51	PREDICTED: c-reactive protein-like [Equus caballus]	sp|O19062|CRP_PIG	198	4e-50	C-reactive protein OS=Sus scrofa GN=CRP PE=2 SV=1	--	--	--	--	--	K16143	2e-51	206	ecb:100057752		240	26.7	5.41	20.42	1	4	4	6	1	1.481	1.563	0.8	3.509	0.954	0.889	1.711	1.802	2.48	1.945	1.64855	0.606595	0.898368	0.948109	0.485276	2.12854	0.578692	0.539263	1.03788	1.09308
CL7612.Contig2_All	UBL5	607	gi|213511772|ref|NP_001134376.1|	151.4	2e-35	Ubiquitin-like protein 5 [Salmo salar] >gi|209732780|gb|ACI67259.1| Ubiquitin-like protein 5 [Salmo salar] >gi|209736832|gb|ACI69285.1| Ubiquitin-like protein 5 [Salmo salar] >gi|221219662|gb|ACM08492.1| Ubiquitin-like protein 5 [Salmo salar] >gi|22122060	sp|Q791B0|UBL5_PSAOB	149	6e-36	Ubiquitin-like protein 5 OS=Psammomys obesus GN=UBL5 PE=3 SV=1	--	--	--	--	--	K13113	5e-37	155	ola:101169173	ubiquitin-like protein 5	73	8.6	7.97	20.55	1	2	2	2	1	1.662	1.517	2.097	1.567	0.471	1.019	1.246	0.992	0.996	0.878	1.22227	0.818148	1.35976	1.24113	1.71566	1.28204	0.385348	0.833693	1.01941	0.811603
CL7631.Contig2_All	RPL21	660	gi|31560385|ref|NP_062621.2|	302.8	8e-81	60S ribosomal protein L21 [Mus musculus] >gi|37231655|gb|AAH58459.1| Ribosomal protein L21 [Rattus norvegicus] >gi|55778719|gb|AAH86441.1| Ribosomal protein L21 [Rattus norvegicus] >gi|56541050|gb|AAH86905.1| Ribosomal protein L21 [Mus musculus] >gi|56541	sp|P46778|RL21_HUMAN	302	5e-82	60S ribosomal protein L21 OS=Homo sapiens GN=RPL21 PE=1 SV=2	YBR191w	58.6	157	65	0	K02889	2e-81	303	pss:102454118	large subunit ribosomal protein L21e	160	18.4	10.86	41.25	2	8	8	31	1	0.872	0.907	0.963	0.683	2.318	1.064	0.849	1.174	1.013	0.883	1.066	0.938086	0.818011	0.850844	0.903377	0.640713	2.17448	0.998124	0.796435	1.10131
CL7637.Contig1_All	MBP2	1103	gi|426245466|ref|XP_004016531.1|	92	5e-17	PREDICTED: proteoglycan 3-like [Ovis aries]	sp|P35709|EMBP2_CAVPO	86.7	9e-17	Eosinophil granule major basic protein 2 OS=Cavia porcellus GN=MBP2 PE=1 SV=1	--	--	--	--	--	K10786	1e-16	89.4	ocu:103351550	bone marrow proteoglycan	187	20.7	8.4	26.74	2	4	4	10	1	0.247	0.304	0.553	0.327	0.253	0.547	0.461	0.395	0.202	0.426	0.428636	2.33298	0.576246	0.709226	1.29014	0.762884	0.590244	1.27614	1.0755	0.921527
CL7643.Contig2_All	IAH1	2237	gi|126303869|ref|XP_001381175.1|	351.7	1e-94	PREDICTED: isoamyl acetate-hydrolyzing esterase 1 homolog [Monodelphis domestica]	sp|Q711G3|IAH1_RAT	342	3e-93	Isoamyl acetate-hydrolyzing esterase 1 homolog OS=Rattus norvegicus GN=Iah1 PE=2 SV=2	YOR126c	31.65	218	135	8	--	--	--	--	--	237	26.7	5.6	9.7	1	2	2	2	1	1.244	0.722	1.032	0.948	1.144	1.141	0.884	0.61	0.74	0.781	0.931455	1.07359	1.33555	0.775132	1.10794	1.01776	1.22819	1.22497	0.949053	0.65489
CL7666.Contig1_All	HARS	1668	gi|49899736|gb|AAH76748.1|	846.3	0	LOC445827 protein, partial [Xenopus laevis]	sp|Q2KI84|SYHC_BOVIN	795	0	Histidine--tRNA ligase, cytoplasmic OS=Bos taurus GN=HARS PE=2 SV=1	SPBC2G2.12	53.54	508	205	11	K01892	0	821	gga:416132	histidyl-tRNA synthetase [EC:6.1.1.21]	519	58.3	6.73	20.23	3	12	12	18	1	0.859	1.103	0.934	1.062	1.649	0.96	0.927	0.716	0.796	0.778	0.980364	1.02003	0.876205	1.12509	0.952708	1.08327	1.68203	0.979228	0.945568	0.730341
CL7668.Contig4_All	PYGL	3227	gi|301614311|ref|XP_002936619.1|	1502.7	0	PREDICTED: glycogen phosphorylase, liver form [Xenopus (Silurana) tropicalis]	sp|Q9ET01|PYGL_MOUSE	1433	0	Glycogen phosphorylase, liver form OS=Mus musculus GN=Pygl PE=1 SV=4	slr1367	54.56	790	354	2	K00688	0	1502	xtr:779523	starch phosphorylase [EC:2.4.1.1]	811	93.6	6.64	37.11	3	26	30	103	1	0.421	0.5	0.665	0.695	0.405	0.436	0.571	0.61	0.514	0.531	0.577091	1.73283	0.729521	0.866415	1.15233	1.20432	0.701796	0.755514	0.989445	1.05703
CL7668.Contig5_All	PYGB	4471	gi|390462575|ref|XP_002747569.2|	1587.8	0	PREDICTED: glycogen phosphorylase, brain form isoform 1 [Callithrix jacchus]	sp|P11216|PYGB_HUMAN	1571	0	Glycogen phosphorylase, brain form OS=Homo sapiens GN=PYGB PE=1 SV=5	CPn0307	53.21	810	373	4	K00688	0	1586	mdo:100033225	starch phosphorylase [EC:2.4.1.1]	843	96.8	6.64	39.62	1	28	32	125	1	5.208	3.152	0.946	1.069	1.043	0.916	0.99	0.84	0.835	0.831	1.53	0.653595	3.40392	2.06013	0.618301	0.698693	0.681699	0.598693	0.647059	0.54902
CL7700.Contig2_All	PPP1CB	1567	gi|432921200|ref|XP_004080069.1|	676.8	0	PREDICTED: serine/threonine-protein phosphatase PP1-beta catalytic subunit-like [Oryzias latipes]	sp|Q5I085|PP1B_XENTR	676	0	Serine/threonine-protein phosphatase PP1-beta catalytic subunit OS=Xenopus tropicalis GN=ppp1cb PE=2 SV=1	YER133w	82.84	303	52	0	K06269	0	678	lcm:102359594	serine/threonine-protein phosphatase PP1 catalytic subunit [EC:3.1.3.16]	327	37.1	5.97	40.06	4	1	12	44	1	0.644	0.629	0.788	0.62	0.456	0.547	0.597	1.665	1.93	1.2	0.916	1.0917	0.703057	0.686681	0.860262	0.676856	0.497817	0.597162	0.651747	1.81769
CL772.Contig2_All	CGN	4627	gi|465958591|gb|EMP27968.1|	1409	0	Cingulin [Chelonia mydas]	sp|Q9PTD7|CING_XENLA	1389	0	Cingulin OS=Xenopus laevis GN=cgn PE=1 SV=2	PAB2109	20.67	866	627	19	K06102	0	1532	pss:102453795	cingulin	1356	157	5.68	2.51	1	3	3	6	1	19.23	1.006	1.027	1.7	1.012	1.539	1.78	1.249	0.77	0.793	2.82782	0.35363	6.8003	0.355751	0.363178	0.60117	0.357873	0.544236	0.629461	0.441683
CL7734.Contig1_All	VPS54	8041	gi|149640816|ref|XP_001511329.1|	1637.5	0	PREDICTED: vacuolar protein sorting-associated protein 54 isoform 1 [Ornithorhynchus anatinus]	sp|Q9P1Q0|VPS54_HUMAN	1604	0	Vacuolar protein sorting-associated protein 54 OS=Homo sapiens GN=VPS54 PE=1 SV=2	SPCC1322.04	54.32	486	214	8	K17600	0	1637	oaa:100078269	vacuolar protein sorting-associated protein 54	572	63.6	8.15	47.55	3	24	27	109	1	0.426	0.354	0.297	0.449	0.24	0.253	0.278	0.283	0.29	0.322	0.381091	2.62405	1.11784	0.928912	0.779342	1.1782	0.629771	0.663884	0.729485	0.742605
CL7756.Contig2_All	WDR1	2886	gi|52138693|ref|NP_001004402.1|	1043.9	0	WD repeat-containing protein 1 [Gallus gallus] >gi|12230748|sp|O93277.1|WDR1_CHICK RecName: Full=WD repeat-containing protein 1; AltName: Full=Actin-interacting protein 1; Short=AIP1 >gi|3420175|gb|AAD05042.1| WDR1 protein [Gallus gallus]	sp|O93277|WDR1_CHICK	1043	0	WD repeat-containing protein 1 OS=Gallus gallus GN=WDR1 PE=2 SV=1	all0284_3	22.88	555	421	19	K16482	5e-18	95.9	dpe:Dper_GL21559	centriolar protein POC1	607	66.4	6.73	61.61	1	26	26	87	1	1.085	0.965	1.254	1.243	1.131	1.089	1.338	0.804	1.473	1.017	1.12718	0.887168	0.962578	0.856117	1.11251	1.10275	1.00339	0.966126	1.18703	0.713283
CL7806.Contig2_All	KLHL36	4488	gi|118096539|ref|XP_414178.2|	1036.9	0	PREDICTED: kelch-like protein 36 [Gallus gallus]	sp|Q8N4N3|KLH36_HUMAN	986	0	Kelch-like protein 36 OS=Homo sapiens GN=KLHL36 PE=1 SV=1	--	--	--	--	--	K13958	0	1038	asn:102376199	kelch-like protein 36	142	16	4.92	30.28	1	7	7	16	1	0.88	1.421	1.532	1.532	0.549	1.024	0.913	0.952	0.919	1.259	1.08918	0.91812	0.807946	1.30465	1.40656	1.40656	0.504048	0.940155	0.838244	0.874051
CL7810.Contig2_All	SYF2	1854	gi|291399238|ref|XP_002716059.1|	409.8	2e-112	PREDICTED: SYF2 homolog, RNA splicing factor [Oryctolagus cuniculus]	sp|O95926|SYF2_HUMAN	404	4e-112	Pre-mRNA-splicing factor SYF2 OS=Homo sapiens GN=SYF2 PE=1 SV=1	--	--	--	--	--	K12868	1e-112	409	ocu:100354879	pre-mRNA-splicing factor SYF2	239	28.4	8.82	5.02	2	2	2	2	1	2.009	1.243	1.214	3.354	0.814	1.011	1.961	1.031	1.406	0.494	1.41245	0.707987	1.42235	0.880028	0.859497	2.37459	0.576302	0.715775	1.38836	0.729935
CL782.Contig1_All	WBP11	1306	gi|386771338|ref|NP_730262.3|	55.1	9e-06	CG13731 [Drosophila melanogaster] >gi|383291986|gb|AAF49349.5| CG13731 [Drosophila melanogaster]	sp|Q6P0D5|WBP11_DANRE	67.8	5e-11	WW domain-binding protein 11 OS=Danio rerio GN=wbp11 PE=1 SV=1	Rv3876	33.12	154	90	7	K12866	6e-10	67.8	dre:402950	WW domain-binding protein 11	246	25.5	8.85	12.2	1	3	3	5	1	0.915	4.018	1.21	1.415	0.712	0.832	0.742	100	3.249	3.05	10.6494	0.0939023	0.0859206	0.3773	0.113622	0.132872	0.0668585	0.0781267	0.0696755	9.39023
CL7820.Contig2_All	DOM3Z	798	gi|351713166|gb|EHB16085.1|	74.3	7e-12	Protein Dom3Z, partial [Heterocephalus glaber]	sp|Q5E9Y5|DOM3Z_BOVIN	73.6	5e-13	Protein Dom3Z OS=Bos taurus GN=DOM3Z PE=2 SV=1	--	--	--	--	--	K14845	3e-13	77.4	xma:102225557	RAT1-interacting protein	154	17.6	9.99	9.74	1	1	1	5	1	0.826	0.336	0.496	1.145	0.562	0.545	1.047	0.348	0.422	0.853	0.689091	1.45119	1.19868	0.487599	0.719789	1.66161	0.815567	0.790897	1.51939	0.505013
CL7847.Contig2_All	LGALS3	654	gi|395541456|ref|XP_003772660.1|	82	2e-14	PREDICTED: galectin-1-like [Sarcophilus harrisii]	sp|P47953|LEG3_CRILO	72.8	6e-13	Galectin-3 OS=Cricetulus longicaudatus GN=LGALS3 PE=2 SV=2	--	--	--	--	--	K05719	1e-14	82	shr:100923802	integrin beta 1	171	19.8	7.2	16.37	1	3	3	9	1	1.106	5.242	0.611	1.473	0.823	1.199	1.325	11.778	1.439	1.201	2.47245	0.404456	0.447329	2.12016	0.247123	0.595764	0.332868	0.484943	0.535905	4.76369
CL7893.Contig2_All	MTHFD1	3245	gi|89272471|emb|CAJ82471.1|	1623.2	0	methylenetetrahydrofolate dehydrogenase (NADP+ dependent) 1, methenyltetrahydrofolate cyclohydrolase, formyltetrahydrofolate synthetase [Xenopus (Silurana) tropicalis]	sp|P27653|C1TC_RAT	1530	0	C-1-tetrahydrofolate synthase, cytoplasmic OS=Rattus norvegicus GN=Mthfd1 PE=1 SV=3	SPBC839.16_2	63.05	617	218	3	K00288	0	1621	xla:380266	methylenetetrahydrofolate dehydrogenase (NADP+) / methenyltetrahydrofolate cyclohydrolase / formyltetrahydrofolate synthetase [EC:1.5.1.5 3.5.4.9 6.3.4.3]	982	105.6	7.88	24.95	1	21	21	49	1	0.498	0.558	0.572	0.546	0.758	1.201	0.626	0.601	0.512	0.67	0.685636	1.4585	0.726333	0.813842	0.834261	0.79634	1.10554	1.75166	0.91302	0.876558
CL791.Contig3_All	DDX5	2400	gi|395533175|ref|XP_003768636.1|	1025.4	0	PREDICTED: probable ATP-dependent RNA helicase DDX5 [Sarcophilus harrisii]	sp|P17844|DDX5_HUMAN	1019	0	Probable ATP-dependent RNA helicase DDX5 OS=Homo sapiens GN=DDX5 PE=1 SV=1	ECU08g1080	49.8	488	237	5	K12823	0	1021	mdo:100029630	ATP-dependent RNA helicase DDX5/DBP2 [EC:3.6.4.13]	638	70.9	9.28	24.45	1	15	16	65	1	0.681	0.631	1.268	0.859	0.828	1.066	0.867	0.755	0.63	0.881	0.860545	1.16205	0.791359	0.733256	1.47348	0.998204	0.96218	1.23875	1.0075	0.877351
CL7941.Contig1_All	ACO1	4288	gi|148234861|ref|NP_001080577.1|	1539.6	0	aconitase 1, soluble [Xenopus laevis] >gi|27696444|gb|AAH43991.1| Ratireb-prov protein [Xenopus laevis]	sp|P28271|ACOC_MOUSE	1524	0	Cytoplasmic aconitate hydratase OS=Mus musculus GN=Aco1 PE=1 SV=3	DR1720	54.09	917	410	11	K01681	0	1539	xtr:100216202	aconitate hydratase [EC:4.2.1.3]	1026	113.9	6.54	17.06	1	15	15	23	1	0.455	0.623	0.712	0.414	0.6	0.735	0.771	0.535	0.414	1.086	0.667727	1.49762	0.681416	0.933016	1.0663	0.620014	0.89857	1.10075	1.15466	0.801225
CL7942.Contig2_All	PCNT	15039	gi|465961316|gb|EMP29305.1|	63.9	3e-07	Pericentrin [Chelonia mydas]	sp|O95613|PCNT_HUMAN	1278	0	Pericentrin OS=Homo sapiens GN=PCNT PE=1 SV=4	MK0690	24.39	742	513	28	K16481	0	3850	amj:102564639	pericentrin	4809	553.2	5.11	1.16	16	3	5	10	1	1.344	1.221	1.119	1.785	1.254	1.119	1.134	15.661	3.617	2.561	2.89227	0.345749	0.464686	0.422159	0.386893	0.617162	0.433569	0.386893	0.392079	5.41477
CL7963.Contig1_All	PPIC	1037	gi|327276611|ref|XP_003223063.1|	342.4	2e-92	PREDICTED: peptidyl-prolyl cis-trans isomerase C-like [Anolis carolinensis]	sp|Q08E11|PPIC_BOVIN	335	1e-91	Peptidyl-prolyl cis-trans isomerase C OS=Bos taurus GN=PPIC PE=2 SV=1	YHR057c	57.65	170	70	2	K09563	9e-93	342	acs:100559673	peptidyl-prolyl isomerase C (cyclophilin C) [EC:5.2.1.8]	245	26.8	7.5	5.71	1	1	2	22	1	0.478	0.5	0.702	0.466	1.669	0.695	0.594	0.454	0.394	0.447	0.672636	1.48669	0.710637	0.743344	1.04365	0.692796	2.48128	1.03325	0.883092	0.674956
CL7964.Contig2_All	CORO1A	2045	gi|148225981|ref|NP_001083542.1|	777.7	0	uncharacterized protein LOC398982 [Xenopus laevis] >gi|38173763|gb|AAH60754.1| MGC69077 protein [Xenopus laevis]	sp|Q92176|COR1A_BOVIN	726	0	Coronin-1A OS=Bos taurus GN=CORO1A PE=1 SV=3	all0284_3	28.5	200	143	8	K13882	0	777	xla:398982	coronin-1A	492	54.6	7.05	23.98	2	10	12	26	1	0.487	0.56	1.784	0.715	0.462	0.612	0.744	1.514	0.867	0.768	0.864818	1.15631	0.563124	0.647535	2.06286	0.826763	0.534216	0.707663	0.860296	1.75066
CL7975.Contig2_All	PEPD	1938	gi|169139269|gb|ACA48584.1|	857.4	0	peptidase D [Gallus gallus]	sp|P12955|PEPD_HUMAN	776	0	Xaa-Pro dipeptidase OS=Homo sapiens GN=PEPD PE=1 SV=3	YFR006w	33.05	466	309	9	K14213	0	865	cmy:102945721	Xaa-Pro dipeptidase [EC:3.4.13.9]	496	55.2	6.06	28.83	1	14	14	23	1	0.811	0.733	1.252	0.964	0.568	4.509	1.061	0.774	0.68	2.04	1.30836	0.764314	0.619858	0.560242	0.956921	0.736798	0.43413	3.44629	0.810937	0.591579
CL7991.Contig2_All	AGPAT2	5102	gi|194332473|ref|NP_001123741.1|	408.3	2e-111	1-acylglycerol-3-phosphate O-acyltransferase 2 [Xenopus (Silurana) tropicalis] >gi|189442485|gb|AAI67406.1| LOC100170486 protein [Xenopus (Silurana) tropicalis]	sp|Q8K3K7|PLCB_MOUSE	327	2e-88	1-acyl-sn-glycerol-3-phosphate acyltransferase beta OS=Mus musculus GN=Agpat2 PE=1 SV=1	HI0734	29.24	236	167	2	K13509	9e-112	408	xtr:100170486	lysophosphatidate acyltransferase [EC:2.3.1.51]	276	31.1	8.57	12.68	1	3	3	4	1	0.476	0.355	0.457	0.637	0.559	0.719	0.436	0.265	0.326	0.449	0.516273	1.93696	0.921993	0.687621	0.885191	1.23384	1.08276	1.39267	0.844515	0.513295
CL7992.Contig1_All	SULT6B1	1257	gi|284009788|ref|NP_001164990.1|	350.5	1e-94	sulfotransferase family [Xenopus (Silurana) tropicalis]	sp|P0CC03|ST6B1_MOUSE	310	4e-84	Sulfotransferase 6B1 OS=Mus musculus GN=Sult6b1 PE=1 SV=1	--	--	--	--	--	K01025	3e-41	171	oaa:100078853		311	35.6	7.75	15.43	1	6	6	12	1	0.499	0.469	0.671	0.549	0.532	0.498	0.74	0.468	0.499	0.77	0.608636	1.64302	0.819866	0.770575	1.10246	0.902016	0.874085	0.818223	1.21583	0.768932
CL801.Contig1_All	OBSCN	15292	gi|326921385|ref|XP_003206940.1|	59.7	6e-06	PREDICTED: LOW QUALITY PROTEIN: obscurin-like [Meleagris gallopavo]	sp|Q5VST9|OBSCN_HUMAN	3093	0	Obscurin OS=Homo sapiens GN=OBSCN PE=1 SV=3	--	--	--	--	--	K17531	0	4241	asn:102369157	Obscurin-RhoGEF [EC:2.7.11.1]	3510	387.5	5.02	1.03	1	2	2	2	1	0.476	1.147	1.089	0.899	0.826	0.914	0.897	1.76	1.749	1.55	1.11882	0.8938	0.425449	1.02519	0.973349	0.803526	0.738279	0.816933	0.801739	1.57309
CL8018.Contig2_All	ALDH3B1	3089	gi|402892606|ref|XP_003909501.1|	657.1	0	PREDICTED: aldehyde dehydrogenase family 3 member B1 [Papio anubis]	sp|Q5XI42|AL3B1_RAT	654	0	Aldehyde dehydrogenase family 3 member B1 OS=Rattus norvegicus GN=Aldh3b1 PE=2 SV=1	alr3672	48.57	453	233	3	K00129	0	656	mcf:102120140	aldehyde dehydrogenase (NAD(P)+) [EC:1.2.1.5]	469	51.6	6.46	18.98	1	7	7	13	1	0.308	0.327	0.595	0.877	0.29	0.589	0.614	0.551	0.36	0.875	0.580545	1.72252	0.530536	0.563263	1.0249	1.51065	0.49953	1.01456	1.05763	0.949107
CL8020.Contig1_All	RPS23	630	gi|223646526|gb|ACN10021.1|	293.5	4e-78	40S ribosomal protein S23 [Salmo salar] >gi|223672373|gb|ACN12368.1| 40S ribosomal protein S23 [Salmo salar]	sp|Q90YQ1|RS23_ICTPU	287	1e-77	40S ribosomal protein S23 OS=Ictalurus punctatus GN=rps23 PE=2 SV=1	YPR132w	77.08	144	33	0	K02973	4e-78	292	pss:102451666	small subunit ribosomal protein S23e	186	20.5	10.36	29.57	1	7	7	36	1	0.883	0.875	1.034	0.52	3.132	1.173	0.84	1.105	0.698	0.722	1.08927	0.918044	0.810633	0.803288	0.949257	0.477383	2.87531	1.07687	0.771157	1.01444
CL8038.Contig1_All	LUC7L3	3204	gi|363739724|ref|XP_414951.3|	604.7	1e-170	PREDICTED: putative RNA-binding protein Luc7-like 1 [Gallus gallus]	sp|Q3SX41|LC7L3_BOVIN	216	3e-55	Luc7-like protein 3 OS=Bos taurus GN=LUC7L3 PE=2 SV=1	SPCC16A11.13	35.68	241	152	3	K13212	3e-148	528	lcm:102346605	RNA-binding protein Luc7-like 2	366	42.8	9.6	8.47	1	3	3	6	1	0.718	0.697	1.566	0.844	0.874	0.878	0.729	0.988	0.93	1.234	0.950727	1.05183	0.755211	0.733123	1.64716	0.887741	0.919296	0.923504	0.766781	1.0392
CL8066.Contig2_All	SOD1	810	gi|62901684|gb|AAY18806.1|	221.5	3e-56	Cu,Zn-superoxide dismutase [Haliotis diversicolor supertexta] >gi|145309187|gb|ABP57796.1| Cu/Zn-superoxide dismutase [Haliotis diversicolor supertexta] >gi|146428671|gb|ABQ40391.1| Cu/Zn-superoxide dismutase [Haliotis diversicolor supertexta]	sp|Q0IIW3|SODC_XENTR	215	8e-56	Superoxide dismutase [Cu-Zn] OS=Xenopus tropicalis GN=sod1 PE=2 SV=1	YJR104c	54.61	152	68	1	K04565	6e-56	219	cmk:103185518	superoxide dismutase, Cu-Zn family [EC:1.15.1.1]	155	15.8	5.92	41.94	1	5	5	32	1	0.536	0.443	0.445	0.433	0.337	0.292	0.369	0.336	0.304	0.592	0.462455	2.16237	1.15903	0.957932	0.962257	0.936308	0.72872	0.631413	0.797916	0.726558
CL8085.Contig1_All	LIN1	2421	gi|66734174|gb|AAY53484.1|	33.9	4e-91	endonuclease reverse transcriptase [Bos taurus]	sp|P08548|LIN1_NYCCO	306	2e-85	LINE-1 reverse transcriptase homolog OS=Nycticebus coucang PE=1 SV=1	FN0047	27.97	261	160	13	K06545	5e-38	162	lcm:102353358	CD163 antigen	272	31.3	8.94	10.29	22	2	3	4	1	1.004	2.372	1.606	1.415	0.874	1.236	1.287	1.544	1.758	0.987	1.37118	0.729298	0.732215	1.72989	1.17125	1.03196	0.637406	0.901412	0.938606	1.12604
CL810.Contig2_All	IDH3B	2155	gi|291388831|ref|XP_002710956.1|	648.7	0	PREDICTED: isocitrate dehydrogenase 3, beta subunit [Oryctolagus cuniculus]	sp|Q28479|IDH3B_MACFA	642	0	Isocitrate dehydrogenase [NAD] subunit beta, mitochondrial OS=Macaca fascicularis GN=IDH3B PE=2 SV=2	SPAC11G7.03	49.41	340	170	2	K00030	0	648	ocu:100342113	isocitrate dehydrogenase (NAD+) [EC:1.1.1.41]	419	46.6	7.66	16.95	1	6	7	8	1	3.21	2.495	1.494	1.37	1.178	1.299	1.302	0.913	1.996	0.788	1.54955	0.645351	2.07158	1.61015	0.964154	0.88413	0.760223	0.83831	0.840246	0.589205
CL8115.Contig2_All	PAPSS1	2412	gi|301763136|ref|XP_002916986.1|	1186.8	0	PREDICTED: bifunctional 3&apos;-phosphoadenosine 5&apos;-phosphosulfate synthase 1-like [Ailuropoda melanoleuca]	sp|Q60967|PAPS1_MOUSE	1182	0	Bifunctional 3'-phosphoadenosine 5'-phosphosulfate synthase 1 OS=Mus musculus GN=Papss1 PE=2 SV=1	SPAC1782.11	50.5	202	100	1	K13811	0	1186	aml:100466723	3'-phosphoadenosine 5'-phosphosulfate synthase [EC:2.7.7.4 2.7.1.25]	624	70.6	6.47	8.33	4	4	5	6	1	0.63	0.825	1.253	0.733	1.084	1.138	1.033	1.593	2.968	0.928	1.19864	0.834281	0.525597	0.688282	1.04535	0.611528	0.904361	0.949412	0.861813	1.32901
CL8123.Contig1_All	NDUFV2	1114	gi|363730685|ref|XP_424129.3|	434.9	3e-120	PREDICTED: NADH dehydrogenase [ubiquinone] flavoprotein 2, mitochondrial isoform 2 [Gallus gallus]	sp|Q9D6J6|NDUV2_MOUSE	428	9e-120	NADH dehydrogenase [ubiquinone] flavoprotein 2, mitochondrial OS=Mus musculus GN=Ndufv2 PE=1 SV=2	RC0481	60.98	164	63	1	K03943	1e-120	434	pss:102448470	NADH dehydrogenase (ubiquinone) flavoprotein 2 [EC:1.6.5.3 1.6.99.3]	245	26.9	6.23	34.69	1	6	6	23	1	3.235	0.874	0.807	0.718	1.073	1.303	1.255	0.986	1.32	1.378	1.26809	0.788587	2.55108	0.689225	0.63639	0.566205	0.846154	1.02753	0.989677	0.777547
CL8134.Contig2_All	VPS52	3570	gi|348545244|ref|XP_003460090.1|	1151.3	0	PREDICTED: vacuolar protein sorting-associated protein 52 homolog [Oreochromis niloticus]	sp|O55166|VPS52_RAT	1084	0	Vacuolar protein sorting-associated protein 52 homolog OS=Rattus norvegicus GN=Vps52 PE=2 SV=2	SPCC1259.01c	75	152	38	0	K02964	2e-81	306	nle:100580186	small subunit ribosomal protein S18e	152	17.7	10.99	63.82	4	14	16	64	1	0.542	0.674	0.841	0.448	2.43	0.919	0.767	0.755	0.613	0.629	0.874364	1.14369	0.619879	0.770846	0.961842	0.512373	2.77916	1.05105	0.877209	0.863485
CL8138.Contig2_All	ANXA3	1575	gi|226372154|gb|ACO51702.1|	503.8	1e-140	Annexin A3 [Rana catesbeiana]	sp|Q3SWX7|ANXA3_BOVIN	496	6e-140	Annexin A3 OS=Bos taurus GN=ANXA3 PE=2 SV=3	--	--	--	--	--	K17089	2e-140	501	pss:102460538	annexin A3	326	35.9	6.92	44.17	3	13	14	36	1	1.347	0.844	1.161	2.831	0.874	1.275	1.993	0.894	1.496	0.964	1.33445	0.74937	1.0094	0.632468	0.870018	2.12147	0.654949	0.955447	1.49349	0.669937
CL8190.Contig1_All	GK	4111	gi|148233040|ref|NP_001090867.1|	1068.1	0	glycerol kinase [Xenopus (Silurana) tropicalis] >gi|134025985|gb|AAI35304.1| LOC100038285 protein [Xenopus (Silurana) tropicalis]	sp|Q64516|GLPK_MOUSE	958	0	Glycerol kinase OS=Mus musculus GN=Gk PE=2 SV=2	Rv3696c	50	508	248	10	K00864	0	1068	xtr:100038285	glycerol kinase [EC:2.7.1.30]	557	60.9	6.11	5.21	1	3	3	5	1	0.529	0.366	0.444	0.482	0.418	1.032	0.526	0.438	0.424	0.745	0.582182	1.71768	0.908651	0.62867	0.762648	0.82792	0.717989	1.77264	0.903498	0.752342
CL8210.Contig2_All	ADH4	2201	gi|301610570|ref|XP_002934819.1|	686	0	PREDICTED: alcohol dehydrogenase 4-like isoform 2 [Xenopus (Silurana) tropicalis]	sp|P80468|ADH4_STRCA	624	2e-178	Alcohol dehydrogenase 4 OS=Struthio camelus GN=ADH4 PE=1 SV=1	YPO1502	55.35	374	167	1	K13980	0	686	xtr:100488250	alcohol dehydrogenase 4 [EC:1.1.1.1]	380	40.6	7.47	56.58	1	19	21	217	1	0.157	0.217	0.144	0.439	0.299	0.168	0.34	0.258	0.315	0.305	0.331091	3.02032	0.47419	0.655409	0.434926	1.32592	0.903075	0.507414	1.02691	0.779242
CL823.Contig2_All	ALAD	4154	gi|363740290|ref|XP_003642298.1|	600.5	2e-169	PREDICTED: delta-aminolevulinic acid dehydratase [Gallus gallus]	sp|Q5R971|HEM2_PONAB	545	3e-154	Delta-aminolevulinic acid dehydratase OS=Pongo abelii GN=ALAD PE=2 SV=2	SPAC1805.06c	55.86	324	143	2	K01698	1e-169	600	gga:417273	porphobilinogen synthase [EC:4.2.1.24]	330	36	7.25	49.39	1	14	14	42	1	0.264	0.695	0.789	0.392	0.319	0.281	0.292	0.194	0.186	0.285	0.427	2.34192	0.618267	1.62763	1.84778	0.918033	0.747073	0.65808	0.683841	0.454333
CL8245.Contig1_All	ARMI	5055	gi|465981923|gb|EMP35983.1|	1151.3	0	Putative helicase MOV-10, partial [Chelonia mydas]	sp|Q6J5K9|ARMI_DROME	344	1e-93	Probable RNA helicase armi OS=Drosophila melanogaster GN=armi PE=2 SV=3	SPAC16C9.06c	30.37	484	299	17	K18422	0	1220	cmy:102936884	helicase MOV-10 [EC:3.6.4.13]	1078	122.5	8.94	11.97	3	12	12	19	1	0.58	0.619	0.897	0.712	0.717	0.92	0.843	0.397	0.478	0.591	0.704909	1.41862	0.822801	0.878127	1.2725	1.01006	1.01715	1.30513	1.1959	0.563193
CL8269.Contig1_All	PPP2R5D	3926	gi|327265565|ref|XP_003217578.1|	1097.4	0	PREDICTED: serine/threonine-protein phosphatase 2A 56 kDa regulatory subunit delta isoform-like [Anolis carolinensis]	sp|Q14738|2A5D_HUMAN	1088	0	Serine/threonine-protein phosphatase 2A 56 kDa regulatory subunit delta isoform OS=Homo sapiens GN=PPP2R5D PE=1 SV=1	--	--	--	--	--	K11584	0	1102	amj:102562888	serine/threonine-protein phosphatase 2A regulatory subunit B'	587	68.4	8	4.26	1	2	2	3	1	0.897	0.648	1.133	0.886	0.538	0.988	0.923	0.703	1.034	1.002	0.886545	1.12797	1.01179	0.730927	1.27799	0.999385	0.60685	1.11444	1.04112	0.792966
CL8294.Contig1_All	CDK5RAP3	1776	gi|291405893|ref|XP_002719168.1|	533.9	1e-149	PREDICTED: CDK5 regulatory subunit associated protein 3 [Oryctolagus cuniculus]	sp|Q9JLH7|CK5P3_RAT	520	3e-147	CDK5 regulatory subunit-associated protein 3 OS=Rattus norvegicus GN=Cdk5rap3 PE=1 SV=1	--	--	--	--	--	--	--	--	--	--	452	50.4	4.82	7.96	1	2	3	10	1	0.699	0.572	0.809	0.62	0.979	0.829	0.576	0.718	0.847	0.9	0.777182	1.2867	0.899403	0.735993	1.04094	0.797754	1.25968	1.06667	0.741139	0.923851
CL83.Contig1_All	NID1	8688	gi|224047862|ref|XP_002192388.1|	1774.2	0	PREDICTED: nidogen-1 [Taeniopygia guttata]	sp|P14543|NID1_HUMAN	1660	0	Nidogen-1 OS=Homo sapiens GN=NID1 PE=1 SV=3	--	--	--	--	--	K05719	0	1796	amj:102562843	integrin beta 1	1258	138.9	5.47	21.94	1	23	23	42	1	1.615	0.662	0.695	3.014	0.874	1.022	1.896	1.093	1.278	1.542	1.33555	0.748758	1.20924	0.495678	0.520387	2.25676	0.654414	0.76523	1.41964	0.818392
CL8306.Contig2_All	KARS	2237	gi|296478235|tpg|DAA20350.1|	1021.5	0	TPA: lysyl-tRNA synthetase [Bos taurus]	sp|Q99MN1|SYK_MOUSE	988	0	Lysine--tRNA ligase OS=Mus musculus GN=Kars PE=1 SV=1	SPBC17G9.03c	60.11	559	217	5	K04567	0	1021	bom:102283585	lysyl-tRNA synthetase, class II [EC:6.1.1.6]	618	70.9	6.71	32.85	1	20	20	57	1	0.715	0.777	0.972	0.742	1.509	1.025	0.951	0.707	0.657	0.935	0.908182	1.1011	0.787287	0.855556	1.07027	0.817017	1.66156	1.12863	1.04715	0.778478
CL8312.Contig2_All	ATP5O	1122	gi|113205528|ref|NP_001037877.1|	310.8	8e-83	ATP synthase, H+ transporting, mitochondrial F1 complex, O subunit [Xenopus (Silurana) tropicalis] >gi|89267907|emb|CAJ82396.1| ATP synthase, H+ transporting, mitochondrial F1 complex, O subunit (oligomycin sensitivity conferring protein) [Xenopus (Silura	sp|B2B9A1|ATPO_RHIFE	272	1e-72	ATP synthase subunit O, mitochondrial OS=Rhinolophus ferrumequinum GN=ATP5O PE=3 SV=1	YDR298c	34.31	204	129	4	K02137	3e-83	310	xtr:733460	F-type H+-transporting ATPase subunit O	338	36.7	9.98	34.32	2	9	10	41	1	2.818	0.808	0.898	0.844	1.097	1.194	1.03	0.663	1.326	1.271	1.17718	0.849486	2.39385	0.686385	0.762839	0.716967	0.931887	1.01429	0.874971	0.56321
CL832.Contig2_All	AVD	2895	gi|118103664|ref|XP_429212.2|	162.5	1e-37	PREDICTED: avidin-like [Gallus gallus]	sp|P02701|AVID_CHICK	157	1e-37	Avidin OS=Gallus gallus GN=AVD PE=1 SV=3	--	--	--	--	--	K06458	7e-18	95.5	asn:102371538	CD8A antigen, alpha polypeptide	144	15.7	8.29	36.81	1	6	6	50	1	0.421	0.528	0.49	1.099	0.311	0.405	1.516	1.252	0.964	7.616	1.41836	0.705038	0.296821	0.37226	0.345469	0.774837	0.219267	0.28554	1.06884	0.882707
CL8320.Contig1_All	MYH7	386	gi|345308895|ref|XP_003428761.1|	232.6	4e-60	PREDICTED: myosin-7-like, partial [Ornithorhynchus anatinus]	sp|P12883|MYH7_HUMAN	230	6e-61	Myosin-7 OS=Homo sapiens GN=MYH7 PE=1 SV=5	aq_1006	29.33	150	84	5	K17751	1e-60	232	acs:100567487	myosin heavy chain 6/7	128	14.9	4.87	66.41	3	8	11	87	1	20.126	1.012	1.227	0.99	1.068	0.868	0.66	1.722	1.221	1.087	2.81645	0.355056	7.14586	0.359317	0.435654	0.351506	0.3792	0.308189	0.234337	0.611407
CL8320.Contig2_All	MYH6	477	gi|345308895|ref|XP_003428761.1|	188.7	7e-47	PREDICTED: myosin-7-like, partial [Ornithorhynchus anatinus]	sp|Q02566|MYH6_MOUSE	186	1e-47	Myosin-6 OS=Mus musculus GN=Myh6 PE=1 SV=2	--	--	--	--	--	K17751	4e-47	188	acs:100567683	myosin heavy chain 6/7	106	12.5	9.11	52.83	1	7	10	103	1	26.384	0.702	1.362	1.888	1.601	1.46	1.673	1.506	1.004	1.39	3.63364	0.275206	7.26105	0.193195	0.374831	0.51959	0.440605	0.401801	0.46042	0.414461
CL8336.Contig2_All	AP3D1	5375	gi|334326689|ref|XP_001364113.2|	2075.4	0	PREDICTED: AP-3 complex subunit delta-1 isoform 1 [Monodelphis domestica]	sp|Q865S1|AP3D1_BOVIN	1985	0	AP-3 complex subunit delta-1 OS=Bos taurus GN=AP3D1 PE=1 SV=2	SPBC146.14c	20.69	377	288	6	K12396	0	2088	asn:102387488	AP-3 complex subunit delta-1	1237	140.4	6.9	7.44	1	6	6	9	1	1.182	0.686	1.244	1.141	0.51	1.123	1.163	1.021	0.954	1.518	1.04927	0.953041	1.12649	0.653786	1.18558	1.08742	0.486051	1.07027	1.10839	0.973055
CL8339.Contig1_All	LSP1	3038	gi|189217619|ref|NP_001121261.1|	263.5	5e-68	lymphocyte-specific protein 1 [Xenopus laevis] >gi|115528798|gb|AAI24868.1| LOC100158343 protein [Xenopus laevis]	sp|P19973|LSP1_MOUSE	174	1e-42	Lymphocyte-specific protein 1 OS=Mus musculus GN=Lsp1 PE=1 SV=2	NMA0905	20.86	489	366	15	K12327	8e-71	271	mze:101463587	caldesmon	505	57.1	4.86	36.63	1	16	17	29	1	0.856	0.593	1.766	1.089	0.64	0.592	1.045	0.742	0.586	0.611	0.865455	1.15546	0.989076	0.685189	2.04055	1.2583	0.739496	0.684034	1.20746	0.857353
CL8382.Contig2_All	RAP1GDS1	2575	gi|327281675|ref|XP_003225572.1|	1042.7	0	PREDICTED: rap1 GTPase-GDP dissociation stimulator 1-like [Anolis carolinensis]	sp|P52306|GDS1_HUMAN	1032	0	Rap1 GTPase-GDP dissociation stimulator 1 OS=Homo sapiens GN=RAP1GDS1 PE=1 SV=3	--	--	--	--	--	K15043	7e-06	55.5	xtr:100216104	importin subunit alpha-2	671	73.6	6.01	7.3	1	4	4	6	1	0.985	2.239	1.064	1.071	0.862	1.048	1.115	1.056	0.796	0.675	1.08282	0.923516	0.909663	2.06775	0.982621	0.989086	0.796071	0.967845	1.02972	0.975233
CL8385.Contig2_All	LMOD1	3022	gi|327271473|ref|XP_003220512.1|	619.8	2e-175	PREDICTED: leiomodin-1-like [Anolis carolinensis]	sp|P29536|LMOD1_HUMAN	593	9e-169	Leiomodin-1 OS=Homo sapiens GN=LMOD1 PE=1 SV=3	SPAC140.02	22.67	300	223	8	K10370	1e-38	164	tru:101068768	tropomodulin	597	66.4	9.14	3.35	1	3	3	3	1	1.275	0.775	0.627	2.674	0.684	1.039	2.761	1.211	4.682	0.858	1.59873	0.625498	0.797509	0.484761	0.392187	1.67258	0.42784	0.649892	1.727	0.757478
CL8404.Contig1_All	EIF3M	1507	gi|197101375|ref|NP_001126153.1|	679.5	0	eukaryotic translation initiation factor 3 subunit M [Pongo abelii] >gi|75041544|sp|Q5R8C4.1|EIF3M_PONAB RecName: Full=Eukaryotic translation initiation factor 3 subunit M; Short=eIF3m	sp|Q5R8C4|EIF3M_PONAB	679	0	Eukaryotic translation initiation factor 3 subunit M OS=Pongo abelii GN=EIF3M PE=2 SV=1	--	--	--	--	--	K15030	0	679	pon:100173112	translation initiation factor 3 subunit M	382	43.3	5.73	11.52	1	3	3	4	1	0.631	0.828	1.017	0.633	1.102	1.079	0.77	0.776	0.834	0.609	0.843545	1.18547	0.748033	0.981571	1.20563	0.750404	1.30639	1.27912	0.912814	0.919927
CL8409.Contig2_All	MPHOSPH9	4047	gi|363739930|ref|XP_415120.3|	1032.3	0	PREDICTED: M-phase phosphoprotein 9 [Gallus gallus]	sp|Q99550|MPP9_HUMAN	838	0	M-phase phosphoprotein 9 OS=Homo sapiens GN=MPHOSPH9 PE=1 SV=3	TM1182	23.75	261	186	6	K16775	0	1176	cmy:102931723	M-phase phosphoprotein 9	1181	133.1	6.51	2.88	1	3	3	4	1	1.059	2.356	1.976	1.43	0.767	0.84	1.188	1.821	1.433	0.772	1.33109	0.751263	0.795588	1.76998	1.4845	1.07431	0.576219	0.631061	0.892501	1.36805
CL8442.Contig1_All	TTN	10831	gi|110349721|ref|NP_596870.2|	62.4	6e-07	titin isoform novex-3 [Homo sapiens]	sp|A2ASS6|TITIN_MOUSE	1600	0	Titin OS=Mus musculus GN=Ttn PE=1 SV=1	--	--	--	--	--	K12567	0	1741	ccw:104694159	titin [EC:2.7.11.1]	3045	344.6	5.43	4.37	1	10	10	13	1	4.281	0.778	0.86	1.136	0.794	0.834	0.856	1.009	1.073	1.075	1.24509	0.803154	3.4383	0.624854	0.690713	0.912383	0.637704	0.669831	0.6875	0.810383
CL8455.Contig2_All	HMGB2	3206	gi|147903143|ref|NP_001079387.1|	181.8	2e-43	high mobility group box 2 [Xenopus laevis] >gi|80479234|gb|AAI08500.1| MGC52825 protein [Xenopus laevis]	sp|P30681|HMGB2_MOUSE	174	1e-42	High mobility group protein B2 OS=Mus musculus GN=Hmgb2 PE=1 SV=3	YPR052c	44.94	89	49	0	K11295	8e-44	181	xla:379074	high mobility group protein B2	127	14.2	5.87	56.69	1	4	11	54	1	0.664	0.821	1.014	1.042	0.964	1.078	0.976	0.731	0.579	0.896	0.887727	1.12647	0.747977	0.924834	1.14224	1.17378	1.08592	1.21434	1.09944	0.823451
CL8455.Contig4_All	HMGB2	601	gi|27370889|gb|AAH41262.1|	173.7	4e-42	MGC52825 protein [Xenopus laevis]	sp|P17741|HMGB2_PIG	160	2e-39	High mobility group protein B2 OS=Sus scrofa GN=HMGB2 PE=1 SV=2	YPR052c	47.44	78	41	0	K11295	6e-42	172	xla:379074	high mobility group protein B2	153	17.1	9.58	45.75	2	2	10	46	1	0.546	0.57	1.533	0.829	0.72	1.423	0.938	0.541	0.448	0.866	0.855818	1.16847	0.637986	0.666029	1.79127	0.968664	0.8413	1.66274	1.09603	0.632144
CL8466.Contig1_All	HMG14	1432	gi|123103|sp|P12902.2|HM14A_CHICK	174.1	1e-41	RecName: Full=Non-histone chromosomal protein HMG-14A >gi|211921|gb|AAA48815.1| HMG-14 protein [Gallus gallus] >gi|833613|emb|CAA44804.1| chromosomal protein hmg-14a [Gallus gallus] >gi|126507422|gb|ABO14999.1| nonhistone chromosomal protein HMG-14A [Gall	sp|P12902|HM14A_CHICK	174	6e-43	Non-histone chromosomal protein HMG-14A OS=Gallus gallus PE=2 SV=2	jhp1260	25.87	143	98	3	K11299	8e-43	177	cmy:102944946	high-mobility group nucleosome-binding domain-containing protein 1	102	11.1	9.5	43.14	1	5	5	12	1	1.401	1.744	0.854	2.7	4.174	1.363	1.918	3.659	2.767	1.289	2.079	0.481	0.673882	0.838865	0.410774	1.2987	2.0077	0.655604	0.922559	1.75998
CL8482.Contig1_All	ADH1	1927	gi|113364|sp|P22797.1|ADH1_RANPE	518.1	6e-145	RecName: Full=Alcohol dehydrogenase 1; AltName: Full=Alcohol dehydrogenase, major	sp|P22797|ADH1_PELPE	518	2e-146	Alcohol dehydrogenase 1 OS=Pelophylax perezi PE=1 SV=1	YPO1502	49.86	369	185	0	K13951	4e-145	517	xla:444547	alcohol dehydrogenase 1/7 [EC:1.1.1.1]	376	39.7	7.58	14.63	1	5	7	20	1	0.775	2.484	1.33	1.046	0.947	1.344	1.008	1.334	1.667	1.233	1.288	0.776398	0.601708	1.92857	1.03261	0.812112	0.735248	1.04348	0.782609	1.03571
CL8489.Contig3_All	PAFAH1B3	3205	gi|126344055|ref|XP_001372920.1|	350.5	3e-94	PREDICTED: platelet-activating factor acetylhydrolase IB subunit gamma-like [Monodelphis domestica]	sp|Q29460|PA1B3_BOVIN	348	3e-95	Platelet-activating factor acetylhydrolase IB subunit gamma OS=Bos taurus GN=PAFAH1B3 PE=1 SV=1	SPy1115	25.28	178	127	5	K16795	4e-100	369	pbi:103054839	platelet-activating factor acetylhydrolase IB subunit beta/gamma [EC:3.1.1.47]	229	25.7	6.37	11.35	1	3	3	8	1	1.059	1.321	1.15	1.133	1.323	1.114	1.24	0.639	0.779	1.004	1.06927	0.935215	0.990393	1.23542	1.0755	1.0596	1.23729	1.04183	1.15967	0.597602
CL8529.Contig1_All	ARFGEF2	9412	gi|334312366|ref|XP_001379104.2|	3045.8	0	PREDICTED: brefeldin A-inhibited guanine nucleotide-exchange protein 2 [Monodelphis domestica]	sp|Q9Y6D5|BIG2_HUMAN	3005	0	Brefeldin A-inhibited guanine nucleotide-exchange protein 2 OS=Homo sapiens GN=ARFGEF2 PE=1 SV=3	SPAC30.01c	30.85	1585	998	34	K18442	0	3061	asn:102381861	brefeldin A-inhibited guanine nucleotide-exchange protein	1806	204.4	5.96	1.22	2	2	2	3	1	0.891	0.939	0.931	0.976	1.289	1.078	1.464	1.262	1.036	1.813	1.15264	0.867576	0.77301	0.814654	0.807714	0.846754	1.11831	0.935247	1.27013	1.09488
CL853.Contig1_All	CHN1	2353	gi|332209372|ref|XP_003253786.1|	892.1	0	PREDICTED: N-chimaerin [Nomascus leucogenys]	sp|P15882|CHIN_HUMAN	891	0	N-chimaerin OS=Homo sapiens GN=CHN1 PE=1 SV=3	--	--	--	--	--	K10360	8e-38	161	tca:656579	myosin IX	459	53	7.09	5.01	2	2	2	3	1	0.736	1.543	1.69	1.33	1.025	1.178	1.379	0.717	0.484	0.793	1.07955	0.926316	0.681768	1.42931	1.56547	1.232	0.949474	1.0912	1.27739	0.664168
CL8551.Contig2_All	PSME2	1180	gi|126277482|ref|XP_001369563.1|	365.9	2e-99	PREDICTED: proteasome activator complex subunit 2-like [Monodelphis domestica]	sp|Q9UL46|PSME2_HUMAN	349	6e-96	Proteasome activator complex subunit 2 OS=Homo sapiens GN=PSME2 PE=1 SV=4	--	--	--	--	--	K06697	9e-100	365	mdo:100025113	proteasome activator subunit 2 (PA28 beta)	243	27.7	5.62	31.28	1	7	7	22	1	0.803	0.648	2.059	1.016	0.768	0.844	1.227	0.708	0.781	1.014	0.988	1.01215	0.812753	0.65587	2.08401	1.02834	0.777328	0.854251	1.2419	0.716599
CL8558.Contig2_All		1002	--	--	--	--	--	--	--	--	--	--	--	--	--	--	--	--	--	--	144	16	9.06	11.81	1	1	1	8	1	8.294	1.849	1.416	4.725	1.427	3.285	9.458	2.55	3.008	1.556	3.50618	0.285211	2.36554	0.527354	0.403858	1.34762	0.406995	0.936917	2.69752	0.727287
CL8586.Contig2_All	FKBP1A	821	gi|73586576|gb|AAI02339.1|	199.9	1e-49	FKBP1A protein [Bos taurus]	sp|P18203|FKB1A_BOVIN	195	1e-49	Peptidyl-prolyl cis-trans isomerase FKBP1A OS=Bos taurus GN=FKBP1A PE=1 SV=2	SPBC839.17c	56.36	110	48	0	K09568	5e-49	196	amj:102563849	FK506-binding protein 1 [EC:5.2.1.8]	108	11.8	7.44	41.67	1	4	4	8	1	1.619	1.429	1.12	1.538	1.755	1.577	2.261	1.039	1.137	1.373	1.44073	0.694094	1.12374	0.99186	0.777385	1.06752	1.21813	1.09459	1.56935	0.721164
CL8595.Contig2_All	LCP1	2894	gi|345325031|ref|XP_001514284.2|	1136.3	0	PREDICTED: plastin-2-like [Ornithorhynchus anatinus]	sp|Q61233|PLSL_MOUSE	1121	0	Plastin-2 OS=Mus musculus GN=Lcp1 PE=1 SV=4	SPBC1778.06c	38.89	630	371	16	K17276	0	1136	oaa:100083719	plastin-2	626	69.9	5.25	43.13	1	18	23	82	1	0.507	0.333	1.866	0.546	0.449	0.547	0.528	0.388	0.294	0.46	0.628909	1.59005	0.806158	0.529488	2.96704	0.86817	0.713935	0.86976	0.839549	0.616941
CL8603.Contig2_All	HIBCH	2015	gi|148235933|ref|NP_001091374.1|	608.6	4e-172	3-hydroxyisobutyryl-CoA hydrolase, mitochondrial [Xenopus laevis] >gi|212276820|sp|A2VDC2.1|HIBCH_XENLA RecName: Full=3-hydroxyisobutyryl-CoA hydrolase, mitochondrial; AltName: Full=3-hydroxyisobutyryl-coenzyme A hydrolase; Short=HIB-CoA hydrolase; Short=	sp|A2VDC2|HIBCH_XENLA	608	1e-173	3-hydroxyisobutyryl-CoA hydrolase, mitochondrial OS=Xenopus laevis GN=hibch PE=2 SV=1	CC1352	45.95	346	186	4	K05605	0	641	cmy:102935857	3-hydroxyisobutyryl-CoA hydrolase [EC:3.1.2.4]	386	42.7	7.96	6.74	1	2	2	3	1	2.827	0.916	0.777	0.801	1.488	0.895	0.936	1.459	1.313	1.202	1.23764	0.807992	2.28419	0.74012	0.62781	0.647201	1.20229	0.723153	0.75628	1.17886
CL8614.Contig2_All	TMLHE	2317	gi|205360868|ref|NP_001128540.1|	562	5e-158	trimethyllysine hydroxylase, epsilon [Xenopus laevis]	sp|Q5F4B3|TMLH_CHICK	552	1e-156	Trimethyllysine dioxygenase, mitochondrial OS=Gallus gallus GN=TMLHE PE=2 SV=1	mll1440	27.98	361	247	9	K00474	1e-163	579	cmy:102943917	trimethyllysine dioxygenase [EC:1.14.11.8]	421	48.4	7.46	17.1	1	6	6	13	1	1.281	0.827	1.53	1.065	1.009	1.75	1.344	1.419	1.303	4.012	1.50364	0.665054	0.851935	0.55	1.01753	0.708283	0.67104	1.16385	0.893833	0.943712
CL8646.Contig1_All	BLVRA	1766	gi|465982947|gb|EMP36197.1|	479.6	2e-133	Biliverdin reductase A [Chelonia mydas]	sp|P53004|BIEA_HUMAN	340	6e-93	Biliverdin reductase A OS=Homo sapiens GN=BLVRA PE=1 SV=2	slr1784	30.99	142	89	1	K00214	2e-134	481	pss:102463244	biliverdin reductase [EC:1.3.1.24]	290	32.5	6.54	20.34	1	4	4	4	1	0.609	1.493	1.739	0.684	0.625	0.58	0.576	0.932	0.895	1.132	0.933182	1.0716	0.652606	1.5999	1.86352	0.732976	0.669752	0.621529	0.617243	0.998734
CL8653.Contig2_All	GLG1	5284	gi|45382795|ref|NP_990827.1|	2058.9	0	Golgi apparatus protein 1 precursor [Gallus gallus] >gi|17376684|sp|Q02391.1|GSLG1_CHICK RecName: Full=Golgi apparatus protein 1; AltName: Full=Cysteine-rich fibroblast growth factor receptor; Flags: Precursor >gi|211776|gb|AAA48769.1| cysteine-rich fibro	sp|Q02391|GSLG1_CHICK	2058	0	Golgi apparatus protein 1 OS=Gallus gallus GN=GLG1 PE=1 SV=1	--	--	--	--	--	K06494	0	2058	gga:396492	selectin, endothelial cell	1132	129.4	6.68	6.01	1	5	5	7	1	0.928	0.848	0.842	1.014	0.659	1.398	0.778	0.815	0.768	1.082	0.921091	1.08567	1.0075	0.920647	0.914133	1.10087	0.715456	1.51777	0.844651	0.88482
CL8701.Contig1_All	PRSS1	1055	gi|465953166|gb|EMP25263.1|	389	2e-106	Trypsin [Chelonia mydas]	sp|P00760|TRY1_BOVIN	296	4e-80	Cationic trypsin OS=Bos taurus PE=1 SV=3	mlr3307	27.52	298	150	10	K01312	9e-107	389	cmy:102934296	trypsin [EC:3.4.21.4]	248	27	6.64	69.76	1	14	14	181	1	1.112	1.195	0.95	0.574	4.662	1.04	0.945	4.196	1.052	0.98	1.60964	0.621258	0.690839	0.742404	0.590195	0.356602	2.89631	0.646109	0.587089	2.6068
CL8711.Contig1_All	ALDH6A1	2529	gi|327259353|ref|XP_003214502.1|	942.2	0	PREDICTED: methylmalonate-semialdehyde dehydrogenase [acylating], mitochondrial-like [Anolis carolinensis]	sp|Q9EQ20|MMSA_MOUSE	922	0	Methylmalonate-semialdehyde dehydrogenase [acylating], mitochondrial OS=Mus musculus GN=Aldh6a1 PE=1 SV=1	PA0747	53.91	486	223	1	K00140	0	942	acs:100555244	malonate-semialdehyde dehydrogenase (acetylating) / methylmalonate-semialdehyde dehydrogenase [EC:1.2.1.18 1.2.1.27]	527	57.2	8.38	51.99	1	22	23	108	1	0.786	0.573	0.49	0.44	1.2	0.555	0.526	0.501	0.605	0.787	0.678455	1.47394	1.15852	0.844567	0.72223	0.648533	1.76873	0.818036	0.775291	0.738443
CL8739.Contig2_All	MAT2A	1530	gi|51513449|gb|AAH80342.1|	774.6	0	methionine adenosyltransferase II, alpha [Xenopus (Silurana) tropicalis] >gi|89268886|emb|CAJ81506.1| methionine adenosyltransferase II, alpha [Xenopus (Silurana) tropicalis]	sp|Q5R5H1|METK2_PONAB	770	0	S-adenosylmethionine synthase isoform type-2 OS=Pongo abelii GN=MAT2A PE=2 SV=1	SPBC14F5.05c	70.98	379	110	0	K00789	0	776	cmy:102947788	S-adenosylmethionine synthetase [EC:2.5.1.6]	396	43.7	6.71	24.75	1	6	8	14	1	0.978	0.962	0.965	0.893	0.885	1.242	1.082	1.073	1.015	1.234	1.02991	0.970959	0.949598	0.934063	0.936976	0.867067	0.859299	1.20593	1.05058	1.04184
CL8744.Contig1_All	CORO1B	2004	gi|327260542|ref|XP_003215093.1|	832.8	0	PREDICTED: coronin-1B-like [Anolis carolinensis]	sp|Q9WUM3|COR1B_MOUSE	813	0	Coronin-1B OS=Mus musculus GN=Coro1b PE=1 SV=1	all0478	28.09	235	160	11	K13886	0	832	acs:100557733	coronin-1B/1C/6	485	54	6.09	32.78	1	10	15	46	1	0.795	1.11	1.617	1.266	1.225	1.561	1.7	1.085	0.959	0.75	1.188	0.841751	0.669192	0.934343	1.36111	1.06566	1.03114	1.31397	1.43098	0.9133
CL8748.Contig2_All	PHB	1946	gi|334323093|ref|XP_003340343.1|	505	6e-141	PREDICTED: LOW QUALITY PROTEIN: prohibitin-like [Monodelphis domestica]	sp|P35232|PHB_HUMAN	499	1e-140	Prohibitin OS=Homo sapiens GN=PHB PE=1 SV=1	YGR132c	54.79	261	118	0	K17080	8e-142	506	lcm:102364824	prohibitin 1	272	29.9	5.76	51.84	1	14	14	58	1	1.359	0.768	0.754	0.654	0.924	1.022	0.835	0.608	1.102	1.455	0.952818	1.04952	1.4263	0.80603	0.791337	0.686385	0.969755	1.07261	0.876348	0.638107
CL875.Contig3_All	SEPT7	2928	gi|118150462|ref|NP_001071211.1|	808.9	0	septin-7 isoform 1 [Danio rerio] >gi|116487787|gb|AAI25859.1| Septin 7b [Danio rerio]	sp|Q5R481|SEPT7_PONAB	749	0	Septin-7 OS=Pongo abelii GN=SEPT7 PE=2 SV=2	SPAC4F10.11	44.28	402	217	7	K16944	0	808	dre:792259	septin 7	429	49.6	8.68	38.23	16	13	17	61	1	1.067	2.229	2.138	1.931	0.996	1.348	1.555	2.001	1.213	1.049	1.50245	0.665578	0.710171	1.48357	1.423	1.28523	0.662915	0.897199	1.03497	1.33182
CL8754.Contig1_All	TLN2	9945	gi|126276999|ref|XP_001365719.1|	4560.4	0	PREDICTED: talin-2 [Monodelphis domestica]	sp|Q9Y4G6|TLN2_HUMAN	4543	0	Talin-2 OS=Homo sapiens GN=TLN2 PE=1 SV=4	DR0075	19.91	1080	815	33	K06271	0	4562	asn:102372071	talin	2566	274.9	5.69	9.47	1	6	23	65	1	2.821	2.058	3.258	3.283	1.011	1.766	3.204	1.768	1.661	1.3	2.10273	0.475573	1.34159	0.978729	1.54942	1.56131	0.480804	0.839862	1.52374	0.840813
CL8754.Contig2_All	TLN1	9208	gi|45383127|ref|NP_989854.1|	4544.2	0	talin-1 [Gallus gallus] >gi|81175199|sp|P54939.2|TLN1_CHICK RecName: Full=Talin-1 >gi|26000436|gb|AAN75275.1| talin [Gallus gallus]	sp|P54939|TLN1_CHICK	4544	0	Talin-1 OS=Gallus gallus GN=TLN1 PE=1 SV=2	DR0075	20.78	1131	848	36	K06271	0	4572	asn:102386072	talin	2541	271.5	6.25	46.28	2	80	96	284	1	1.085	1.242	1.793	1.593	0.706	0.935	1.469	0.852	1.588	0.912	1.19773	0.834915	0.905882	1.03696	1.497	1.33002	0.58945	0.780645	1.22649	0.711347
CL8796.Contig2_All	ACSM3	3866	gi|147898385|ref|NP_001086370.1|	905.6	0	acyl-CoA synthetase medium-chain family member 3 [Xenopus laevis] >gi|49523202|gb|AAH75176.1| MGC82117 protein [Xenopus laevis]	sp|Q5REV5|ACSM3_PONAB	842	0	Acyl-coenzyme A synthetase ACSM3, mitochondrial OS=Pongo abelii GN=ACSM3 PE=2 SV=1	MA2912	41.56	551	315	9	K01896	0	915	xtr:100491087	medium-chain acyl-CoA synthetase [EC:6.2.1.2]	1234	136.7	8.31	4.21	1	5	5	8	1	0.433	0.155	0.187	0.159	0.425	0.127	0.146	0.285	0.389	1.601	0.446091	2.2417	0.970654	0.347463	0.419197	0.35643	0.952721	0.284695	0.327288	0.638883
CL8809.Contig2_All	PVALB	860	gi|131108|sp|P02616.1|PRVB_AMPME	183.7	9e-45	RecName: Full=Parvalbumin beta	sp|P02616|PRVB_AMPME	183	4e-46	Parvalbumin beta OS=Amphiuma means PE=1 SV=1	--	--	--	--	--	K02183	2e-11	72	cjc:100894651	calmodulin	109	11.8	4.7	53.21	1	7	7	102	1	2.499	7.474	0.992	1.502	1.242	1.08	1.056	1.29	0.949	0.838	1.81109	0.552153	1.37983	4.12679	0.547736	0.829334	0.685775	0.596326	0.583074	0.712278
CL8810.Contig2_All	TOP2B	5784	gi|395540283|ref|XP_003772086.1|	2678.3	0	PREDICTED: DNA topoisomerase 2-beta [Sarcophilus harrisii]	sp|Q64399|TOP2B_CRILO	2651	0	DNA topoisomerase 2-beta OS=Cricetulus longicaudatus GN=TOP2B PE=2 SV=1	ECU04g0350_1	58.94	643	261	8	K03164	0	2729	pss:102448610	DNA topoisomerase II [EC:5.99.1.3]	1714	192.9	8.37	8.81	2	7	13	15	1	0.812	0.765	1.738	0.872	0.672	0.868	0.756	0.468	0.496	0.581	0.820727	1.21843	0.989366	0.9321	2.11763	1.06247	0.818786	1.0576	0.921134	0.570226
CL8814.Contig2_All	DAP3	2872	gi|335286776|ref|XP_003355180.1|	562.8	3e-158	PREDICTED: 28S ribosomal protein S29, mitochondrial isoform 1 [Sus scrofa] >gi|335308282|ref|XP_003361167.1| PREDICTED: 28S ribosomal protein S29, mitochondrial-like [Sus scrofa]	sp|Q9ER88|RT29_MOUSE	555	3e-157	28S ribosomal protein S29, mitochondrial OS=Mus musculus GN=Dap3 PE=2 SV=1	--	--	--	--	--	K17408	2e-164	582	cmy:102943885	small subunit ribosomal protein S29	398	45.8	8.87	8.54	1	2	2	2	1	1.336	0.98	1.001	0.887	1.138	1.177	1.504	0.79	0.938	1.125	1.07964	0.926238	1.23745	0.907713	0.927164	0.821573	1.05406	1.09018	1.39306	0.731728
CL883.Contig2_All	STIM1	5790	gi|465959340|gb|EMP28391.1|	1021.9	0	Stromal interaction molecule 1, partial [Chelonia mydas]	sp|Q13586|STIM1_HUMAN	981	0	Stromal interaction molecule 1 OS=Homo sapiens GN=STIM1 PE=1 SV=3	PH1798	20.63	315	228	11	K16059	0	1023	fch:102047947	stromal interaction molecule 1	707	79.8	6.18	4.24	1	3	3	6	1	0.363	0.718	0.891	0.675	1.22	0.688	0.728	1.232	0.802	0.647	0.814909	1.22713	0.445448	0.88108	1.09337	0.828313	1.4971	0.844266	0.893351	1.51183
CL8833.Contig2_All	HMGB2	2175	gi|992639|gb|AAB08831.1|	420.6	1e-115	high mobility group protein-2 (HMG-2) [Ambystoma mexicanum]	sp|P52925|HMGB2_RAT	375	2e-103	High mobility group protein B2 OS=Rattus norvegicus GN=Hmgb2 PE=2 SV=2	YPR052c	47.06	85	45	1	K11295	5e-108	394	xla:379074	high mobility group protein B2	215	24.6	6.44	54.88	2	9	14	49	1	0.686	0.723	1.184	2.015	1.589	1.418	1.58	0.735	0.568	0.898	1.12691	0.887383	0.608745	0.641578	1.05066	1.78808	1.41005	1.25831	1.40207	0.652227
CL8840.Contig2_All	AIF1	1291	gi|291395763|ref|XP_002714315.1|	209.9	2e-52	PREDICTED: allograft inflammatory factor 1 [Oryctolagus cuniculus]	sp|P55008|AIF1_HUMAN	204	3e-52	Allograft inflammatory factor 1 OS=Homo sapiens GN=AIF1 PE=1 SV=1	--	--	--	--	--	K18617	9e-53	209	ocu:100350092	allograft inflammatory factor 1	185	21.4	9.39	31.89	1	5	5	12	1	0.791	0.518	2.865	1.085	0.626	1.378	1.113	0.919	0.501	0.899	1.06318	0.940573	0.743993	0.487217	2.69474	1.02052	0.588799	1.29611	1.04686	0.864386
CL8847.Contig1_All	SULT3A1	463	gi|327292048|ref|XP_003230732.1|	71.6	1e-11	PREDICTED: amine sulfotransferase-like, partial [Anolis carolinensis]	--	--	--	--	--	--	--	--	--	K16949	4e-13	75.5	pss:102448569	amine sulfotransferase [EC:2.8.2.3]	54	6	5.15	62.96	1	2	2	5	1	0.117	0.216	0.171	0.296	0.178	0.183	0.248	0	0.111	0.239	0.250818	3.98695	0.466473	0.861182	0.681769	1.18014	0.709677	0.729612	0.988764	0
CL8852.Contig3_All	EPHX1	8337	gi|189230250|ref|NP_001121449.1|	730.7	0	epoxide hydrolase 1, microsomal (xenobiotic) precursor [Xenopus (Silurana) tropicalis] >gi|183985926|gb|AAI66207.1| LOC100158543 protein [Xenopus (Silurana) tropicalis]	sp|P07687|HYEP_RAT	675	0	Epoxide hydrolase 1 OS=Rattus norvegicus GN=Ephx1 PE=1 SV=1	CAC0719	39.01	405	246	7	K01253	0	730	xtr:100158543	microsomal epoxide hydrolase [EC:3.3.2.9]	507	57.4	6.39	27.22	1	13	15	53	1	0.688	0.228	0.212	0.314	0.322	0.263	0.267	0.493	0.254	0.569	0.419091	2.38612	1.64165	0.544035	0.505857	0.749241	0.76833	0.627549	0.637093	1.17636
CL8857.Contig2_All	TPI1	1517	gi|45382061|ref|NP_990782.1|	454.1	8e-126	triosephosphate isomerase [Gallus gallus] >gi|136056|sp|P00940.2|TPIS_CHICK RecName: Full=Triosephosphate isomerase; Short=TIM; AltName: Full=Triose-phosphate isomerase >gi|212772|gb|AAA49094.1| TIM [Gallus gallus] >gi|212774|gb|AAA49095.1| triosephosphat	sp|P00940|TPIS_CHICK	454	3e-127	Triosephosphate isomerase OS=Gallus gallus GN=TPI1 PE=1 SV=2	SPCC24B10.21	54.32	243	110	1	K01803	4e-126	454	gga:396435	triosephosphate isomerase (TIM) [EC:5.3.1.1]	313	34	8	61.98	1	17	17	228	1	1.427	0.952	0.807	0.752	0.517	0.701	0.711	0.637	0.771	0.905	0.834545	1.19826	1.70991	1.14074	0.966993	0.901089	0.619499	0.839978	0.851961	0.76329
CL8863.Contig1_All	KHDRBS1	1506	gi|194373575|dbj|BAG56883.1|	560.5	8e-158	unnamed protein product [Homo sapiens]	sp|Q07666|KHDR1_HUMAN	555	1e-157	KH domain-containing, RNA-binding, signal transduction-associated protein 1 OS=Homo sapiens GN=KHDRBS1 PE=1 SV=1	SPCC962.06c_1	29.93	137	95	5	K13198	2e-157	558	bta:538775	KH domain-containing, RNA-binding, signal transduction-associated protein 1	404	44.3	8.81	32.18	3	16	17	61	1	0.737	0.899	1.631	1.058	0.939	0.942	0.902	0.828	0.66	0.93	0.956909	1.04503	0.770188	0.939483	1.70445	1.10564	0.981284	0.98442	0.942618	0.865286
CL8874.Contig3_All	TY3BI	1688	gi|301612402|ref|XP_002935710.1|	107.8	6e-64	PREDICTED: transposon Ty3-I Gag-Pol polyprotein-like, partial [Xenopus (Silurana) tropicalis]	--	--	--	--	--	--	--	--	--	K05133	5e-35	133	cmy:102929704	interferon gamma receptor 2	206	23.6	8.43	7.77	1	1	1	1	1	0.94	1.22	1.004	0.758	1.27	0.916	0.506	0.366	0.74	1.306	0.911455	1.09715	1.03132	1.33852	1.10154	0.831638	1.39338	1.00499	0.555157	0.401556
CL8898.Contig1_All	AGR2B	847	gi|461179949|gb|AGH15795.1|	281.6	3e-74	anterior gradient protein 2 [Pachytriton brevipes]	sp|Q7ZZH4|AGR2B_XENLA	254	2e-67	Anterior gradient protein 2-B OS=Xenopus laevis GN=agr2-b PE=2 SV=1	--	--	--	--	--	K05360	4e-19	97.4	crg:105343685	protein-disulfide reductase (glutathione) [EC:1.8.4.2]	198	22.5	9.19	36.87	1	8	8	25	1	0.85	0.922	0.822	4.081	1.762	2.539	5.364	2.196	6.079	1.513	2.46618	0.405485	0.344662	0.373857	0.333309	1.65478	0.714465	1.02953	2.17502	0.890445
CL8899.Contig1_All	TPM3	1236	gi|465952426|gb|EMP24900.1|	88.2	9e-16	Tropomyosin alpha-3 chain [Chelonia mydas]	sp|Q63610|TPM3_RAT	72	3e-12	Tropomyosin alpha-3 chain OS=Rattus norvegicus GN=Tpm3 PE=1 SV=2	--	--	--	--	--	K09290	2e-15	85.9	gga:396430	tropomyosin 3	52	5.7	4.72	51.92	1	3	4	9	1	0.852	1.314	1.006	1.27	0.754	0.8	0.779	1.889	0.905	1.257	1.07509	0.930154	0.792491	1.22222	0.935735	1.1813	0.701336	0.744123	0.72459	1.75706
CL89.Contig2_All	CTRB2	1181	gi|47086795|ref|NP_997783.1|	337.4	8e-91	chymotrypsin B1 precursor [Danio rerio] >gi|33585608|gb|AAH55574.1| Chymotrypsinogen B1 [Danio rerio]	sp|Q6GPI1|CTRB2_HUMAN	304	2e-82	Chymotrypsinogen B2 OS=Homo sapiens GN=CTRB2 PE=2 SV=2	VC1649	29.22	243	155	8	K01310	3e-91	337	dre:322451	chymotrypsin [EC:3.4.21.1]	264	28	4.82	42.42	1	7	7	197	1	1.153	1.159	0.92	0.712	3.945	1.078	1.049	8.826	1.017	0.969	1.98436	0.50394	0.581043	0.584066	0.463625	0.358805	1.98804	0.543247	0.528633	4.44777
CL8907.Contig2_All	DHX9	4275	gi|395530934|ref|XP_003767541.1|	2095.1	0	PREDICTED: ATP-dependent RNA helicase A [Sarcophilus harrisii]	sp|Q28141|DHX9_BOVIN	2076	0	ATP-dependent RNA helicase A OS=Bos taurus GN=DHX9 PE=2 SV=1	SPBC15C4.05	32.57	789	492	18	K13184	0	2109	cmy:102943778	ATP-dependent RNA helicase A [EC:3.6.4.13]	1325	146.8	8.25	13.13	2	13	13	27	1	0.775	0.972	1.636	1.069	1.331	1.134	1.106	1.227	1.215	1.067	1.13927	0.877753	0.680259	0.853176	1.436	0.938318	1.16829	0.995372	0.970795	1.077
CL8932.Contig2_All	PKM	2042	gi|62858215|ref|NP_001016470.1|	970.7	0	pyruvate kinase, muscle isoform 1 [Xenopus (Silurana) tropicalis] >gi|307611964|ref|NP_001182641.1| pyruvate kinase, muscle isoform 1 [Xenopus (Silurana) tropicalis] >gi|89272791|emb|CAJ82310.1| pyruvate kinase, muscle [Xenopus (Silurana) tropicalis] >gi|	sp|Q92122|KPYK_XENLA	964	0	Pyruvate kinase muscle isozyme OS=Xenopus laevis GN=pkm PE=2 SV=1	SPAC4H3.10c	55.08	492	218	7	K00873	0	970	xtr:549224	pyruvate kinase [EC:2.7.1.40]	532	57.8	7.33	73.12	1	40	40	293	1	2.393	3.749	1.391	1.287	1.135	1.335	1.619	1.209	1.648	1.375	1.64918	0.606361	1.45102	2.27325	0.843449	0.780387	0.68822	0.809492	0.981699	0.733091
CL8933.Contig3_All		371	gi|340379269|ref|XP_003388149.1|	78.2	1e-13	PREDICTED: hypothetical protein LOC100639574 [Amphimedon queenslandica]	--	--	--	--	--	--	--	--	--	--	--	--	--	--	73	8.1	10.11	8.22	2	1	1	3	1	0.927	1.177	1.716	1.26	1.081	1.207	1.196	0.644	0.736	1.562	1.13691	0.879578	0.815369	1.03526	1.50936	1.10827	0.950824	1.06165	1.05198	0.566448
CL895.Contig1_All	TUBA1C	1640	gi|14389309|ref|NP_116093.1|	910.6	0	tubulin alpha-1C chain [Homo sapiens] >gi|20455322|sp|Q9BQE3.1|TBA1C_HUMAN RecName: Full=Tubulin alpha-1C chain; AltName: Full=Alpha-tubulin 6; AltName: Full=Tubulin alpha-6 chain >gi|13436317|gb|AAH04949.1| Tubulin, alpha 1c [Homo sapiens] >gi|13543589|g	sp|Q9BQE3|TBA1C_HUMAN	910	0	Tubulin alpha-1C chain OS=Homo sapiens GN=TUBA1C PE=1 SV=1	SPBC800.05c	75.95	449	108	0	K07374	0	911	rro:104679720	tubulin alpha	449	49.9	5.14	59.02	2	6	23	402	1	1.149	2.758	1.64	1.716	1.444	1.298	1.198	1.353	1.636	1.351	1.50391	0.664934	0.764009	1.83389	1.09049	1.14103	0.960164	0.863084	0.796591	0.899655
CL895.Contig2_All	TUBA4A	1752	gi|185135560|ref|NP_001118163.1|	918.7	0	tubulin alpha chain, testis-specific [Oncorhynchus mykiss] >gi|135427|sp|P18288.1|TBAT_ONCMY RecName: Full=Tubulin alpha chain, testis-specific >gi|213862|gb|AAA68904.1| alpha-tubulin [Oncorhynchus mykiss gairdneri]	sp|P18288|TBAT_ONCMY	918	0	Tubulin alpha chain, testis-specific OS=Oncorhynchus mykiss PE=2 SV=1	SPBC800.05c	76.67	450	105	1	K07374	0	917	phu:Phum_PHUM420710	tubulin alpha	450	49.9	5.1	54.67	2	5	22	465	1	1.176	4.812	1.658	1.511	1.05	1.067	1.211	1.316	1.138	1.105	1.54945	0.645388	0.758977	3.10561	1.07005	0.975182	0.677658	0.688629	0.781565	0.849331
CL895.Contig3_All	ALPHATUB84B	1757	gi|47498000|ref|NP_998847.1|	866.3	0	tubulin, alpha 4 [Xenopus (Silurana) tropicalis] >gi|45709763|gb|AAH67974.1| tubulin, alpha 4 [Xenopus (Silurana) tropicalis] >gi|89272072|emb|CAJ81313.1| tubulin, alpha 2 [Xenopus (Silurana) tropicalis]	sp|P06603|TBA1_DROME	850	0	Tubulin alpha-1 chain OS=Drosophila melanogaster GN=alphaTub84B PE=2 SV=1	SPBC16A3.15c	74.83	453	110	1	K07374	0	866	xtr:407878	tubulin alpha	508	56.5	6.15	51.77	1	12	24	309	1	1.058	4.017	1.871	1.111	1.078	1.016	1.061	1.326	1.238	0.809	1.41682	0.705807	0.746744	2.83523	1.32056	0.784151	0.76086	0.7171	0.748861	0.9359
CL895.Contig7_All	TUBA1B	662	gi|3024695|sp|Q91060.1|TBA_NOTVI	439.9	4e-122	RecName: Full=Tubulin alpha chain >gi|468544|emb|CAA83457.1| alpha-tubulin [Notophthalmus viridescens]	sp|Q91060|TBA_NOTVI	439	2e-123	Tubulin alpha chain OS=Notophthalmus viridescens PE=2 SV=1	SPBC800.05c	74.09	220	57	0	K07374	4e-121	435	cqu:CpipJ_CPIJ011550	tubulin alpha	220	24.3	5.58	36.36	1	4	8	57	1	0.848	1.27	1.58	0.81	1.353	1.072	1.284	1.343	0.917	0.669	1.10418	0.905648	0.767989	1.15017	1.43092	0.733575	1.22534	0.970855	1.16285	1.21629
CL895.Contig8_All	TUBA1A	2078	gi|62860058|ref|NP_001015934.1|	908.7	0	tubulin, alpha 3c [Xenopus (Silurana) tropicalis] >gi|89268768|emb|CAJ81465.1| novel protein similar to tubulin, alpha 1 (tuba1) [Xenopus (Silurana) tropicalis]	sp|Q8T6A5|TBA1_APLCA	887	0	Tubulin alpha-1 chain OS=Aplysia californica PE=2 SV=1	SPBC16A3.15c	76.26	455	102	2	K07374	0	909	lcm:102367099	tubulin alpha	517	57.4	5.34	46.03	1	8	21	312	1	0.991	1.495	1.668	1.248	1.143	1.245	1.188	1.097	1.194	0.934	1.20027	0.833144	0.825646	1.24555	1.38968	1.03976	0.952284	1.03726	0.989775	0.913959
CL8959.Contig1_All	CLCA2	4829	gi|465957369|gb|EMP27380.1|	998.8	0	Calcium-activated chloride channel regulator 2 [Chelonia mydas]	sp|P54281|ECLC_BOVIN	914	0	Epithelial chloride channel protein OS=Bos taurus PE=2 SV=1	MA0247	23.95	167	125	3	K05028	0	998	cmy:102934730	calcium-activated chloride channel regulator 2	905	98.6	5.3	1.44	1	1	1	1	1	0.312	0.431	1.391	0.507	0.347	0.667	0.387	0.59	0.45	0.704	0.616909	1.62098	0.505747	0.698644	2.25479	0.821839	0.562482	1.0812	0.627321	0.956381
CL8968.Contig2_All	CYP2F2	2574	gi|410983149|ref|XP_003997905.1|	617.8	8e-175	PREDICTED: cytochrome P450 2F3-like [Felis catus]	sp|P33267|CP2F2_MOUSE	615	2e-175	Cytochrome P450 2F2 OS=Mus musculus GN=Cyp2f2 PE=2 SV=1	alr1450	29.17	192	136	3	K07416	5e-175	617	fca:101087438	cytochrome P450, family 2, subfamily F [EC:1.14.14.1]	493	56.2	7.81	15.21	3	6	8	12	1	0.293	0.298	0.234	0.473	0.345	0.318	0.893	0.406	0.207	0.611	0.461636	2.16621	0.634699	0.64553	0.506892	1.02462	0.747341	0.688854	1.93442	0.87948
CL9031.Contig1_All	GSTT1	1821	gi|465969711|gb|EMP32140.1|	117.5	2e-24	Glutathione S-transferase theta-1 [Chelonia mydas]	sp|P20135|GSTT1_CHICK	285	2e-76	Glutathione S-transferase theta-1 OS=Gallus gallus GN=GSTT1 PE=1 SV=3	SMb20420	33.91	174	115	4	K00799	8e-86	320	cmy:102941728	glutathione S-transferase [EC:2.5.1.18]	291	32.6	6.86	39.52	3	17	17	53	1	0.133	0.127	0.125	0.192	0.227	0.204	0.267	0.167	0.128	0.182	0.250182	3.99709	0.531613	0.507631	0.499637	0.767442	0.90734	0.815407	1.06722	0.667515
CL9042.Contig2_All	MRC2	7453	gi|465974309|gb|EMP33710.1|	2330.4	0	C-type mannose receptor 2 [Chelonia mydas]	sp|Q9UBG0|MRC2_HUMAN	2086	0	C-type mannose receptor 2 OS=Homo sapiens GN=MRC2 PE=1 SV=2	--	--	--	--	--	K06560	0	2337	cmy:102929907	mannose receptor, C type	1529	173	6.32	2.75	1	3	3	6	1	1.083	1.464	1.636	1.94	0.824	1.046	1.459	1.467	1.459	1.153	1.321	0.757002	0.819833	1.10825	1.23846	1.46858	0.62377	0.791824	1.10447	1.11052
CL9059.Contig2_All	CALU	1332	gi|149411642|ref|XP_001509632.1|	600.9	4e-170	PREDICTED: calumenin-like isoform 1 [Ornithorhynchus anatinus]	sp|Q3T0K1|CALU_BOVIN	588	9e-168	Calumenin OS=Bos taurus GN=CALU PE=2 SV=1	--	--	--	--	--	K02183	6e-13	77.8	crg:105319978	calmodulin	315	37	4.5	25.4	1	9	9	14	1	1.762	1.521	1.428	2.422	1.722	1.532	1.724	1.809	1.582	0.954	1.58691	0.630156	1.11033	0.958467	0.899863	1.52624	1.08513	0.965399	1.08639	1.13995
CL9062.Contig2_All	GBP1	2473	gi|223649190|gb|ACN11353.1|	625.9	3e-177	Interferon-induced guanylate-binding protein 1 [Salmo salar]	sp|Q5D1D6|GBP1_CHLAE	587	5e-167	Interferon-induced guanylate-binding protein 1 OS=Chlorocebus aethiops GN=GBP1 PE=2 SV=1	PH0283	26.88	160	105	4	K17339	2e-17	94	loa:LOAG_04490	atlastin [EC:3.6.5.-]	627	70.5	6.34	42.11	5	25	27	58	1	0.609	0.656	1.305	1.01	0.646	0.698	0.858	0.482	0.429	0.61	0.754818	1.32482	0.806817	0.869083	1.72889	1.33807	0.855835	0.924726	1.1367	0.638564
CL9088.Contig13_All	POL	425	gi|327286446|ref|XP_003227941.1|	105.5	7e-22	PREDICTED: hypothetical protein LOC100566709 [Anolis carolinensis]	sp|Q8I7P9|POL5_DROME	51.6	5e-07	Retrovirus-related Pol polyprotein from transposon opus OS=Drosophila melanogaster GN=pol PE=4 SV=1	--	--	--	--	--	K05133	1e-21	103	cmy:102929704	interferon gamma receptor 2	141	15.2	8.38	10.64	1	1	1	2	1	0.711	0.546	0.716	0.547	0.621	1.116	0.778	0.501	0.542	1.222	0.754545	1.3253	0.942289	0.723614	0.948916	0.72494	0.823012	1.47904	1.03108	0.663976
CL9178.Contig9_All	POL	982	gi|301617868|ref|XP_002938353.1|	262.7	2e-68	PREDICTED: hypothetical protein LOC100490320 [Xenopus (Silurana) tropicalis]	sp|P11369|POL2_MOUSE	234	3e-61	Retrovirus-related Pol polyprotein LINE-1 OS=Mus musculus GN=Pol PE=1 SV=2	--	--	--	--	--	K06618	1e-45	185	lcm:102347219	retinoblastoma-associated protein	327	37.3	6.39	3.36	1	1	1	2	1	1.39	1.7	1.669	1.314	0.989	1.536	1.175	1.475	0.697	1.112	1.27791	0.782528	1.08771	1.3303	1.30604	1.02824	0.77392	1.20196	0.919471	1.15423
CL9208.Contig2_All	IGLL1	1120	gi|2765427|emb|CAA75033.1|	270	1e-70	immunoglobulin lambda light chain [Homo sapiens]	sp|P15814|IGLL1_HUMAN	135	1e-31	Immunoglobulin lambda-like polypeptide 1 OS=Homo sapiens GN=IGLL1 PE=1 SV=1	--	--	--	--	--	K06554	4e-63	244	mcc:100430606	immunoglobulin lambda-like polypeptide 1	259	27.6	5.62	33.2	1	6	6	28	1	1.649	2.917	0.94	2.631	1.188	1.038	1.696	2.439	1.231	1.182	1.62827	0.614148	1.01273	1.79147	0.577299	1.61582	0.729608	0.637485	1.04159	1.49791
CL9215.Contig1_All	CIRBP	769	gi|461179992|gb|AGH15797.1|	236.1	1e-60	cold-induced RNA-binding protein [Pachytriton brevipes]	sp|P60825|CIRBP_RAT	186	6e-47	Cold-inducible RNA-binding protein OS=Rattus norvegicus GN=Cirbp PE=2 SV=1	SPAC140.02	39.69	131	78	2	K13195	8e-47	189	oas:101117758	cold-inducible RNA-binding protein	239	24.2	9.88	23.85	1	4	6	78	1	1.239	1.186	1.606	1.381	1.695	1.373	1.498	1.226	1.151	1.288	1.33118	0.751212	0.930752	0.890938	1.20645	1.03742	1.2733	1.03141	1.12532	0.920986
CL9231.Contig4_All	TBC1D2	1519	gi|327286446|ref|XP_003227941.1|	24.3	4e-54	PREDICTED: hypothetical protein LOC100566709 [Anolis carolinensis]	--	--	--	--	--	--	--	--	--	K06704	5e-28	128	pss:102461827	disintegrin and metalloproteinase domain-containing protein 10 [EC:3.4.24.81]	220	24.4	6.99	3.18	1	1	1	3	1	2.849	2.699	0.759	3.65	0.772	1.18	1.619	2.836	1.432	1.69	1.86236	0.536952	1.52978	1.44923	0.407547	1.95988	0.414527	0.633603	0.869325	1.5228
CL926.Contig3_All	PPP2R2A	2527	gi|281347194|gb|EFB22778.1|	910.2	0	hypothetical protein PANDA_002366 [Ailuropoda melanoleuca]	sp|P63150|2ABA_RABIT	901	0	Serine/threonine-protein phosphatase 2A 55 kDa regulatory subunit B alpha isoform OS=Oryctolagus cuniculus GN=PPP2R2A PE=2 SV=1	SPAC227.07c	55.9	458	176	8	K04354	0	904	amj:102572311	serine/threonine-protein phosphatase 2A regulatory subunit B	585	65.7	8.19	12.99	3	5	6	11	1	0.69	1.42	0.866	1.208	1.29	0.892	0.919	2.202	1.39	1.326	1.20027	0.833144	0.574869	1.18306	0.721503	1.00644	1.07476	0.743164	0.765659	1.83458
CL946.Contig4_All	HLAC	2440	gi|1778852|gb|AAC60108.1|	362.1	8e-98	MHC class IA alpha chain [Ambystoma mexicanum]	sp|Q9TNN7|1C05_HUMAN	269	2e-71	HLA class I histocompatibility antigen, Cw-5 alpha chain OS=Homo sapiens GN=HLA-C PE=2 SV=1	--	--	--	--	--	K06458	4e-78	295	xla:379561	CD8A antigen, alpha polypeptide	353	39.2	7.68	23.51	1	6	6	11	1	0.601	0.683	1.484	1.271	0.655	1.224	1.329	0.614	0.526	0.716	0.918455	1.08879	0.65436	0.743641	1.61576	1.38385	0.713155	1.33267	1.447	0.668514
CL955.Contig3_All	F2	2079	gi|62751950|ref|NP_001015797.1|	906.7	0	coagulation factor 2 (thrombin) precursor [Xenopus (Silurana) tropicalis] >gi|58476395|gb|AAH89747.1| coagulation factor 2 (thrombin) [Xenopus (Silurana) tropicalis]	sp|P00734|THRB_HUMAN	783	0	Prothrombin OS=Homo sapiens GN=F2 PE=1 SV=2	VC1649	31.05	277	170	12	K01313	0	906	xtr:548514	coagulation factor II (thrombin) [EC:3.4.21.5]	650	73.5	7.24	32	2	20	20	35	1	2.073	1.582	0.836	2.423	0.849	1.092	1.283	2.419	1.641	1.175	1.48845	0.671838	1.39272	1.06285	0.561656	1.62786	0.57039	0.733647	0.861968	1.62518
CL980.Contig1_All	EEF1A2	1798	gi|327271965|ref|XP_003220757.1|	923.7	0	PREDICTED: elongation factor 1-alpha 2-like [Anolis carolinensis]	sp|Q71V39|EF1A2_RABIT	919	0	Elongation factor 1-alpha 2 OS=Oryctolagus cuniculus GN=EEF1A2 PE=1 SV=1	SPCC794.09c	80.35	458	90	1	K03231	0	923	acs:100561171	elongation factor 1-alpha	463	50.5	9.03	28.29	2	2	14	205	1	2.363	2.126	2.774	1.286	2.87	2.13	1.519	1.466	0.978	0.991	1.773	0.564016	1.33277	1.1991	1.56458	0.725324	1.61873	1.20135	0.85674	0.826847
CL980.Contig2_All	EEF1A1	1832	gi|124504637|gb|AAI28792.1|	878.2	0	Zgc:109885 protein [Danio rerio]	sp|P17508|EF1A3_XENLA	872	0	Elongation factor 1-alpha, oocyte form OS=Xenopus laevis PE=1 SV=2	SPCC794.09c	81.34	461	86	1	K03231	0	879	oas:105613550	elongation factor 1-alpha	461	50.1	9.13	57.92	3	11	26	367	1	0.972	0.838	0.921	0.719	2.02	1.13	1.068	1.034	0.761	0.574	1.00336	0.996648	0.968742	0.835191	0.917912	0.71659	2.01323	1.12621	1.06442	1.03053
CL980.Contig7_All	EEF1A1	2224	gi|426236749|ref|XP_004012330.1|	932.2	0	PREDICTED: elongation factor 1-alpha 1-like [Ovis aries]	sp|P68105|EF1A1_RABIT	908	0	Elongation factor 1-alpha 1 OS=Oryctolagus cuniculus GN=EEF1A1 PE=1 SV=1	SPCC794.09c	81.6	462	85	1	K03231	0	964	oas:105613550	elongation factor 1-alpha	462	50.1	9.01	43.29	2	5	20	238	1	0.694	0.949	0.536	0.543	0.966	0.419	0.419	0.525	0.497	0.713	0.660091	1.51494	1.05137	1.43768	0.812009	0.822614	1.46343	0.634761	0.634761	0.795345
CL983.Contig2_All	EIF4G2	3670	gi|334331593|ref|XP_001379555.2|	1590.1	0	PREDICTED: eukaryotic translation initiation factor 4 gamma 2 [Monodelphis domestica]	sp|Q62448|IF4G2_MOUSE	1556	0	Eukaryotic translation initiation factor 4 gamma 2 OS=Mus musculus GN=Eif4g2 PE=1 SV=2	--	--	--	--	--	K03260	0	1594	mdo:100029927	translation initiation factor 4G	696	78.9	7.03	2.59	1	2	2	6	1	0.875	0.717	1.496	1.274	0.566	1.153	1.023	1.145	1.694	0.75	1.063	0.940734	0.823142	0.674506	1.40734	1.19849	0.532455	1.08467	0.962371	1.07714
Unigene1000_All	PSMA7	887	gi|327271880|ref|XP_003220715.1|	477.6	3e-133	PREDICTED: proteasome subunit alpha type-7-like [Anolis carolinensis]	sp|Q3ZBG0|PSA7_BOVIN	474	8e-134	Proteasome subunit alpha type-7 OS=Bos taurus GN=PSMA7 PE=1 SV=1	PAB0417	47.41	251	130	4	K02731	1e-133	477	acs:100552656	20S proteasome subunit alpha 4 [EC:3.4.25.1]	248	27.9	8.84	53.63	1	12	12	33	1	0.694	0.841	1.088	0.828	0.833	0.859	0.75	0.635	0.801	0.842	0.833727	1.19943	0.832406	1.00872	1.30498	0.993131	0.999128	1.03031	0.899575	0.76164
Unigene10013_All	LAMB2	8883	gi|301607003|ref|XP_002933101.1|	3103.2	0	PREDICTED: laminin subunit beta-2-like [Xenopus (Silurana) tropicalis]	sp|P55268|LAMB2_HUMAN	2383	0	Laminin subunit beta-2 OS=Homo sapiens GN=LAMB2 PE=1 SV=2	PAB2109	21.7	599	448	20	K05719	0	3103	xtr:100485566	integrin beta 1	1782	197.1	6.76	8.25	1	11	12	17	1	2.359	0.709	0.696	3.551	0.828	0.672	0.889	2.952	1.626	1.333	1.51045	0.662052	1.56178	0.469395	0.460788	2.35095	0.548179	0.444899	0.588565	1.95438
Unigene1003_All	ARPC2	1663	gi|148233518|ref|NP_001090493.1|	572	3e-161	actin related protein 2/3 complex, subunit 2, 34kDa [Xenopus laevis] >gi|114108106|gb|AAI23263.1| MGC154528 protein [Xenopus laevis] >gi|119352589|gb|ABL63897.1| actin-related protein 2/3 complex subunit 2 [Xenopus laevis]	sp|Q5R5Z5|ARPC2_PONAB	566	4e-161	Actin-related protein 2/3 complex subunit 2 OS=Pongo abelii GN=ARPC2 PE=2 SV=1	--	--	--	--	--	K05758	3e-163	577	acs:100566658	actin related protein 2/3 complex, subunit 2	300	34.3	7.36	36.67	1	12	12	47	1	0.584	0.689	1.208	1.026	0.584	0.846	0.851	0.827	0.835	0.893	0.849364	1.17735	0.687574	0.811196	1.42224	1.20796	0.687574	0.99604	1.00193	0.97367
Unigene1004_All	PGD	2185	gi|147907224|ref|NP_001083291.1|	902.5	0	6-phosphogluconate dehydrogenase, decarboxylating [Xenopus laevis] >gi|37747616|gb|AAH59958.1| Pgd protein [Xenopus laevis]	sp|P52209|6PGD_HUMAN	875	0	6-phosphogluconate dehydrogenase, decarboxylating OS=Homo sapiens GN=PGD PE=1 SV=3	SPBC660.16	66.05	486	157	3	K00033	0	902	xla:398848	6-phosphogluconate dehydrogenase [EC:1.1.1.44 1.1.1.343]	482	53.3	6.67	27.18	4	11	12	32	1	0.679	0.887	0.982	0.807	0.569	0.646	0.91	0.77	0.735	0.703	0.789818	1.26611	0.859692	1.12304	1.24332	1.02175	0.720419	0.81791	1.15216	0.974908
Unigene10048_All	MPZ	3758	gi|311253953|ref|XP_001925038.2|	354.4	2e-95	PREDICTED: myelin protein P0-like [Sus scrofa]	sp|P06907|MYP0_RAT	353	2e-96	Myelin protein P0 OS=Rattus norvegicus GN=Mpz PE=1 SV=1	--	--	--	--	--	K06770	4e-98	362	pss:102446499	myelin protein zero	248	27.1	9.28	24.19	1	7	7	41	1	0.918	10.73	0.849	1.122	1.008	1.002	1.056	2.696	0.89	1.12	2.03555	0.491269	0.450985	5.27131	0.417087	0.551204	0.495199	0.492251	0.51878	1.32446
Unigene1007_All	UBE2L3	1787	gi|304434653|ref|NP_001134756.2|	260	3e-67	Ubiquitin-conjugating enzyme E2 L3 [Salmo salar] >gi|221219186|gb|ACM08254.1| Ubiquitin-conjugating enzyme E2 L3 [Salmo salar] >gi|304376752|gb|ACI68727.2| Ubiquitin-conjugating enzyme E2 L3 [Salmo salar]	sp|P68037|UB2L3_MOUSE	257	7e-68	Ubiquitin-conjugating enzyme E2 L3 OS=Mus musculus GN=Ube2l3 PE=2 SV=1	YDR059c	36.91	149	93	3	K04552	2e-67	259	xtr:548817	ubiquitin-conjugating enzyme E2 L3 [EC:2.3.2.23]	186	21.4	8.43	22.04	1	5	5	11	1	1.269	1.012	1.575	1.897	1	1.208	1.835	1.478	0.858	0.849	1.271	0.786782	0.998426	0.796223	1.23918	1.49253	0.786782	0.950433	1.44375	1.16286
Unigene10082_All	TUBB6	8601	gi|449486287|ref|XP_002195424.2|	810.4	0	PREDICTED: tubulin beta-6 chain-like isoform 1 [Taeniopygia guttata] >gi|449486289|ref|XP_004177116.1| PREDICTED: tubulin beta-6 chain-like isoform 2 [Taeniopygia guttata]	sp|P09207|TBB6_CHICK	806	0	Tubulin beta-6 chain OS=Gallus gallus PE=1 SV=1	ECU03g0820i	73.62	436	115	0	K07375	0	825	lcm:102354313	tubulin beta	457	51.9	4.97	50.33	2	13	21	167	1	1.055	3.184	4.225	1.515	0.929	0.721	0.735	0.46	0.503	0.639	1.36055	0.734999	0.775424	2.34024	3.10537	1.11352	0.682814	0.529935	0.540225	0.3381
Unigene1013_All	LMF2	3715	gi|172045956|sp|Q5ZKZ9.2|LMF2_CHICK	1026.5	0	RecName: Full=Lipase maturation factor 2	sp|Q5ZKZ9|LMF2_CHICK	1026	0	Lipase maturation factor 2 OS=Gallus gallus GN=LMF2 PE=2 SV=2	--	--	--	--	--	K00858	2e-08	64.3	tgu:100220598	NAD+ kinase [EC:2.7.1.23]	732	83.9	9.32	18.58	1	11	11	23	1	1.031	1.161	1.34	0.888	2.927	1.039	1.016	1.477	0.99	0.936	1.255	0.796813	0.821514	0.9251	1.06773	0.70757	2.33227	0.827888	0.809562	1.17689
Unigene10136_All	CMBL	993	gi|465988449|gb|EMP37665.1|	303.1	1e-80	Carboxymethylenebutenolidase like protein [Chelonia mydas]	sp|Q5XH09|CMBL_XENLA	405	6e-113	Carboxymethylenebutenolidase homolog OS=Xenopus laevis GN=cmbl PE=2 SV=1	YPO3787	29.15	247	156	8	K01061	2e-116	421	pss:102459893	carboxymethylenebutenolidase [EC:3.1.1.45]	310	35.2	7.01	25.81	1	6	6	12	1	0.531	0.577	0.654	0.412	0.939	0.494	0.603	0.522	0.455	0.54	0.611545	1.6352	0.868292	0.943511	1.06942	0.673703	1.53545	0.80779	0.986026	0.853575
Unigene1014_All	SUB1	2385	gi|465956020|gb|EMP26716.1|	221.5	1e-55	Activated RNA polymerase II transcriptional coactivator p15, partial [Chelonia mydas]	sp|Q5ZK63|TCP4_CHICK	218	6e-56	Activated RNA polymerase II transcriptional coactivator p15 OS=Gallus gallus GN=SUB1 PE=2 SV=1	--	--	--	--	--	--	--	--	--	--	160	17.5	9.6	21.88	1	4	4	16	1	1.547	1.263	1.462	1.558	1.043	0.921	1.202	0.753	0.958	1.279	1.18055	0.847066	1.31041	1.06984	1.23841	1.31973	0.88349	0.780148	1.01817	0.637841
Unigene1017_All	PLIN3	1965	gi|465951209|gb|EMP24228.1|	572.8	2e-161	Perilipin-3 [Chelonia mydas]	sp|Q5BLZ2|PLIN3_PIG	482	1e-135	Perilipin-3 OS=Sus scrofa GN=PLIN3 PE=2 SV=1	--	--	--	--	--	K17284	5e-123	444	fab:101820903	perilipin-2	437	47.5	5.25	51.95	1	20	20	57	1	0.48	0.462	0.439	0.545	0.306	1.135	0.427	0.567	0.383	0.395	0.558091	1.79182	0.860075	0.827822	0.78661	0.976543	0.548298	2.03372	0.765108	1.01596
Unigene1019_All	FCGBP	9385	gi|301622521|ref|XP_002940580.1|	4318.1	0	PREDICTED: IgGFc-binding protein [Xenopus (Silurana) tropicalis]	sp|Q9Y6R7|FCGBP_HUMAN	2680	0	IgGFc-binding protein OS=Homo sapiens GN=FCGBP PE=1 SV=3	--	--	--	--	--	K18273	0	1365	asn:102383405	alpha-tectorin	3015	328.4	5.78	6.93	2	21	21	29	1	1.029	1.138	0.776	1.16	0.654	4.545	2.092	2.406	1.153	1.073	1.54782	0.646071	0.664807	0.735228	0.501351	0.749442	0.42253	2.93639	1.35158	1.55445
Unigene10198_All	ZNF259	3719	gi|189217508|ref|NP_001121222.1|	124.8	3e-26	zinc finger protein 259 [Xenopus laevis] >gi|169642713|gb|AAI60721.1| LOC100158293 protein [Xenopus laevis]	sp|Q2TBX0|ZPR1_BOVIN	657	0	Zinc finger protein ZPR1 OS=Bos taurus GN=ZNF259 PE=2 SV=1	SPAC15A10.04c	46.51	430	219	5	K06874	0	663	xla:100158293	zinc finger protein	463	51.5	4.77	5.4	1	3	3	3	1	1.069	0.991	1.167	0.71	0.39	2.222	1.791	0.881	0.78	1.079	1.09818	0.910596	0.973427	0.902401	1.06267	0.646523	0.355132	2.02334	1.63088	0.802235
Unigene1022_All	ERH	888	gi|159163463|pdb|1WWQ|A	221.9	3e-56	Chain A, Solution Structure Of Mouse Er	sp|P84089|ERH_MOUSE	218	1e-56	Enhancer of rudimentary homolog OS=Mus musculus GN=Erh PE=1 SV=1	--	--	--	--	--	K06233	5e-09	63.9	cin:100183506	low density lipoprotein-related protein 2	104	12.3	5.92	39.42	1	4	4	9	1	1.048	0.763	1.524	1.252	0.55	0.967	1.181	0.78	1.724	0.812	1.05464	0.948194	0.993707	0.723472	1.44505	1.18714	0.521507	0.916904	1.11982	0.739591
Unigene1024_All	GARS	2433	gi|332242726|ref|XP_003270534.1|	1253.4	0	PREDICTED: glycine--tRNA ligase isoform 1 [Nomascus leucogenys]	sp|Q5RBL1|SYG_PONAB	1249	0	Glycine--tRNA ligase OS=Pongo abelii GN=GARS PE=2 SV=1	SPAC3F10.03	47.74	643	304	4	K01880	0	1253	nle:100601970	glycyl-tRNA synthetase [EC:6.1.1.14]	745	83.9	6.51	22.42	1	16	16	44	1	1.016	1.167	0.959	0.869	1.706	1.056	0.909	1.03	0.888	1.417	1.09245	0.91537	0.930016	1.06824	0.87784	0.795456	1.56162	0.966631	0.832071	0.942831
Unigene10242_All	TARSL2	2670	gi|156717366|ref|NP_001096223.1|	1249.2	0	probable threonine--tRNA ligase 2, cytoplasmic [Xenopus (Silurana) tropicalis] >gi|123909108|sp|Q0V9S0.1|SYTC2_XENTR RecName: Full=Probable threonine--tRNA ligase 2, cytoplasmic; AltName: Full=Threonyl-tRNA synthetase; Short=ThrRS; AltName: Full=Threonyl-	sp|Q0V9S0|SYTC2_XENTR	1249	0	Probable threonine--tRNA ligase 2, cytoplasmic OS=Xenopus tropicalis GN=tarsl2 PE=2 SV=1	YIL078w	56.31	705	287	8	K01868	0	1265	cmy:102932195	threonyl-tRNA synthetase [EC:6.1.1.3]	750	86.5	6.9	5.07	1	3	3	5	1	0.893	1.984	1.059	0.959	1.671	0.977	0.952	0.836	1.079	1.048	1.13255	0.882967	0.788489	1.75181	0.935062	0.846765	1.47544	0.862659	0.840584	0.73816
Unigene10256_All	ALDH4A1	4970	gi|156717284|ref|NP_001096184.1|	953.4	0	delta-1-pyrroline-5-carboxylate dehydrogenase, mitochondrial [Xenopus (Silurana) tropicalis] >gi|138519848|gb|AAI35743.1| aldh4a1 protein [Xenopus (Silurana) tropicalis]	sp|P30038|AL4A1_HUMAN	919	0	Delta-1-pyrroline-5-carboxylate dehydrogenase, mitochondrial OS=Homo sapiens GN=ALDH4A1 PE=1 SV=3	SPBC24C6.04	49.81	534	263	4	K00294	0	953	xtr:100124732	1-pyrroline-5-carboxylate dehydrogenase [EC:1.2.1.88]	583	64.5	7.75	25.56	2	16	16	45	1	0.982	0.67	0.639	0.515	1.872	0.557	0.594	0.763	0.765	2.316	0.970273	1.03064	1.01209	0.690527	0.658578	0.530779	1.92935	0.574065	0.612199	0.786377
Unigene10267_All	ALDH1B1	2186	gi|21312260|ref|NP_082546.1|	932.6	0	aldehyde dehydrogenase X, mitochondrial precursor [Mus musculus] >gi|81904561|sp|Q9CZS1.1|AL1B1_MOUSE RecName: Full=Aldehyde dehydrogenase X, mitochondrial; AltName: Full=Aldehyde dehydrogenase family 1 member B1; Flags: Precursor >gi|18043461|gb|AAH20001	sp|Q9CZS1|AL1B1_MOUSE	932	0	Aldehyde dehydrogenase X, mitochondrial OS=Mus musculus GN=Aldh1b1 PE=2 SV=1	SPAC9E9.09c	52.74	474	224	1	K00128	0	936	myb:102251586	aldehyde dehydrogenase (NAD+) [EC:1.2.1.3]	516	56.9	7.08	54.84	9	22	29	166	1	0.164	0.152	0.171	0.173	0.136	0.216	0.249	0.167	0.18	0.317	0.265909	3.76068	0.616752	0.571624	0.643077	0.650598	0.511453	0.812308	0.93641	0.628034
Unigene1027_All	ATP5D	821	gi|62858087|ref|NP_001016516.1|	224.6	4e-57	ATP synthase, H+ transporting, mitochondrial F1 complex, delta subunit [Xenopus (Silurana) tropicalis] >gi|140833116|gb|AAI35475.1| ATP synthase, H+ transporting, mitochondrial F1 complex, delta subunit [Xenopus (Silurana) tropicalis]	sp|Q9D3D9|ATPD_MOUSE	191	1e-48	ATP synthase subunit delta, mitochondrial OS=Mus musculus GN=Atp5d PE=1 SV=1	YDL004w	39.01	141	86	3	K02134	2e-57	224	xtr:549270	F-type H+-transporting ATPase subunit delta	235	24.2	8.66	17.45	3	3	4	10	1	3.328	0.866	0.826	1.257	0.925	1.158	1.283	1.066	2.058	1.67	1.40336	0.712574	2.37145	0.617089	0.588586	0.895705	0.659131	0.82516	0.914232	0.759604
Unigene10283_All	TNPO1	7979	gi|431907820|gb|ELK11427.1|	1753.4	0	Transportin-1 [Pteropus alecto]	sp|Q92973|TNPO1_HUMAN	1745	0	Transportin-1 OS=Homo sapiens GN=TNPO1 PE=1 SV=2	SPAC1B1.03c	21.46	806	573	29	K18752	0	1756	mdo:100617857	transportin-1	891	101.2	4.94	9.54	1	4	6	8	1	0.849	1.227	1.239	1.363	1.15	1.168	1.682	0.811	0.963	1.022	1.134	0.881834	0.748677	1.08201	1.09259	1.20194	1.01411	1.02998	1.48325	0.715168
Unigene10300_All	SCRN3	3708	gi|465978871|gb|EMP35098.1|	657.1	0	Secernin-3 [Chelonia mydas]	sp|Q0VDG4|SCRN3_HUMAN	608	2e-173	Secernin-3 OS=Homo sapiens GN=SCRN3 PE=1 SV=1	PA4677	39.63	328	179	8	K14358	0	657	cmy:102940229	secernin	415	47.2	5.25	6.02	1	2	2	2	1	1.048	1.566	1.318	1.865	1.872	1.939	2.569	0.865	0.718	0.657	1.40155	0.713498	0.747746	1.11734	0.94039	1.33067	1.33567	1.38347	1.83298	0.617176
Unigene1034_All	LGALS3	715	gi|301608400|ref|XP_002933770.1|	102.4	2e-20	PREDICTED: galectin-4-like [Xenopus (Silurana) tropicalis]	sp|P08699|LEG3_RAT	83.6	4e-16	Galectin-3 OS=Rattus norvegicus GN=Lgals3 PE=1 SV=4	--	--	--	--	--	K05719	2e-17	91.3	cmy:102931242	integrin beta 1	179	20.1	9.31	13.41	1	2	2	3	1	1.113	1.153	1.299	0.935	1.971	1.399	1.24	15.707	2.307	1.336	2.67818	0.373388	0.41558	0.430516	0.485031	0.349117	0.735947	0.522369	0.463001	5.8648
Unigene1035_All	GPI	2273	gi|20067631|emb|CAC83780.1|	1003.4	0	phosphoglucose isomerase [Boiga kraepelini]	sp|P06744|G6PI_HUMAN	949	0	Glucose-6-phosphate isomerase OS=Homo sapiens GN=GPI PE=1 SV=4	YPO3718	65.66	530	182	3	K01810	0	1010	gfr:102031804	glucose-6-phosphate isomerase [EC:5.3.1.9]	553	61.9	7.31	37.79	3	20	21	108	1	0.882	0.629	0.573	0.558	0.456	0.406	0.433	0.531	0.461	0.516	0.585909	1.70675	1.50535	1.07355	0.977967	0.952366	0.778278	0.69294	0.739022	0.906284
Unigene10367_All	LIG3	4484	gi|47506906|gb|AAH70993.1|	1454.1	0	LOC398275 protein [Xenopus laevis]	sp|P49916|DNLI3_HUMAN	1390	0	DNA ligase 3 OS=Homo sapiens GN=LIG3 PE=1 SV=2	aq_1394	31.02	561	358	17	K10776	0	1456	clv:102083602	DNA ligase 3 [EC:6.5.1.1]	1010	112.8	8.98	2.77	1	3	3	6	1	0.605	0.356	0.369	0.467	0.374	0.291	0.348	0.995	0.929	1.025	0.614455	1.62746	0.984613	0.579376	0.600533	0.760024	0.60867	0.473591	0.566356	1.61932
Unigene1039_All	NDUFAB1	982	gi|52346162|ref|NP_001005125.1|	192.6	2e-47	NADH dehydrogenase (ubiquinone) 1, alpha/beta subcomplex, 1, 8kDa [Xenopus (Silurana) tropicalis] >gi|50603811|gb|AAH77661.1| MGC89694 protein [Xenopus (Silurana) tropicalis] >gi|89271987|emb|CAJ83763.1| NADH dehydrogenase (ubiquinone) 1, alpha/beta subco	sp|P52505|ACPM_BOVIN	189	8e-48	Acyl carrier protein, mitochondrial OS=Bos taurus GN=NDUFAB1 PE=1 SV=2	YKL192c	46.43	84	41	1	K03955	6e-48	193	myd:102751649	NADH dehydrogenase (ubiquinone) 1 alpha/beta subcomplex 1	149	16.7	5.07	26.17	1	5	5	39	1	2.619	0.9	0.953	0.962	1.021	1.007	1.063	0.727	1.234	1.217	1.15482	0.865937	2.26789	0.779343	0.825238	0.833032	0.884122	0.871999	0.920491	0.629536
Unigene1040_All	ANXA5	1877	gi|147905053|ref|NP_001085335.1|	456.8	1e-126	MGC81121 protein [Xenopus laevis] >gi|49256026|gb|AAH71097.1| MGC81121 protein [Xenopus laevis]	sp|P81287|ANXA5_BOVIN	451	2e-126	Annexin A5 OS=Bos taurus GN=ANXA5 PE=1 SV=3	--	--	--	--	--	K16646	7e-127	456	xla:443760	annexin A5	322	36.5	5.38	64.29	5	23	24	160	1	0.929	1.741	1.842	2.034	0.913	0.78	1.175	1.581	1.395	1.163	1.323	0.755858	0.702192	1.31595	1.39229	1.53741	0.690098	0.589569	0.888133	1.19501
Unigene1044_All	PLS3	1165	gi|335306436|ref|XP_003360472.1|	247.7	8e-64	PREDICTED: plastin-3 [Sus scrofa]	sp|P13797|PLST_HUMAN	246	7e-65	Plastin-3 OS=Homo sapiens GN=PLS3 PE=1 SV=4	YDR129c	37.3	126	78	2	K17336	4e-64	247	ssc:100158187	plastin-3	132	14.7	7.14	28.03	1	3	4	32	1	0.564	0.92	1.224	1.754	0.812	0.704	0.943	1.948	1.831	1.316	1.18327	0.845114	0.476644	0.777505	1.03442	1.48233	0.686232	0.59496	0.796942	1.64628
Unigene10440_All	CG1675	2110	gi|351720746|ref|NP_001096276.2|	796.2	0	phosphoethanolamine methyltransferase [Xenopus (Silurana) tropicalis]	sp|Q6NN40|NTM1_DROME	55.1	6e-07	Alpha N-terminal protein methyltransferase 1 OS=Drosophila melanogaster GN=CG1675 PE=1 SV=1	mll3672	29.52	210	140	6	K05929	0	796	xtr:100124841	phosphoethanolamine N-methyltransferase [EC:2.1.1.103]	499	57.2	6.02	18.84	1	8	8	10	1	0.495	0.585	0.462	0.376	0.868	3.023	0.528	0.663	0.756	0.643	0.854455	1.17034	0.579317	0.684647	0.540696	0.440047	1.01585	3.53793	0.617938	0.775934
Unigene1048_All	CTSB	2759	gi|465956986|gb|EMP27213.1|	597	1e-168	Cathepsin B [Chelonia mydas]	sp|A1E295|CATB_PIG	560	6e-159	Cathepsin B OS=Sus scrofa GN=CTSB PE=1 SV=1	AF1946_2	33.96	106	65	3	K01363	7e-169	597	cmy:102930234	cathepsin B [EC:3.4.22.1]	346	38	6.21	13.58	1	4	4	24	1	0.599	0.54	0.728	0.769	0.806	1.079	1.598	0.931	0.586	1.685	0.938273	1.06579	0.638407	0.575526	0.775894	0.819591	0.859025	1.14999	1.70313	0.992249
Unigene1049_All	ZYX	2621	gi|327283747|ref|XP_003226602.1|	664.8	0	PREDICTED: zyxin-like [Anolis carolinensis]	sp|Q04584|ZYX_CHICK	598	3e-170	Zyxin OS=Gallus gallus GN=ZYX PE=1 SV=1	Rv3876	30.74	309	159	13	K06273	0	713	acs:100566442	zyxin	659	69.7	7.74	10.32	1	4	6	9	1	1.438	1.289	1.453	2.08	1.072	1.447	1.742	1.684	2.691	1.286	1.562	0.640205	0.920615	0.825224	0.930218	1.33163	0.6863	0.926376	1.11524	1.0781
Unigene1050_All	SAFB	2931	gi|334326541|ref|XP_001375983.2|	886.3	0	PREDICTED: scaffold attachment factor B2 [Monodelphis domestica]	sp|Q15424|SAFB1_HUMAN	806	0	Scaffold attachment factor B1 OS=Homo sapiens GN=SAFB PE=1 SV=4	SPAC140.02	22.55	306	232	5	K00753	1e-60	237	pxy:105390580	glycoprotein 3-alpha-L-fucosyltransferase [EC:2.4.1.214]	866	98.2	5.59	27.83	1	23	24	47	1	0.929	1.087	1.667	1.4	0.917	0.964	1.256	1.503	1.02	0.923	1.15145	0.868467	0.806806	0.944023	1.44773	1.21585	0.796384	0.837202	1.09079	1.30531
Unigene1051_All	CALD1	1311	gi|426357990|ref|XP_004046307.1|	60.8	1e-07	PREDICTED: non-muscle caldesmon isoform 1 [Gorilla gorilla gorilla]	sp|Q05682|CALD1_HUMAN	298	2e-80	Caldesmon OS=Homo sapiens GN=CALD1 PE=1 SV=3	YDR365c	21.77	271	197	8	K12327	3e-85	317	pss:102447883	caldesmon	283	33.6	4.67	43.11	1	13	13	34	1	1.283	1.301	1.147	5.637	1.212	2.734	6.281	5.192	19.104	1.553	4.22218	0.236844	0.303871	0.308135	0.27166	1.33509	0.287055	0.647533	1.48762	1.2297
Unigene1053_All	AKR1A1	1351	gi|465975291|gb|EMP34083.1|	537	9e-151	Alcohol dehydrogenase [NADP+] [Chelonia mydas]	sp|Q5ZK84|AK1A1_CHICK	535	1e-151	Alcohol dehydrogenase [NADP(+)] OS=Gallus gallus GN=AKR1A1 PE=2 SV=1	slr0942	47.62	294	152	3	K00002	1e-155	551	cmy:102932885	alcohol dehydrogenase (NADP+) [EC:1.1.1.2]	327	36.7	6.47	43.73	1	12	12	28	1	0.771	0.745	1.271	0.871	0.933	0.969	0.933	0.699	0.972	1.173	0.939727	1.06414	0.820451	0.792783	1.35252	0.926865	0.992841	1.03115	0.992841	0.743833
Unigene1055_All	CYC1	1633	gi|45361313|ref|NP_989234.1|	519.2	2e-145	uncharacterized protein LOC394843 [Xenopus (Silurana) tropicalis]	sp|P00125|CY1_BOVIN	485	1e-136	Cytochrome c1, heme protein, mitochondrial OS=Bos taurus GN=CYC1 PE=1 SV=2	YOR065w	53.36	298	129	4	K00413	1e-145	519	xtr:394843	ubiquinol-cytochrome c reductase cytochrome c1 subunit	313	34.5	8.94	23.96	1	6	6	19	1	3.007	0.762	0.724	0.833	0.931	0.981	1.207	1.255	2.11	1.471	1.29827	0.770254	2.31615	0.586934	0.557664	0.641622	0.717107	0.755619	0.929697	0.966669
Unigene1057_All	PHGDH	2089	gi|355745596|gb|EHH50221.1|	670.2	0	hypothetical protein EGM_01013 [Macaca fascicularis]	sp|Q60HD7|SERA_MACFA	668	0	D-3-phosphoglycerate dehydrogenase OS=Macaca fascicularis GN=PHGDH PE=2 SV=4	CC3215	37.69	528	318	5	K00058	0	688	amj:102561669	D-3-phosphoglycerate dehydrogenase [EC:1.1.1.95]	594	62.5	7.75	44.95	1	20	20	48	1	0.563	0.786	0.563	0.525	1.237	0.667	1.064	0.842	0.463	1.11	0.801818	1.24717	0.702154	0.980272	0.702154	0.654762	1.54274	0.831859	1.32698	1.05011
Unigene1063_All	DPT	1552	gi|291290911|ref|NP_001167486.1|	377.5	1e-102	dermatopontin precursor [Xenopus laevis]	sp|P19427|DERM_BOVIN	343	8e-94	Dermatopontin OS=Bos taurus GN=DPT PE=1 SV=3	--	--	--	--	--	K02599	4e-13	78.6	bfo:BRAFLDRAFT_119094	Notch	231	27.5	5.99	4.76	1	1	1	3	1	2.111	0.911	0.804	4.174	0.637	1.055	1.965	8.764	4.768	1.729	2.538	0.394011	0.831757	0.358944	0.316785	1.6446	0.250985	0.415682	0.774232	3.45311
Unigene10635_All	TRNT1	1764	gi|297670812|ref|XP_002813549.1|	665.6	0	PREDICTED: CCA tRNA nucleotidyltransferase 1, mitochondrial isoform 2 [Pongo abelii]	sp|Q96Q11|TRNT1_HUMAN	661	0	CCA tRNA nucleotidyltransferase 1, mitochondrial OS=Homo sapiens GN=TRNT1 PE=1 SV=2	BMEI0463	35.51	414	250	11	K00974	0	665	pon:100449831	tRNA nucleotidyltransferase (CCA-adding enzyme) [EC:2.7.7.72 3.1.3.- 3.1.4.-]	433	49.9	7.14	3.93	1	1	1	2	1	1.017	0.878	1.023	0.699	1.301	0.984	0.847	1.596	1.231	1.012	1.05345	0.949258	0.965395	0.833448	0.971091	0.663531	1.23498	0.93407	0.804021	1.51502
Unigene1065_All	DDOST	1887	gi|466003424|gb|EMP42084.1|	775	0	Dolichyl-diphosphooligosaccharide--protein glycosyltransferase 48 kDa subunit [Chelonia mydas]	sp|B1H3C9|OST48_XENTR	771	0	Dolichyl-diphosphooligosaccharide--protein glycosyltransferase 48 kDa subunit OS=Xenopus tropicalis GN=ddost PE=2 SV=1	--	--	--	--	--	K12670	0	775	cmy:102939622	oligosaccharyltransferase complex subunit beta	434	48	5.83	20.97	1	10	10	32	1	0.527	0.493	0.596	0.472	1.469	0.702	0.521	0.673	0.493	0.556	0.682	1.46628	0.772727	0.722874	0.8739	0.692082	2.15396	1.02933	0.76393	0.986804
Unigene1066_All	AKAP8L	2463	gi|465963574|gb|EMP30121.1|	687.6	0	A-kinase anchor protein 8-like protein [Chelonia mydas]	sp|Q9ULX6|AKP8L_HUMAN	515	2e-145	A-kinase anchor protein 8-like OS=Homo sapiens GN=AKAP8L PE=1 SV=3	--	--	--	--	--	K15978	0	714	cmy:102948376	A-kinase anchor protein 8-like protein	543	61.4	5.24	19.89	1	9	9	32	1	0.88	1.19	1.61	0.995	1.377	0.966	1.072	1.243	0.858	1.085	1.116	0.896057	0.78853	1.06631	1.44265	0.891577	1.23387	0.865591	0.960573	1.1138
Unigene1067_All	FKBP3	2147	gi|402876049|ref|XP_003901796.1|	372.5	5e-101	PREDICTED: peptidyl-prolyl cis-trans isomerase FKBP3 [Papio anubis]	sp|O46638|FKBP3_RABIT	369	2e-101	Peptidyl-prolyl cis-trans isomerase FKBP3 OS=Oryctolagus cuniculus GN=FKBP3 PE=2 SV=2	YNL135c	45.87	109	59	2	K09570	2e-101	372	mcc:702405	FK506-binding protein 3 [EC:5.2.1.8]	235	26.7	8.9	38.3	1	9	9	16	1	0.876	0.988	0.753	1.01	2.306	0.992	0.936	0.646	0.681	0.831	1.00173	0.998276	0.87449	0.986296	0.751702	1.00826	2.30202	0.990289	0.934386	0.644886
Unigene10681_All	RNASE1	1710	gi|432115331|gb|ELK36749.1|	82	1e-13	Ribonuclease 4 [Myotis davidii]	sp|Q9WUS2|RNAS1_GERNI	78.2	5e-14	Ribonuclease pancreatic OS=Gerbillus nigeriae GN=RNASE1 PE=2 SV=1	--	--	--	--	--	K16632	4e-14	82	myd:102772055	ribonuclease 4 [EC:3.1.27.-]	264	30.6	9.73	10.61	1	3	3	5	1	0.864	0.525	0.624	1.292	0.586	2.139	1.143	1.301	0.727	1.086	1.02609	0.974573	0.842031	0.511651	0.608133	1.25915	0.571099	2.08461	1.11394	1.26792
Unigene1070_All	AP2M1	2020	gi|465957654|gb|EMP27501.1|	862.1	0	AP-2 complex subunit mu-1, partial [Chelonia mydas]	sp|Q5ZMP6|AP2M1_CHICK	862	0	AP-2 complex subunit mu OS=Gallus gallus GN=AP2M1 PE=2 SV=1	--	--	--	--	--	K11826	0	862	apla:101804101	AP-2 complex subunit mu-1	433	49.4	9.54	24.48	1	11	11	17	1	1.152	1.308	1.108	1.05	0.917	1	0.727	0.827	0.699	0.969	0.977909	1.02259	1.17802	1.33755	1.13303	1.07372	0.937715	1.02259	0.743423	0.845682
Unigene1071_All	ANXA11	1512	gi|449270378|gb|EMC81059.1|	619.8	1e-175	Annexin A11 [Columba livia]	sp|P27214|ANX11_BOVIN	595	7e-170	Annexin A11 OS=Bos taurus GN=ANXA11 PE=1 SV=1	BH0971	34.38	64	42	0	K17095	6e-180	632	pss:102459759	annexin A7/11	410	45.2	8.28	34.88	1	15	15	37	1	0.985	0.55	0.719	1.15	0.571	1.079	0.99	0.735	0.835	0.892	0.864182	1.15716	1.13981	0.63644	0.832001	1.33074	0.660741	1.24858	1.14559	0.850515
Unigene10711_All	ZNF462	9584	gi|431918432|gb|ELK17656.1|	3731.4	0	Zinc finger protein 462 [Pteropus alecto]	sp|Q96JM2|ZN462_HUMAN	3440	0	Zinc finger protein 462 OS=Homo sapiens GN=ZNF462 PE=1 SV=3	--	--	--	--	--	K09228	2e-45	188	bfo:BRAFLDRAFT_119658	KRAB domain-containing zinc finger protein	2525	286.5	6.9	1.5	2	2	3	3	1	6.406	0	0	1.129	1.485	0.672	0	1.846	1.649	1.528	1.42864	0.699968	4.484	0	0	0.790264	1.03945	0.470379	0	1.29214
Unigene10717_All	MRE11A	3238	gi|345324518|ref|XP_001513434.2|	1080.5	0	PREDICTED: double-strand break repair protein MRE11A [Ornithorhynchus anatinus]	sp|P49959|MRE11_HUMAN	1070	0	Double-strand break repair protein MRE11A OS=Homo sapiens GN=MRE11A PE=1 SV=3	SPAC13C5.07	38.07	654	389	9	K10865	0	1093	amj:102567224	double-strand break repair protein MRE11	711	80.5	5.99	0.98	1	1	1	2	1	0.644	0.59	1.549	0.751	0.907	0.895	0.774	0.57	0.713	1.121	0.864909	1.15619	0.744587	0.682153	1.79094	0.868299	1.04867	1.03479	0.894892	0.659029
Unigene1072_All	PPP1CA	1857	gi|327260394|ref|XP_003215019.1|	671.4	0	PREDICTED: serine/threonine-protein phosphatase PP1-alpha catalytic subunit-like isoform 1 [Anolis carolinensis]	sp|P62138|PP1A_RAT	668	0	Serine/threonine-protein phosphatase PP1-alpha catalytic subunit OS=Rattus norvegicus GN=Ppp1ca PE=1 SV=1	YER133w	85.33	300	44	0	K06269	0	671	pbi:103057409	serine/threonine-protein phosphatase PP1 catalytic subunit [EC:3.1.3.16]	329	37.4	6.33	35.26	2	2	11	39	1	0.658	0.857	1.278	1.23	0.674	1.131	0.888	0.95	1.164	0.977	0.982455	1.01786	0.669751	0.872305	1.30082	1.25197	0.686037	1.1512	0.903859	0.966966
Unigene1075_All	GMDS	2077	gi|147899928|ref|NP_001080352.1|	681	0	GDP-mannose 4,6-dehydratase [Xenopus laevis] >gi|27503412|gb|AAH42270.1| Gmds-prov protein [Xenopus laevis] >gi|84105498|gb|AAI11473.1| Gmds protein [Xenopus laevis]	sp|Q8K3X3|GMDS_CRIGR	676	0	GDP-mannose 4,6 dehydratase OS=Cricetulus griseus GN=GMDS PE=2 SV=1	BMEI1413	63.16	342	125	2	K01711	0	681	xla:380044	GDPmannose 4,6-dehydratase [EC:4.2.1.47]	376	42.3	7.17	40.96	2	15	15	41	1	0.981	0.929	1.068	1.678	1.793	1.865	1.666	1.932	3.231	1.152	1.57227	0.636022	0.623938	0.590864	0.679271	1.06724	1.14039	1.18618	1.05961	1.22879
Unigene10790_All	AOC3	2697	gi|465998104|gb|EMP40525.1|	1045	0	Membrane primary amine oxidase [Chelonia mydas]	sp|O08590|AOC3_RAT	883	0	Membrane primary amine oxidase OS=Rattus norvegicus GN=Aoc3 PE=1 SV=4	mll6250	28.15	405	287	10	K00276	0	1050	cmy:102935443	primary-amine oxidase [EC:1.4.3.21]	765	86.6	6.16	12.55	1	9	9	13	1	0.323	0.331	0.542	0.477	0.353	0.325	0.613	0.679	0.969	0.514	0.556909	1.79563	0.579987	0.594352	0.973229	0.856513	0.633856	0.583578	1.10072	1.21923
Unigene1083_All	ADH5	953	gi|395542145|ref|XP_003772995.1|	458.4	2e-127	PREDICTED: alcohol dehydrogenase class-3 [Sarcophilus harrisii]	sp|P80467|ADHX_UROHA	448	9e-126	Alcohol dehydrogenase class-3 OS=Uromastyx hardwickii PE=1 SV=1	YPO1502	65.04	246	86	0	K00121	7e-128	458	pss:102463576	S-(hydroxymethyl)glutathione dehydrogenase / alcohol dehydrogenase [EC:1.1.1.284 1.1.1.1]	248	26.4	7.25	34.27	1	11	11	43	1	0.935	0.998	0.896	0.893	1.618	0.879	1.328	0.768	1.17	1.818	1.11845	0.894091	0.835975	0.892303	0.801105	0.798423	1.44664	0.785906	1.18735	0.686662
Unigene10834_All	GNA13	1426	gi|187608769|ref|NP_001120411.1|	688	0	uncharacterized protein LOC100145489 [Xenopus (Silurana) tropicalis] >gi|170285236|gb|AAI61136.1| LOC100145489 protein [Xenopus (Silurana) tropicalis]	sp|Q14344|GNA13_HUMAN	671	0	Guanine nucleotide-binding protein subunit alpha-13 OS=Homo sapiens GN=GNA13 PE=1 SV=2	--	--	--	--	--	K04639	0	687	xtr:100145489	guanine nucleotide-binding protein subunit alpha-13	399	46.3	8.82	11.53	3	3	5	25	1	0.588	0.886	1.134	0.808	1.026	0.913	0.897	0.798	0.729	0.82	0.872636	1.14595	0.67382	1.01531	1.29951	0.92593	1.17575	1.04625	1.02792	0.91447
Unigene10840_All	RECQL	5077	gi|334348257|ref|XP_001365384.2|	978.8	0	PREDICTED: ATP-dependent DNA helicase Q1 [Monodelphis domestica]	sp|P46063|RECQ1_HUMAN	963	0	ATP-dependent DNA helicase Q1 OS=Homo sapiens GN=RECQL PE=1 SV=3	YMR190c	39.62	583	329	12	K10899	0	1008	cmy:102943312	ATP-dependent DNA helicase Q1 [EC:3.6.4.12]	661	74.8	8.19	19.97	1	12	12	23	1	0.881	0.775	1.86	1.566	0.807	0.858	1.023	0.506	0.692	0.567	0.957727	1.04414	0.919886	0.809207	1.9421	1.63512	0.84262	0.895871	1.06815	0.528334
Unigene10892_All	FGD4	4591	gi|465959627|gb|EMP28528.1|	1012.3	0	FYVE, RhoGEF and PH domain-containing protein 4 [Chelonia mydas]	sp|O88387|FGD4_RAT	891	0	FYVE, RhoGEF and PH domain-containing protein 4 OS=Rattus norvegicus GN=Fgd4 PE=1 SV=1	--	--	--	--	--	K05723	0	1037	cmy:102933587	FYVE, RhoGEF and PH domain containing 4	942	107.2	6.68	0.64	1	1	1	2	1	2.043	1.018	0.784	1.47	0.847	0.992	1.127	2.999	1.371	0.89	1.32191	0.756482	1.54549	0.770098	0.593082	1.11203	0.64074	0.75043	0.852555	2.26869
Unigene1091_All	FAM115	3708	gi|465995211|gb|EMP39690.1|	1110.5	0	hypothetical protein UY3_03073, partial [Chelonia mydas]	sp|Q5XHI4|F115_XENLA	984	0	Protein FAM115 OS=Xenopus laevis GN=fam115 PE=2 SV=1	--	--	--	--	--	K15259	1e-53	214	cmy:102945703	poly [ADP-ribose] polymerase 7/11/12/13 [EC:2.4.2.30]	958	105.5	6.98	5.22	1	3	4	7	1	1.579	4.693	1.178	1.384	1.237	1.321	1.417	3.143	1.688	1.563	1.83664	0.544474	0.859724	2.55521	0.64139	0.753551	0.673514	0.71925	0.771519	1.71128
Unigene10938_All	DERA	2767	gi|4680691|gb|AAD27735.1|AF132960_1	556.6	2e-156	CGI-26 protein [Homo sapiens]	sp|Q9Y315|DEOC_HUMAN	554	3e-157	Putative deoxyribose-phosphate aldolase OS=Homo sapiens GN=DERA PE=1 SV=2	AGl76	63.87	310	112	1	K01619	2e-157	559	cmy:102930565	deoxyribose-phosphate aldolase [EC:4.1.2.4]	318	35	7.96	39.31	1	9	9	18	1	0.998	0.981	1.082	0.704	0.984	1.086	0.822	1.438	1.078	1.993	1.106	0.904159	0.902351	0.88698	0.9783	0.636528	0.889693	0.981917	0.743219	1.30018
Unigene1095_All	KTN1	6273	gi|426233434|ref|XP_004010722.1|	1290.4	0	PREDICTED: kinectin isoform 6 [Ovis aries]	sp|Q86UP2|KTN1_HUMAN	1287	0	Kinectin OS=Homo sapiens GN=KTN1 PE=1 SV=1	YHR023w	20.94	1041	711	32	K17975	0	1293	cmy:102941747	kinectin	1318	149.6	5.41	26.4	1	32	33	53	1	0.81	0.772	0.908	0.919	1.269	1.303	1.121	1.235	0.975	0.848	1.01455	0.985663	0.798387	0.760932	0.894982	0.905824	1.25081	1.28432	1.10493	1.21729
Unigene10950_All	FSCB	3719	gi|307190463|gb|EFN74488.1|	83.6	9e-14	hypothetical protein EAG_05880 [Camponotus floridanus]	sp|A1EGX6|FSCB_MOUSE	102	6e-21	Fibrous sheath CABYR-binding protein OS=Mus musculus GN=Fscb PE=1 SV=1	XF0818	34.59	133	85	2	K08559	4e-14	83.6	oas:101122759	nuclear receptor subfamily 4 group A member 3	318	31.5	6.64	4.72	1	1	1	1	1	0.96	0.802	0.843	1.857	0.918	1.026	1.407	4.461	5.547	5.837	2.24164	0.446103	0.428259	0.357774	0.376065	0.828413	0.409522	0.457701	0.627666	1.99006
Unigene1096_All	CSRP1	1970	gi|327271684|ref|XP_003220617.1|	384	1e-104	PREDICTED: cysteine and glycine-rich protein 1-like [Anolis carolinensis]	sp|P47875|CSRP1_RAT	379	1e-104	Cysteine and glycine-rich protein 1 OS=Rattus norvegicus GN=Csrp1 PE=2 SV=2	CC3494_1	90.32	31	3	0	K09377	6e-105	384	acs:100565898	cysteine and glycine-rich protein	193	20.4	8.48	73.06	2	11	12	95	1	1.499	1.266	1.499	4.884	1.154	2.55	7.728	1.691	9.148	1.14	3.05082	0.327781	0.491344	0.414971	0.491344	1.60088	0.378259	0.835841	2.53309	0.554278
Unigene10968_All	CTH	2091	gi|45360727|ref|NP_989037.1|	662.5	0	cystathionase (cystathionine gamma-lyase) [Xenopus (Silurana) tropicalis] >gi|89272027|emb|CAJ82975.1| cystathionase (cystathionine gamma-lyase) [Xenopus (Silurana) tropicalis]	sp|Q58DW2|CGL_BOVIN	633	0	Cystathionine gamma-lyase OS=Bos taurus GN=CTH PE=2 SV=1	APE1226	51.57	382	183	3	K01758	0	683	cmy:102930648	cystathionine gamma-lyase [EC:4.4.1.1]	445	48.5	6.57	27.42	1	12	12	32	1	0.254	0.415	0.308	0.371	0.821	0.33	0.329	0.369	0.288	0.516	0.454636	2.19956	0.558688	0.912817	0.677465	0.816037	1.80584	0.725855	0.723655	0.811638
Unigene1097_All	ARPC3	1756	gi|148225462|ref|NP_001090588.1|	353.2	2e-95	actin-related protein 2/3 complex subunit 3 [Xenopus laevis] >gi|119352593|gb|ABL63899.1| actin-related protein 2/3 complex subunit 3 [Xenopus laevis] >gi|213623222|gb|AAI69453.1| Actin-related protein 2/3 complex subunit 3 [Xenopus laevis] >gi|213626448|	sp|O15145|ARPC3_HUMAN	344	3e-94	Actin-related protein 2/3 complex subunit 3 OS=Homo sapiens GN=ARPC3 PE=1 SV=3	--	--	--	--	--	K05756	1e-95	353	xla:100036831	actin related protein 2/3 complex, subunit 3	178	20.6	8.59	47.19	1	8	8	20	1	0.536	0.825	1.005	1.022	0.541	0.794	0.675	0.647	0.535	0.642	0.747455	1.33787	0.7171	1.10375	1.34456	1.36731	0.72379	1.06227	0.903065	0.865604
Unigene1101_All	UQCRH	788	gi|332219867|ref|XP_003259079.1|	158.3	3e-37	PREDICTED: cytochrome b-c1 complex subunit 6, mitochondrial-like [Nomascus leucogenys]	sp|P07919|QCR6_HUMAN	156	5e-38	Cytochrome b-c1 complex subunit 6, mitochondrial OS=Homo sapiens GN=UQCRH PE=1 SV=2	--	--	--	--	--	K00416	2e-37	158	nle:100589568	ubiquinol-cytochrome c reductase subunit 6	91	10.6	4.53	42.86	1	4	4	15	1	2.534	0.861	0.807	0.661	1.379	0.966	1.093	0.846	1.785	1.575	1.22791	0.814393	2.06367	0.701192	0.657215	0.538313	1.12305	0.786703	0.890131	0.688976
Unigene11013_All	DHX29	4496	gi|126316693|ref|XP_001381009.1|	2021.1	0	PREDICTED: ATP-dependent RNA helicase DHX29 [Monodelphis domestica]	sp|Q7Z478|DHX29_HUMAN	1993	0	ATP-dependent RNA helicase DHX29 OS=Homo sapiens GN=DHX29 PE=1 SV=2	SPBC15C4.05	33.02	842	548	17	K18995	0	2021	mdo:100031848	ATP-dependent RNA helicase DHX29 [EC:3.6.4.13]	1435	161.9	7.42	1.6	1	1	1	3	1	1.255	0.684	1.548	1.05	1.079	1.597	1.983	1.91	1.499	1.018	1.32936	0.75224	0.944061	0.514532	1.16447	0.789852	0.811667	1.20133	1.49169	1.43678
Unigene1105_All	CAPN1	4872	gi|147901468|ref|NP_001087384.1|	1233	0	MGC81785 protein [Xenopus laevis] >gi|50925175|gb|AAH79702.1| MGC81785 protein [Xenopus laevis]	sp|Q9GLG2|CAN1_MACFA	1208	0	Calpain-1 catalytic subunit OS=Macaca fascicularis GN=CAPN1 PE=2 SV=1	--	--	--	--	--	K01367	0	1233	xla:447208	calpain-1 [EC:3.4.22.52]	712	80.9	5.48	32.02	1	21	22	59	1	1.129	1.282	1.694	2.446	0.715	0.983	1.442	2.092	1.308	1.013	1.37309	0.728284	0.822233	0.93366	1.23371	1.78138	0.520723	0.715903	1.05019	1.52357
Unigene1106_All	GLUL	2718	gi|134024911|gb|AAI34828.1|	745	0	Xgs protein [Xenopus laevis]	sp|P51121|GLNA_XENLA	744	0	Glutamine synthetase OS=Xenopus laevis GN=glul PE=2 SV=1	YPR035w	56.07	346	152	2	K01915	0	744	xla:398556	glutamine synthetase [EC:6.3.1.2]	413	46.2	7.44	15.25	1	5	6	16	1	1	7.638	0.907	1.102	0.981	0.78	0.972	0.862	4.39	1.605	1.93064	0.517964	0.517964	3.95621	0.469793	0.570796	0.508123	0.404012	0.503461	0.446485
Unigene1108_All	H2AFZ	1069	gi|390460605|ref|XP_002745600.2|	253.1	1e-65	PREDICTED: uncharacterized protein LOC100388165 [Callithrix jacchus]	sp|Q6YNC8|H2AZ_SHEEP	249	1e-65	Histone H2A.Z OS=Ovis aries GN=H2AFZ PE=2 SV=3	SPBC11B10.10c	70.4	125	31	2	K11251	6e-69	263	pss:102462627	histone H2A	128	13.5	10.58	41.41	3	4	6	297	1	1.083	1.479	1.612	1.379	0.969	0.8	0.967	0.835	0.859	1.044	1.09336	0.914609	0.990521	1.35271	1.47435	1.26125	0.886256	0.731687	0.884427	0.763698
Unigene1109_All	FLNA	9256	gi|345326239|ref|XP_003431022.1|	89.7	3e-15	PREDICTED: filamin-A isoform 2 [Ornithorhynchus anatinus]	sp|P21333|FLNA_HUMAN	2794	0	Filamin-A OS=Homo sapiens GN=FLNA PE=1 SV=4	ECU09g0290	36.17	235	145	5	K04437	0	2980	oaa:100077046	filamin	1598	168.7	5.69	63.33	1	82	83	833	1	1.114	1.442	1.629	3.248	1.143	2.206	5.682	1.837	7.906	1.132	2.57627	0.388158	0.432408	0.559723	0.632309	1.26074	0.443664	0.856276	2.20551	0.713046
Unigene1112_All	NDUFS3	960	gi|344281035|ref|XP_003412286.1|	439.9	9e-122	PREDICTED: NADH dehydrogenase [ubiquinone] iron-sulfur protein 3, mitochondrial-like [Loxodonta africana]	sp|Q0MQG7|NDUS3_GORGO	427	1e-119	NADH dehydrogenase [ubiquinone] iron-sulfur protein 3, mitochondrial OS=Gorilla gorilla gorilla GN=NDUFS3 PE=2 SV=1	BMEI1156	55.85	188	83	1	K03936	5e-121	436	cge:100761333	NADH dehydrogenase (ubiquinone) Fe-S protein 3 [EC:1.6.5.3 1.6.99.3]	276	31.7	6.87	27.17	1	7	7	16	1	2.191	0.729	0.899	0.798	0.853	1.023	0.907	1.186	1.381	1.66	1.14791	0.871149	1.90869	0.635068	0.783163	0.695177	0.74309	0.891186	0.790132	1.03318
Unigene1114_All	CANX	2294	gi|449474654|ref|XP_002199155.2|	1028.1	0	PREDICTED: calnexin [Taeniopygia guttata]	sp|P27824|CALX_HUMAN	1012	0	Calnexin OS=Homo sapiens GN=CANX PE=1 SV=2	XF1267	39.45	109	66	1	K08054	0	1046	fch:102054514	calnexin	601	68.4	4.58	27.12	2	19	19	66	1	0.713	1.231	0.951	0.866	0.872	0.849	0.785	0.511	0.52	0.83	0.829818	1.20508	0.859224	1.48346	1.14603	1.0436	1.05083	1.02312	0.94599	0.615798
Unigene1115_All	CTNNB1	2598	gi|126341382|ref|XP_001369277.1|	1533.5	0	PREDICTED: catenin beta-1-like [Monodelphis domestica]	sp|Q02248|CTNB1_MOUSE	1532	0	Catenin beta-1 OS=Mus musculus GN=Ctnnb1 PE=1 SV=1	--	--	--	--	--	K02105	0	1533	mdo:100022896	catenin beta 1	781	85.5	5.91	22.66	1	12	14	40	1	2.292	0.96	0.915	1.234	1.286	1.189	1.264	0.956	0.835	0.803	1.15764	0.863829	1.9799	0.829276	0.790404	1.06597	1.11088	1.02709	1.09188	0.825821
Unigene11162_All	PGM5	7087	gi|466041728|ref|XP_004276472.1|	1006.1	0	PREDICTED: phosphoglucomutase-like protein 5 [Orcinus orca]	sp|Q8BZF8|PGM5_MOUSE	1006	0	Phosphoglucomutase-like protein 5 OS=Mus musculus GN=Pgm5 PE=1 SV=2	BMEI1886	47.01	568	297	9	K15636	0	1008	ngi:103749400	phosphoglucomutase-like protein 5	566	62.1	7.61	40.11	1	21	21	59	1	2.908	0.848	1.078	5.465	0.916	1.695	3.306	0.763	4.588	0.908	2.13409	0.468584	1.36264	0.397359	0.505133	2.56081	0.429223	0.794249	1.54914	0.357529
Unigene1122_All	KPNB1	4491	gi|348562629|ref|XP_003467112.1|	1664.8	0	PREDICTED: importin subunit beta-1 [Cavia porcellus]	sp|Q14974|IMB1_HUMAN	1660	0	Importin subunit beta-1 OS=Homo sapiens GN=KPNB1 PE=1 SV=2	SPAC1B1.03c	40.21	868	516	9	K14293	0	1665	hgl:101726701	importin subunit beta-1	966	106.2	4.96	19.36	1	15	15	37	1	0.825	0.908	1.03	0.948	0.674	0.888	0.935	0.704	0.826	0.78	0.865273	1.1557	0.953457	1.04938	1.19038	1.09561	0.778945	1.02627	1.08058	0.813616
Unigene1126_All	REEP5	1175	gi|465995913|gb|EMP39910.1|	320.5	1e-85	Receptor expression-enhancing protein 5 [Chelonia mydas]	sp|Q00765|REEP5_HUMAN	317	3e-86	Receptor expression-enhancing protein 5 OS=Homo sapiens GN=REEP5 PE=1 SV=3	SPCC830.08c	36.67	150	95	1	K17279	9e-87	322	pss:102462867	receptor expression-enhancing protein 5/6	224	25	8.37	28.57	1	11	11	34	1	1.322	1.649	1.511	1.413	2.256	0.973	1.209	1.101	1.434	1.065	1.35755	0.736624	0.973816	1.21469	1.11304	1.04085	1.66182	0.716735	0.890578	0.811023
Unigene1128_All	FAM3B	1669	gi|149633821|ref|XP_001511113.1|	345.5	5e-93	PREDICTED: protein FAM3B-like [Ornithorhynchus anatinus]	sp|Q9D309|FAM3B_MOUSE	318	2e-86	Protein FAM3B OS=Mus musculus GN=Fam3b PE=1 SV=1	--	--	--	--	--	K09666	3e-17	92.4	cbr:CBG13870	beta-1,2-N-acetylglucosaminyltransferase [EC:2.4.1.-]	238	26.5	8.21	5.04	1	1	1	3	1	0.461	0.747	0.666	0.646	1.569	1.838	1.896	1.421	0.802	0.876	1.08382	0.922664	0.425348	0.68923	0.614494	0.596041	1.44766	1.69586	1.74937	1.31111
Unigene1130_All	CNDP1	1949	gi|166157969|ref|NP_001107394.1|	724.2	0	carnosine dipeptidase 1 (metallopeptidase M20 family) [Xenopus (Silurana) tropicalis] >gi|163915489|gb|AAI57333.1| LOC100135225 protein [Xenopus (Silurana) tropicalis]	sp|Q8BUG2|CNDP1_MOUSE	639	0	Beta-Ala-His dipeptidase OS=Mus musculus GN=Cndp1 PE=2 SV=1	SPBC1198.08	44.37	471	259	4	K05604	0	724	xtr:100135225	beta-Ala-His dipeptidase [EC:3.4.13.20]	497	55.1	5.48	37.02	1	16	16	44	1	1.803	1.562	0.92	2.123	0.925	1.29	1.251	2.661	1.623	2.382	1.59455	0.627138	1.13073	0.97959	0.576967	1.33141	0.580103	0.809008	0.78455	1.66881
Unigene11309_All	SCRIB	5057	gi|317420077|emb|CBN82113.1|	2218.7	0	Protein scribble homolog [Dicentrarchus labrax]	sp|Q4H4B6|SCRIB_DANRE	2174	0	Protein scribble homolog OS=Danio rerio GN=scrib PE=1 SV=1	alr0124_1	33.05	351	235	1	K16175	0	2271	cmy:102936128	protein scribble	1661	183.5	5	1.93	1	2	2	4	1	0.866	0.959	0.851	0.978	1.232	0.904	0.694	3.628	1.876	1.105	1.28118	0.780529	0.675938	0.748528	0.66423	0.763358	0.961612	0.705599	0.541687	2.83176
Unigene1132_All	XRN2	3469	gi|149408751|ref|XP_001505862.1|	1540	0	PREDICTED: 5&apos;-3&apos; exoribonuclease 2 [Ornithorhynchus anatinus]	sp|Q9H0D6|XRN2_HUMAN	1519	0	5'-3' exoribonuclease 2 OS=Homo sapiens GN=XRN2 PE=1 SV=1	SPAC17A5.14	37.92	741	401	18	K12619	0	1561	amj:102558593	5'-3' exoribonuclease 2 [EC:3.1.13.-]	997	113.9	8.16	14.04	1	12	12	21	1	0.993	0.919	1.452	0.959	0.95	1.161	0.988	0.725	0.838	0.912	0.990636	1.00945	1.00239	0.927687	1.46572	0.968065	0.95898	1.17197	0.997339	0.731853
Unigene11333_All	PPP4R1	3346	gi|109121549|ref|XP_001098202.1|	1355.1	0	PREDICTED: serine/threonine-protein phosphatase 4 regulatory subunit 1 isoform 4 [Macaca mulatta]	sp|Q8TF05|PP4R1_HUMAN	761	0	Serine/threonine-protein phosphatase 4 regulatory subunit 1 OS=Homo sapiens GN=PPP4R1 PE=1 SV=1	--	--	--	--	--	K15424	0	1358	pon:100461808	serine/threonine-protein phosphatase 4 regulatory subunit 1	1033	116.9	4.79	1.45	9	1	2	2	1	1.009	1.677	1.116	1.353	0.856	1.015	1.116	0.627	0.489	0.787	1.00409	0.995926	1.00489	1.67017	1.11145	1.34749	0.852512	1.01086	1.11145	0.624445
Unigene11358_All	HMOX1	2132	gi|465972794|gb|EMP33160.1|	391.3	1e-106	DNA replication licensing factor MCM5 [Chelonia mydas]	sp|P14791|HMOX1_CHICK	379	1e-104	Heme oxygenase 1 OS=Gallus gallus GN=HMOX1 PE=1 SV=2	sll1184	44.44	207	115	2	K00510	4e-107	391	cmy:102940527	heme oxygenase [EC:1.14.99.3]	297	33.5	7.62	9.09	1	2	2	3	1	1.102	0.397	2.641	1.139	0.328	0.613	1.075	3.333	1.09	1.163	1.26191	0.79245	0.87328	0.314603	2.09286	0.902601	0.259924	0.485772	0.851884	2.64124
Unigene1136_All	PSMB1A	979	gi|432852541|ref|XP_004067299.1|	421.8	2e-116	PREDICTED: proteasome subunit beta type-1-B-like [Oryzias latipes]	sp|Q9IB84|PSB1A_CARAU	414	2e-115	Proteasome subunit beta type-1-A OS=Carassius auratus GN=psmb1-A PE=2 SV=1	SPAC22F8.06	43.3	224	119	1	K02732	1e-116	421	ola:101158593	20S proteasome subunit beta 6 [EC:3.4.25.1]	237	26.2	7.44	37.13	2	8	8	20	1	0.855	0.785	1.05	0.902	0.915	0.991	0.834	0.796	0.776	1.186	0.917273	1.09019	0.932111	0.855798	1.1447	0.98335	0.997522	1.08038	0.909217	0.86779
Unigene1137_All	TXN	933	gi|211907095|gb|ACJ12082.1|	163.7	1e-38	thioredoxin [Bombina orientalis]	sp|Q98TX1|THIO_OPHHA	140	4e-33	Thioredoxin OS=Ophiophagus hannah GN=TXN PE=3 SV=3	SPAC7D4.07c	47.06	102	54	1	K03671	9e-36	152	pbi:103050052	thioredoxin 1	187	20.5	9.77	32.62	1	6	6	88	1	0.601	0.644	1.19	1.015	0.944	0.823	0.867	0.475	0.635	0.881	0.825	1.21212	0.728485	0.780606	1.44242	1.2303	1.14424	0.997576	1.05091	0.575758
Unigene11382_All	MAT1A	3574	gi|403303989|ref|XP_003942596.1|	724.2	0	PREDICTED: S-adenosylmethionine synthase isoform type-1 [Saimiri boliviensis boliviensis]	sp|Q91X83|METK1_MOUSE	717	0	S-adenosylmethionine synthase isoform type-1 OS=Mus musculus GN=Mat1a PE=2 SV=1	SPBC14F5.05c	69.58	378	115	0	K00789	0	729	pss:102455894	S-adenosylmethionine synthetase [EC:2.5.1.6]	457	49.7	6.48	14.44	1	3	5	9	1	0.204	0.252	0.217	0.318	0.364	0.242	0.214	0.176	0.233	0.238	0.314364	3.18103	0.64893	0.801619	0.690283	1.01157	1.15789	0.769809	0.68074	0.559861
Unigene11392_All	NAT1	2084	gi|304653922|tpe|CBL43391.1|	403.7	2e-110	TPA: arylamine N-acetyltransferase 1 [Taeniopygia guttata]	sp|P13913|ARY1_CHICK	399	2e-110	Arylamine N-acetyltransferase, pineal gland isozyme NAT-10 OS=Gallus gallus PE=2 SV=1	mlr4870	30.09	226	158	4	K00622	1e-111	406	fab:101810372	arylamine N-acetyltransferase [EC:2.3.1.5]	290	33.7	5.72	14.83	1	3	3	4	1	0.594	0.898	1.003	1.156	2.019	1.538	0.685	0.3	0.461	1.062	0.974182	1.0265	0.609742	0.921799	1.02958	1.18664	2.07251	1.57876	0.703154	0.307951
Unigene11418_All	ADH1A	1466	gi|58332634|ref|NP_001011391.1|	651	0	class I alcohol dehydrogenase, alpha subunit [Xenopus (Silurana) tropicalis] >gi|56788867|gb|AAH88582.1| alcohol dehydrogenase 1 [Xenopus (Silurana) tropicalis]	sp|P25405|ADH1A_UROHA	570	4e-162	Alcohol dehydrogenase 1A OS=Uromastyx hardwickii PE=1 SV=2	YPO1502	55.11	372	166	3	K13951	0	650	xtr:496861	alcohol dehydrogenase 1/7 [EC:1.1.1.1]	377	40.2	6.52	15.38	1	3	5	19	1	0.598	0.338	0.353	0.34	0.328	0.437	0.579	0.334	0.343	0.535	0.471364	2.1215	1.26866	0.717068	0.748891	0.721311	0.695853	0.927097	1.22835	0.708582
Unigene1142_All	GYG1	1657	gi|410971234|ref|XP_003992076.1|	528.9	3e-148	PREDICTED: glycogenin-1 [Felis catus]	sp|Q9R062|GLYG_MOUSE	520	4e-147	Glycogenin-1 OS=Mus musculus GN=Gyg1 PE=2 SV=3	SMc04081	29.91	234	135	6	K00750	4e-153	543	pbi:103060810	glycogenin glucosyltransferase [EC:2.4.1.186]	329	36.9	5.05	12.16	1	4	4	9	1	1.129	1.615	1.37	0.875	1.446	0.962	0.96	0.778	0.697	0.88	1.06473	0.939208	1.06037	1.51682	1.28671	0.821807	1.35809	0.903518	0.901639	0.730704
Unigene1143_All	MIF	1015	gi|393717919|gb|AFN21496.1|	242.7	2e-62	macrophage migration inhibitory factor [Andrias davidianus]	sp|Q02960|MIF_CHICK	207	4e-53	Macrophage migration inhibitory factor OS=Gallus gallus GN=MIF PE=2 SV=3	--	--	--	--	--	K07253	9e-53	209	asn:102383931	phenylpyruvate tautomerase [EC:5.3.2.1]	115	12.5	6.49	44.35	1	5	5	43	1	0.636	0.563	0.755	0.679	0.611	0.681	0.608	0.481	0.517	0.807	0.667091	1.49905	0.953393	0.843963	1.13178	1.01785	0.915917	1.02085	0.91142	0.721041
Unigene11444_All	XELEMENT\ORF2	3721	gi|32394793|gb|AAN15747.1|	61.2	2e-93	reverse transcriptase-like protein [Paralichthys olivaceus]	sp|Q9NBX4|RTXE_DROME	52	1e-05	Probable RNA-directed DNA polymerase from transposon X-element OS=Drosophila melanogaster GN=X-element\ORF2 PE=3 SV=1	--	--	--	--	--	K11647	1e-25	96.7	spu:754750	SWI/SNF-related matrix-associated actin-dependent regulator of chromatin subfamily A member 2/4 [EC:3.6.4.-]	100	11.7	8.27	10	1	1	1	1	1	1.182	0.918	1.312	0.737	1.231	1.054	0.87	0.759	1.567	0.756	1.03509	0.966099	1.14193	0.886879	1.26752	0.712015	1.18927	1.01827	0.840506	0.733269
Unigene11455_All	AGL	5172	gi|126311408|ref|XP_001381865.1|	2712.2	0	PREDICTED: glycogen debranching enzyme [Monodelphis domestica]	sp|Q2PQH8|GDE_CANFA	2690	0	Glycogen debranching enzyme OS=Canis familiaris GN=AGL PE=2 SV=1	YPR184w_2	40.18	1232	660	25	K01196	0	2727	cmy:102947904	glycogen debranching enzyme [EC:2.4.1.25 3.2.1.33]	1533	174.5	7.46	23.22	2	35	35	68	1	0.495	0.508	0.26	0.339	0.287	0.277	0.319	0.242	0.266	0.371	0.396727	2.52062	1.24771	1.28048	0.655362	0.854491	0.723419	0.698213	0.804079	0.609991
Unigene11456_All	EXOSC9	1688	gi|471410685|ref|XP_004386903.1|	681.4	0	PREDICTED: exosome complex component RRP45 [Trichechus manatus latirostris]	sp|Q06265|EXOS9_HUMAN	674	0	Exosome complex component RRP45 OS=Homo sapiens GN=EXOSC9 PE=1 SV=3	SPCC757.08	45.19	270	148	1	K03678	0	681	fca:101088836	exosome complex component RRP45	449	50.3	5.16	12.03	1	3	3	5	1	2.662	2.308	2.773	2.486	2.712	3.328	2.562	1.087	0.942	1.122	2.08927	0.478635	1.27413	1.10469	1.32726	1.18989	1.29806	1.5929	1.22626	0.520277
Unigene1146_All	C1QBP	2538	gi|301614790|ref|XP_002936868.1|	395.6	7e-108	PREDICTED: complement component 1 Q subcomponent-binding protein, mitochondrial-like [Xenopus (Silurana) tropicalis]	sp|Q07021|C1QBP_HUMAN	371	5e-102	Complement component 1 Q subcomponent-binding protein, mitochondrial OS=Homo sapiens GN=C1QBP PE=1 SV=1	--	--	--	--	--	K15414	9e-110	400	lcm:102346245	complement component 1 Q subcomponent-binding protein, mitochondrial	346	38.6	5.4	16.76	3	4	4	11	1	1.52	0.901	0.737	0.776	0.698	0.996	1.144	1.158	1.071	1.014	1.00136	0.998638	1.51793	0.899773	0.735996	0.774943	0.697049	0.994644	1.14244	1.15642
Unigene11483_All	PXMP2	1644	gi|149634336|ref|XP_001509760.1|	295.4	5e-78	PREDICTED: peroxisomal membrane protein 2-like [Ornithorhynchus anatinus]	sp|Q9NR77|PXMP2_HUMAN	273	1e-72	Peroxisomal membrane protein 2 OS=Homo sapiens GN=PXMP2 PE=1 SV=3	--	--	--	--	--	K13347	2e-78	295	oaa:100080108	peroxisomal membrane protein 2	194	22.3	10.37	9.79	1	2	2	6	1	0.325	0.68	0.32	0.409	0.314	0.522	0.284	0.287	0.352	0.909	0.491091	2.03628	0.661792	1.38467	0.651611	0.83284	0.639393	1.06294	0.578304	0.584413
Unigene1150_All	COPE	1649	gi|126323482|ref|XP_001363383.1|	529.6	1e-148	PREDICTED: coatomer subunit epsilon isoform 1 [Monodelphis domestica]	sp|Q5ZIK9|COPE_CHICK	518	2e-146	Coatomer subunit epsilon OS=Gallus gallus GN=COPE PE=2 SV=1	--	--	--	--	--	K17268	7e-149	529	mdo:100012911	coatomer protein complex, subunit epsilon	299	34	5.19	13.04	1	4	4	9	1	0.837	1.313	1.034	0.964	2.011	1.456	0.95	0.571	0.532	0.816	1.044	0.957854	0.801724	1.25766	0.990421	0.923372	1.92625	1.39464	0.909962	0.546935
Unigene1151_All	FARSA	2616	gi|348511161|ref|XP_003443113.1|	850.5	0	PREDICTED: phenylalanyl-tRNA synthetase alpha chain-like [Oreochromis niloticus]	sp|Q1JPX3|SYFA_DANRE	841	0	Phenylalanine--tRNA ligase alpha subunit OS=Danio rerio GN=farsa PE=2 SV=2	ECU07g1660	52.99	468	220	6	K01889	0	857	pbi:103057517	phenylalanyl-tRNA synthetase alpha chain [EC:6.1.1.20]	505	57.4	6.7	11.68	1	6	6	9	1	0.889	1.087	1.016	0.868	1.356	1.058	0.978	1.116	0.916	0.742	1.00236	0.997642	0.886904	1.08444	1.0136	0.865953	1.3528	1.05551	0.975694	1.11337
Unigene11514_All	CP	2486	gi|118095426|ref|XP_001235149.1|	585.1	6e-165	PREDICTED: ceruloplasmin [Gallus gallus]	sp|P00450|CERU_HUMAN	963	0	Ceruloplasmin OS=Homo sapiens GN=CP PE=1 SV=1	--	--	--	--	--	K13624	0	1130	pss:102458023	ceruloplasmin [EC:1.16.3.1]	828	94.3	5.8	20.53	1	13	13	29	1	1.303	0.867	0.748	2.258	0.937	0.688	1.141	2.339	1.097	1.049	1.22064	0.819245	1.06748	0.710285	0.612795	1.84985	0.767632	0.56364	0.934758	1.91621
Unigene1152_All	EIF3K	1065	gi|288683759|ref|NP_001165760.1|	420.6	6e-116	eukaryotic translation initiation factor 3 subunit K [Xenopus (Silurana) tropicalis] >gi|123892316|sp|Q28C65.1|EIF3K_XENTR RecName: Full=Eukaryotic translation initiation factor 3 subunit K; Short=eIF3k; AltName: Full=Eukaryotic translation initiation fac	sp|Q28C65|EIF3K_XENTR	420	2e-117	Eukaryotic translation initiation factor 3 subunit K OS=Xenopus tropicalis GN=eif3k PE=2 SV=1	--	--	--	--	--	K15028	3e-116	420	xtr:548352	translation initiation factor 3 subunit K	246	28.1	5.06	15.85	1	3	3	5	1	0.73	0.823	1.209	0.67	1.331	0.961	0.866	0.764	0.788	0.881	0.911182	1.09748	0.801157	0.903223	1.32685	0.735309	1.46074	1.05467	0.950414	0.838472
Unigene11520_All	MAP2K6	2986	gi|363740834|ref|XP_003642396.1|	622.9	3e-176	PREDICTED: dual specificity mitogen-activated protein kinase kinase 6-like [Gallus gallus]	sp|P52564|MP2K6_HUMAN	614	4e-175	Dual specificity mitogen-activated protein kinase kinase 6 OS=Homo sapiens GN=MAP2K6 PE=1 SV=1	YAR019c	30.15	272	190	9	K04433	1e-176	622	asn:102373782	mitogen-activated protein kinase kinase 6 [EC:2.7.12.2]	337	37.9	7.06	8.31	1	2	2	3	1	2.358	1.06	1.487	1.395	1.844	1.48	1.681	3.113	1.802	1.245	1.67864	0.595722	1.40471	0.631465	0.885838	0.831032	1.09851	0.881668	1.00141	1.85448
Unigene11551_All	FTCD	2109	gi|89269876|emb|CAJ83443.1|	835.1	0	formiminotransferase cyclodeaminase [Xenopus (Silurana) tropicalis]	sp|O95954|FTCD_HUMAN	770	0	Formimidoyltransferase-cyclodeaminase OS=Homo sapiens GN=FTCD PE=1 SV=2	SPy2083	38.97	290	176	2	K13990	0	833	xtr:448617	glutamate formiminotransferase / formiminotetrahydrofolate cyclodeaminase [EC:2.1.2.5 4.3.1.4]	540	58.8	5.58	53.89	1	26	26	121	1	0.542	0.544	0.478	0.433	1.65	0.474	0.407	0.304	0.295	1.087	0.655818	1.52481	0.826449	0.829498	0.728861	0.660244	2.51594	0.722761	0.620599	0.463543
Unigene11554_All	UBA1	5364	gi|28958137|gb|AAH47256.1|	1281.5	0	Uba1a protein [Xenopus laevis]	sp|Q29504|UBA1_RABIT	1274	0	Ubiquitin-like modifier-activating enzyme 1 OS=Oryctolagus cuniculus GN=UBA1 PE=2 SV=1	YKL210w	45.91	1015	532	13	K03178	0	1288	lcm:102348081	ubiquitin-activating enzyme E1 [EC:6.2.1.45]	1015	114.4	5.53	16.85	1	12	14	32	1	0.595	0.752	1.192	0.835	0.91	0.888	0.874	0.766	0.623	0.768	0.836636	1.19526	0.711181	0.898837	1.42475	0.998044	1.08769	1.06139	1.04466	0.915571
Unigene1162_All	GCAT	1696	gi|148231778|ref|NP_001080801.1|	675.2	0	glycine C-acetyltransferase [Xenopus laevis] >gi|28704126|gb|AAH47258.1| Gcat-prov protein [Xenopus laevis]	sp|O75600|KBL_HUMAN	640	0	2-amino-3-ketobutyrate coenzyme A ligase, mitochondrial OS=Homo sapiens GN=GCAT PE=1 SV=1	VCA0886	56.07	387	168	2	K00639	0	675	xla:380495	glycine C-acetyltransferase [EC:2.3.1.29]	490	52.8	8.06	13.47	2	6	6	20	1	0.912	0.781	0.638	0.612	1.78	0.768	0.765	0.74	0.867	0.933	0.890545	1.12291	1.02409	0.876991	0.716415	0.687219	1.99878	0.862393	0.859024	0.830951
Unigene1163_All	EIF5	2308	gi|449280663|gb|EMC87899.1|	761.1	0	Eukaryotic translation initiation factor 5 [Columba livia]	sp|Q07205|IF5_RAT	759	0	Eukaryotic translation initiation factor 5 OS=Rattus norvegicus GN=Eif5 PE=1 SV=1	SPAC2F7.05c	40.86	394	229	4	K03262	0	762	hgl:101714778	translation initiation factor 5	423	48.4	5.53	31.44	1	12	12	34	1	0.866	1.461	1.698	1.018	1.742	1.164	0.988	1.036	0.984	0.906	1.16936	0.855166	0.740574	1.2494	1.45207	0.870559	1.4897	0.995413	0.844904	0.885952
Unigene1165_All	DARS	2344	gi|45361459|ref|NP_989306.1|	970.7	0	aspartyl-tRNA synthetase [Xenopus (Silurana) tropicalis] >gi|39794467|gb|AAH64273.1| aspartyl-tRNA synthetase [Xenopus (Silurana) tropicalis]	sp|P15178|SYDC_RAT	891	0	Aspartate--tRNA ligase, cytoplasmic OS=Rattus norvegicus GN=Dars PE=2 SV=1	YLL018c	56.44	528	216	6	K01876	0	970	xtr:394926	aspartyl-tRNA synthetase [EC:6.1.1.12]	529	60.3	6.25	36.29	1	16	16	32	1	0.781	1.052	0.907	0.652	1.717	0.988	0.877	1.355	0.688	0.953	0.997273	1.00273	0.783136	1.05488	0.90948	0.653783	1.7217	0.990702	0.879398	1.35871
Unigene11689_All	CRYL1	1949	gi|187607475|ref|NP_001120498.1|	487.3	1e-135	crystallin, lambda 1 [Xenopus (Silurana) tropicalis] >gi|170284719|gb|AAI61379.1| LOC100145620 protein [Xenopus (Silurana) tropicalis]	sp|P14755|CRYL1_RABIT	454	4e-127	Lambda-crystallin OS=Oryctolagus cuniculus GN=CRYL1 PE=1 SV=3	mll1034	38.02	313	193	3	K13247	1e-136	489	lcm:102362253	L-gulonate 3-dehydrogenase [EC:1.1.1.45]	319	35.2	6.24	16.61	1	5	5	5	1	0.619	0.483	0.471	0.485	0.434	0.488	0.506	0.49	0.547	0.875	0.581636	1.71929	1.06424	0.830416	0.809784	0.833854	0.746171	0.839012	0.869959	0.842451
Unigene1169_All	C21ORF33	1158	gi|327267879|ref|XP_003218726.1|	377.9	5e-103	PREDICTED: ES1 protein homolog, mitochondrial-like [Anolis carolinensis]	sp|P30042|ES1_HUMAN	281	3e-75	ES1 protein homolog, mitochondrial OS=Homo sapiens GN=C21orf33 PE=1 SV=3	PA5245	48.43	223	114	2	--	--	--	--	--	279	29.8	5.95	46.59	2	11	12	42	1	1.834	1.457	1.336	1.307	1.298	0.982	1.217	0.948	0.904	1.107	1.21727	0.821509	1.50665	1.19694	1.09754	1.07371	1.06632	0.806721	0.999776	0.77879
Unigene1176_All	SUMO2	1209	gi|301768957|ref|XP_002919926.1|	180.6	1e-43	PREDICTED: hypothetical protein LOC100478075 [Ailuropoda melanoleuca]	sp|P61959|SUMO2_RAT	178	2e-44	Small ubiquitin-related modifier 2 OS=Rattus norvegicus GN=Sumo2 PE=1 SV=1	SPBC365.06	56.32	87	38	1	K12160	1e-43	179	shr:100920473	small ubiquitin-related modifier	141	15.5	9.25	12.77	1	2	2	15	1	1.355	1.07	1.257	1.298	1.178	1.056	1.223	1.136	0.866	1.144	1.14391	0.874195	1.18453	0.935389	1.09886	1.13471	1.0298	0.92315	1.06914	0.993086
Unigene1177_All	COPB1	3380	gi|57530020|ref|NP_001006467.1|	1805	0	coatomer subunit beta [Gallus gallus] >gi|82081062|sp|Q5ZIA5.1|COPB_CHICK RecName: Full=Coatomer subunit beta; AltName: Full=Beta-coat protein; Short=Beta-COP	sp|Q5ZIA5|COPB_CHICK	1805	0	Coatomer subunit beta OS=Gallus gallus GN=COPB1 PE=2 SV=1	YDR238c	41.94	968	537	12	K17301	0	1808	cmy:102938458	coatomer, subunit beta	953	106.8	6.18	16.05	1	14	14	24	1	0.878	0.857	1.08	0.918	1.619	1.427	1.03	1.263	1.377	1.127	1.14327	0.874682	0.767971	0.749602	0.944656	0.802958	1.41611	1.24817	0.900922	1.10472
Unigene11772_All	BCS1L	2674	gi|62857605|ref|NP_001016865.1|	764.2	0	BC1 (ubiquinol-cytochrome c reductase) synthesis-like [Xenopus (Silurana) tropicalis] >gi|89272705|emb|CAJ83769.1| BCS1-like [Xenopus (Silurana) tropicalis]	sp|Q7ZTL7|BCS1_XENLA	763	0	Mitochondrial chaperone BCS1 OS=Xenopus laevis GN=bcs1l PE=2 SV=1	YDR375c	50.75	398	194	4	K08900	0	764	xtr:549619	mitochondrial chaperone BCS1	468	52.5	9.2	2.35	1	1	1	2	1	1.236	1.288	1.591	1.042	1.061	1.368	0.826	0.814	0.859	0.663	1.068	0.93633	1.1573	1.20599	1.4897	0.975655	0.993446	1.2809	0.773408	0.762172
Unigene11782_All	CPOX	3383	gi|109032659|ref|XP_001088605.1|	602.1	6e-170	PREDICTED: coproporphyrinogen-III oxidase, mitochondrial [Macaca mulatta]	sp|P36551|HEM6_HUMAN	592	2e-168	Coproporphyrinogen-III oxidase, mitochondrial OS=Homo sapiens GN=CPOX PE=1 SV=3	SPAC222.11	53.31	302	141	2	K00228	3e-170	602	rro:104654528	coproporphyrinogen III oxidase [EC:1.3.3.3]	438	49.2	8.24	13.24	1	5	5	6	1	0.731	0.948	1.398	0.697	0.553	0.636	0.589	0.839	0.637	0.913	0.812818	1.23029	0.89934	1.16631	1.71994	0.85751	0.680349	0.782463	0.724639	1.03221
Unigene1181_All	SNRPG	617	gi|268834043|ref|NP_001161373.1|	149.8	8e-35	small nuclear ribonucleoprotein polypeptide G isoform 1 [Danio rerio] >gi|268834149|ref|NP_001004660.2| small nuclear ribonucleoprotein polypeptide G isoform 2 [Danio rerio]	sp|P62309|RUXG_MOUSE	143	3e-34	Small nuclear ribonucleoprotein G OS=Mus musculus GN=Snrpg PE=1 SV=1	YFL017w-a	52.05	73	32	1	K11099	3e-35	149	dre:447922	small nuclear ribonucleoprotein G	76	8.5	9.32	34.21	1	3	3	9	1	0.687	0.677	1.207	1.014	0.903	0.82	0.758	0.594	0.916	0.841	0.856091	1.1681	0.802485	0.790804	1.4099	1.18445	1.05479	0.957842	0.88542	0.693852
Unigene1184_All	SEPT2	2139	gi|57525156|ref|NP_001006182.1|	685.6	0	septin-2 [Gallus gallus] >gi|82197907|sp|Q5ZMH1.1|SEPT2_CHICK RecName: Full=Septin-2	sp|Q5ZMH1|SEPT2_CHICK	685	0	Septin-2 OS=Gallus gallus GN=SEPT2 PE=2 SV=1	SPAC4F10.11	44.01	334	182	6	K16942	0	686	cmy:102943831	septin 2	349	40.2	6.55	42.98	1	6	11	31	1	1.011	1.322	1.01	1.254	1.195	1.032	1.003	1.042	1.131	1.163	1.10573	0.904382	0.91433	1.19559	0.913426	1.1341	1.08074	0.933322	0.907095	0.942366
Unigene1188_All	LMAN2	2141	gi|327265675|ref|XP_003217633.1|	607.1	1e-171	PREDICTED: vesicular integral-membrane protein VIP36-like [Anolis carolinensis]	sp|P49256|LMAN2_CANFA	600	5e-171	Vesicular integral-membrane protein VIP36 OS=Canis familiaris GN=LMAN2 PE=1 SV=1	--	--	--	--	--	K10082	1e-172	608	pbi:103065934	lectin, mannose-binding 2	338	37.8	7.01	22.78	1	5	5	11	1	0.636	0.748	0.798	0.603	1.127	0.916	0.664	0.548	0.547	0.549	0.739636	1.35202	0.859882	1.01131	1.07891	0.815265	1.52372	1.23845	0.897738	0.740905
Unigene1189_All	AIRC	1633	gi|148225092|ref|NP_001080163.1|	750.4	0	phosphoribosylaminoimidazole carboxylase, phosphoribosylaminoribosylaminoimidazole succinocarboxamide synthetase [Xenopus laevis] >gi|27371295|gb|AAH41276.1| Paics-prov protein [Xenopus laevis]	sp|P38024|PUR6_CHICK	746	0	Multifunctional protein ADE2 OS=Gallus gallus GN=AIRC PE=2 SV=1	L177350	35.42	240	151	6	K01587	0	756	xtr:100488155	phosphoribosylaminoimidazole carboxylase / phosphoribosylaminoimidazole-succinocarboxamide synthase [EC:4.1.1.21 6.3.2.6]	425	47.3	6.96	41.18	1	14	14	38	1	0.459	0.452	0.573	0.482	0.691	0.494	0.401	0.324	0.306	0.599	0.525545	1.90278	0.873378	0.860059	1.0903	0.917142	1.31482	0.939976	0.763017	0.616502
Unigene1190_All	PARK7	949	gi|297666564|ref|XP_002811594.1|	322	2e-86	PREDICTED: protein DJ-1 isoform 1 [Pongo abelii] >gi|297666566|ref|XP_002811595.1| PREDICTED: protein DJ-1 isoform 2 [Pongo abelii] >gi|297666568|ref|XP_002811596.1| PREDICTED: protein DJ-1 isoform 3 [Pongo abelii] >gi|297666570|ref|XP_002811597.1| PREDIC	sp|Q95LI9|PARK7_CHLAE	321	1e-87	Protein DJ-1 OS=Chlorocebus aethiops GN=PARK7 PE=2 SV=1	ZthiJ	40.64	187	106	5	K05687	1e-86	322	lcm:102361342	protein DJ-1	189	19.9	7.34	64.02	2	16	16	97	1	1.571	1.705	1.198	1.205	1.175	0.785	0.998	0.627	0.887	1.112	1.11482	0.897007	1.4092	1.5294	1.07461	1.08089	1.05398	0.704151	0.895213	0.562424
Unigene1193_All	HSPD1	2393	gi|395519982|ref|XP_003764118.1|	1034.6	0	PREDICTED: 60 kDa heat shock protein, mitochondrial [Sarcophilus harrisii]	sp|Q5ZL72|CH60_CHICK	1033	0	60 kDa heat shock protein, mitochondrial OS=Gallus gallus GN=HSPD1 PE=1 SV=1	SPAC12G12.04	55.75	583	253	5	K04077	0	1036	apla:101799191	chaperonin GroEL	576	61.2	5.73	52.08	2	30	30	242	1	1.441	0.806	0.88	0.7	1.036	1.091	0.867	0.666	0.818	1.169	0.952182	1.05022	1.51337	0.846477	0.924193	0.735154	1.08803	1.14579	0.91054	0.699446
Unigene11938_All	HDHD2	2225	gi|187607391|ref|NP_001120092.1|	446.4	3e-123	haloacid dehalogenase-like hydrolase domain containing 2 [Xenopus (Silurana) tropicalis] >gi|165971582|gb|AAI58542.1| LOC100145104 protein [Xenopus (Silurana) tropicalis]	sp|Q6AYR6|HDHD2_RAT	431	3e-120	Haloacid dehalogenase-like hydrolase domain-containing protein 2 OS=Rattus norvegicus GN=Hdhd2 PE=2 SV=1	Rv1225c	33.61	241	146	2	K11725	1e-52	210	mze:101469409	phospholysine phosphohistidine inorganic pyrophosphate phosphatase [EC:3.6.1.1 3.1.3.-]	259	28.3	6.1	11.58	1	2	2	3	1	0.244	0.317	0.175	0.373	0.289	0.15	0.284	0.375	0.7	0.796	0.427545	2.33893	0.5707	0.741442	0.409313	0.872422	0.675952	0.35084	0.664257	0.8771
Unigene11950_All	SELO	3836	gi|169234793|ref|NP_001108489.1|	988.4	0	selenoprotein O [Gallus gallus]	sp|Q9BVL4|SELO_HUMAN	877	0	Selenoprotein O OS=Homo sapiens GN=SELO PE=2 SV=3	PA5023	43.08	390	218	9	K06103	2e-139	499	smm:Smp_131690	calcium/calmodulin-dependent serine protein kinase [EC:2.7.11.1]	716	80.3	5.94	3.77	1	2	2	4	1	0.94	1.113	1.049	0.734	1.091	0.9	0.718	8.715	9.288	1.805	2.48664	0.40215	0.378021	0.447593	0.421855	0.295178	0.438745	0.361935	0.288743	3.50473
Unigene11972_All	ABCA9	5742	gi|326930954|ref|XP_003211602.1|	1571.6	0	PREDICTED: ATP-binding cassette sub-family A member 10-like [Meleagris gallopavo]	sp|Q8IUA7|ABCA9_HUMAN	1514	0	ATP-binding cassette sub-family A member 9 OS=Homo sapiens GN=ABCA9 PE=1 SV=1	PAB1703	30.74	309	209	6	K05652	0	1587	mgp:100545752	ATP-binding cassette, subfamily A (ABC1), member 10	1633	184.6	7.39	1.96	2	4	4	7	1	0.695	0.564	1.182	0.908	0.426	0.556	0.81	0.571	0.67	0.644	0.729636	1.37055	0.952529	0.772988	1.61999	1.24446	0.583852	0.762023	1.11014	0.782582
Unigene1200_All	DBI	875	gi|148233499|ref|NP_001085947.1|	136.3	1e-30	diazepam binding inhibitor [Xenopus laevis] >gi|49256161|gb|AAH73580.1| Dbia protein [Xenopus laevis]	sp|P07107|ACBP_BOVIN	127	4e-29	Acyl-CoA-binding protein OS=Bos taurus GN=DBI PE=1 SV=2	SPBC1539.06	60.49	81	32	0	K08762	7e-31	136	xla:444376	diazepam-binding inhibitor (GABA receptor modulator, acyl-CoA-binding protein)	119	13.2	5.58	54.62	2	7	7	54	1	0.553	1.233	0.533	0.563	0.587	0.962	0.799	0.192	0.399	0.387	0.655273	1.52608	0.843923	1.88166	0.813402	0.859184	0.89581	1.46809	1.21934	0.293008
Unigene1201_All	SERPINF1	1847	gi|147904661|ref|NP_001085983.1|	521.9	4e-146	serpin peptidase inhibitor, clade F (alpha-2 antiplasmin, pigment epithelium derived factor), member 1 precursor [Xenopus laevis] >gi|49118623|gb|AAH73647.1| MGC82984 protein [Xenopus laevis]	sp|P36955|PEDF_HUMAN	506	7e-143	Pigment epithelium-derived factor OS=Homo sapiens GN=SERPINF1 PE=1 SV=4	all0778	28.46	376	258	8	K19614	2e-146	521	xla:444412	pigment epithelium-derived factor	414	45.8	6.73	10.14	1	3	3	6	1	2.732	0.717	1.174	2.609	1.377	1.239	1.354	5.054	2.809	1.946	2.001	0.49975	1.36532	0.358321	0.586707	1.30385	0.688156	0.61919	0.676662	2.52574
Unigene12014_All	PPM1F	4111	gi|363739880|ref|XP_415067.3|	499.6	6e-139	PREDICTED: protein phosphatase 1F [Gallus gallus]	sp|Q8CGA0|PPM1F_MOUSE	475	3e-133	Protein phosphatase 1F OS=Mus musculus GN=Ppm1f PE=2 SV=1	SPAC2G11.07c	30.79	341	205	10	K17502	4e-148	528	amj:102561945	protein phosphatase 1F [EC:3.1.3.16]	448	49	5.53	10.49	1	3	3	5	1	0.968	1.421	1.215	0.801	0.923	0.779	0.84	1.433	1.278	0.883	1.04918	0.953124	0.922624	1.35439	1.15805	0.763452	0.879733	0.742483	0.800624	1.36583
Unigene12049_All	LSM3	2573	gi|147903851|ref|NP_001091408.1|	200.7	3e-49	LSM3 homolog, U6 small nuclear RNA associated [Xenopus laevis] >gi|126631439|gb|AAI33265.1| LOC100049097 protein [Xenopus laevis]	sp|P62311|LSM3_MOUSE	200	1e-50	U6 snRNA-associated Sm-like protein LSm3 OS=Mus musculus GN=Lsm3 PE=3 SV=2	MTH649	34.04	94	62	3	K12622	1e-49	200	xla:100049097	U6 snRNA-associated Sm-like protein LSm3	102	11.8	4.61	11.76	1	1	1	3	1	1.183	0.762	1.172	0.664	1.978	0.842	0.958	0.76	0.949	1.051	1.029	0.971817	1.14966	0.740525	1.13897	0.645287	1.92225	0.81827	0.931001	0.738581
Unigene1205_All	ARL1	1176	gi|62858443|ref|NP_001016396.1|	355.9	2e-96	ADP-ribosylation factor-like 1 [Xenopus (Silurana) tropicalis] >gi|60552280|gb|AAH91585.1| ADP-ribosylation factor-like 1 [Xenopus (Silurana) tropicalis] >gi|89273791|emb|CAJ81823.1| ADP-ribosylation factor-like 1 [Xenopus (Silurana) tropicalis]	sp|Q2YDM1|ARL1_BOVIN	354	2e-97	ADP-ribosylation factor-like protein 1 OS=Bos taurus GN=ARL1 PE=2 SV=1	YBR164c	63.19	182	66	1	K07942	7e-97	356	asn:102372973	ADP-ribosylation factor-like protein 1	243	27.3	9.33	13.99	1	3	3	11	1	0.734	0.775	0.686	0.931	0.81	0.966	0.673	0.766	0.882	0.87	0.826636	1.20972	0.887936	0.937534	0.829869	1.12625	0.979875	1.16859	0.814143	0.926647
[truncated: 1,397 more rows]
[truncated: 2 more columns]

## Sheet: tissue-specific proteins (922)
Accession	Gene symbol	len	Nr-ID	Nr-Score	Nr-Evalue	Nr-annotation	Swissprot-ID	Swissprot-Score	Swissprot-Evalue	Swissprot-annotation	COG-Protein-or-Domain	COG-Score	COG-Evalue	COG-ID	COG-Function-Description	KO_id	KEGG-Evalue	KEGG-Score	KEGG-Gene	ko_definition	# AAs	MW [kDa]	calc. pI	ΣCoverage	Σ# Proteins	Σ# Unique Peptides	Σ# Peptides	Σ# PSMs	liver	heart	brain	spleen	lung	pancreas	small intestine	large intestine	skin	stomach	kidney
[truncated: 922 more rows]

[truncated: 1 more sheets: secretory protein(261)]
