# Supplementary material for: Proteomic analysis of eleven tissues in the Chinese giant salamander (Andrias davidianus)
Source: Sci Rep. 2019 Nov 11;9:16415. doi: 10.1038/s41598-019-50909-3 (PMC6848178; doi:10.1038/s41598-019-50909-3)
Supplement: Supplementary file 3 — Table S2 [file 41598_2019_50909_MOESM3_ESM.xlsx]

## Sheet: co-expression module
Accession	Gene symbol	module_colors	liver	heart	brain	spleen	lung	pancreas	small intestine	large intestine	skin	stomach	kidney
CL1103.Contig1_All	CYP2K4	black	1.50089	1.06713	1.0221	1.00109	1.26375	0.733934	0.81198	1.04312	0.648383	0.595852	1.31178
CL1423.Contig2_All	LPP	black	0.444804	0.66943	0.399434	0.322038	2.36057	0.461706	0.713021	2.3152	0.991468	1.76943	0.552891
CL1457.Contig4_All	GNAI3	black	0.923284	0.655531	1.25936	1.34984	0.737704	0.913127	0.877119	0.962985	1.28152	1.09501	0.944519
CL1488.Contig2_All	FN1	black	0.769823	1.00308	0.879908	0.978445	1.76443	0.601232	0.576597	1.03849	1.20323	1.09469	1.09007
CL1613.Contig1_All	SERPINC1	black	0.903713	1.34473	0.816957	0.766349	1.27243	0.693148	1.38991	1.14229	0.976914	0.969685	0.723874
CL1871.Contig2_All	ITGA8	black	0.708307	0.682807	1.0745	0.795428	2.4897	1.16304	0.609144	0.995879	1.10779	0.713265	0.660142
CL235.Contig4_All	SORBS1	black	0.600535	1.65327	0.574712	0.441994	1.73975	0.714036	0.878583	1.64487	0.827537	1.24791	0.676803
CL2611.Contig1_All	GSTA3	black	1.02813	1.34069	0.899617	1.15562	1.35714	0.829704	0.922236	1.08468	0.696046	0.675484	1.01066
CL2680.Contig1_All	MYOF	black	0.609756	0.714634	0.682317	0.685366	2.06402	0.678659	0.639634	1.17439	1.29939	1.4311	1.02073
CL2706.Contig3_All	TPM1	black	0.483431	0.723697	0.875011	0.526457	1.7128	0.494067	0.893865	2.50127	1.12156	1.14912	0.518722
CL3056.Contig3_All	METTL7A	black	1.13578	0.766649	0.710996	0.437274	0.44636	1.87176	0.896128	0.750749	1.06763	1.27321	1.64347
CL3288.Contig2_All	U2AF2	black	1.02612	0.9625	0.639272	1.15644	1.75364	0.955317	1.05485	1.27649	0.450466	0.578731	1.14618
CL3336.Contig1_All	SGCD	black	0.748758	1.62181	0.852835	1.23545	1.49153	0.60275	0.856579	0.998094	0.957661	0.730039	0.904499
CL3338.Contig5_All	PALLD	black	0.643802	0.98051	0.833724	0.957977	1.68676	0.70947	1.0391	1.42087	0.917418	0.966991	0.843381
CL3831.Contig4_All	TJP1	black	0.954447	1.1921	1.08807	1.06707	1.36868	0.814143	0.827505	1.01076	0.755922	0.851367	1.06993
CL4108.Contig2_All	EMD	black	0.758464	0.951872	0.82445	0.868441	1.48431	1.18775	0.816865	1.10053	1.01027	1.11342	0.88361
CL4268.Contig1_All	AP1S2	black	1.25385	1.02565	0.843839	0.873931	1.52092	0.895247	1.00057	1.11843	0.601847	0.883962	0.981762
CL4329.Contig1_All	MPC2	black	0.68918	0.979325	1.35631	1.19297	1.26878	0.757409	0.772571	1.5417	0.556857	0.878704	1.0062
CL4486.Contig5_All	ATP2A1	black	0.784761	0.796533	1.22815	1.56717	0.730613	0.941714	0.898552	0.638796	1.44475	1.15517	0.813798
CL4668.Contig1_All	TPD52L2	black	0.747943	1.25505	0.955123	0.848168	1.32236	1.03665	0.878833	1.31563	0.823485	1.15931	0.657442
CL4795.Contig1_All	OSBPL2	black	0.730606	0.833621	1.31144	0.816817	0.683116	1.05426	1.14267	0.787593	1.23034	1.48678	0.922755
CL5.Contig1_All	LIMS1	black	0.642899	1.20415	1.26587	1.17779	1.63489	0.759906	0.768907	1.12122	0.648685	1.04278	0.732905
CL5021.Contig1_All	ACTA2	black	0.353232	0.45461	0.624868	0.525609	2.05934	0.387849	1.14518	3.78276	0.293536	1.02155	0.351466
CL5157.Contig2_All	RNF13	black	0.941297	0.915882	1.31499	0.946004	1.27169	0.677734	1.01566	1.12579	0.74739	1.39218	0.651378
CL5263.Contig1_All	TPPP3	black	0.537871	0.650824	1.56789	0.554007	3.49993	0.61909	0.734194	0.731505	0.551856	1.06983	0.483008
CL5902.Contig1_All	HSPG2	black	0.768747	1.24076	0.57656	0.598085	2.09022	0.595779	0.618841	1.18156	0.973234	1.22231	1.1339
CL5965.Contig2_All	COPZ1	black	0.835168	0.739959	0.881938	0.790069	0.79675	1.29033	1.01807	0.912839	1.1066	1.46572	1.16255
CL6912.Contig2_All	CSN2	black	1.04019	0.98922	1.07348	1.25239	0.743735	1.10988	0.899764	0.805106	0.973617	1.1078	1.00482
CL7036.Contig2_All	FBLN1	black	0.629399	1.48286	0.883046	0.856612	2.72907	0.604852	0.624363	1.07061	0.75339	0.696115	0.66968
CL735.Contig2_All	TUBB4B	black	0.35493	1.48006	0.568953	0.859641	4.93531	0.328311	0.317308	0.437629	0.696373	0.543043	0.478446
CL739.Contig1_All	MYH10	black	0.844206	0.527629	0.834919	1.53054	2.11136	0.810437	1.33891	1.14305	0.583346	0.628089	0.647506
CL739.Contig6_All	MYH10	black	0.803506	1.02286	0.847699	1.25267	2.26428	0.793061	0.803506	1.05741	0.590577	0.743243	0.821183
CL739.Contig7_All	MYH9	black	0.986547	0.604753	0.808969	1.31605	1.8557	0.700448	0.891839	1.22233	0.950045	0.830673	0.832646
CL7571.Contig1_All	CRP	black	0.606595	0.898368	0.948109	0.485276	2.12854	0.578692	0.539263	1.03788	1.09308	1.50436	1.17983
CL7810.Contig2_All	SYF2	black	0.707987	1.42235	0.880028	0.859497	2.37459	0.576302	0.715775	1.38836	0.729935	0.99543	0.349746
CL7820.Contig2_All	DOM3Z	black	1.45119	1.19868	0.487599	0.719789	1.66161	0.815567	0.790897	1.51939	0.505013	0.612401	1.23786
CL8138.Contig2_All	ANXA3	black	0.74937	1.0094	0.632468	0.870018	2.12147	0.654949	0.955447	1.49349	0.669937	1.12106	0.722393
CL8294.Contig1_All	CDK5RAP3	black	1.2867	0.899403	0.735993	1.04094	0.797754	1.25968	1.06667	0.741139	0.923851	1.08984	1.15803
CL83.Contig1_All	NID1	black	0.748758	1.20924	0.495678	0.520387	2.25676	0.654414	0.76523	1.41964	0.818392	0.956912	1.15458
CL8558.Contig2_All		black	0.285211	2.36554	0.527354	0.403858	1.34762	0.406995	0.936917	2.69752	0.727287	0.857913	0.443788
CL8754.Contig1_All	TLN2	black	0.475573	1.34159	0.978729	1.54942	1.56131	0.480804	0.839862	1.52374	0.840813	0.789927	0.618245
CL8833.Contig2_All	HMGB2	black	0.887383	0.608745	0.641578	1.05066	1.78808	1.41005	1.25831	1.40207	0.652227	0.504034	0.79687
CL9059.Contig2_All	CALU	black	0.630156	1.11033	0.958467	0.899863	1.52624	1.08513	0.965399	1.08639	1.13995	0.996907	0.601169
Unigene1014_All	SUB1	black	0.847066	1.31041	1.06984	1.23841	1.31973	0.88349	0.780148	1.01817	0.637841	0.811489	1.0834
Unigene1176_All	SUMO2	black	0.874195	1.18453	0.935389	1.09886	1.13471	1.0298	0.92315	1.06914	0.993086	0.757053	1.00008
Unigene1208_All	KRT8	black	0.778706	0.648662	1.024	0.506938	1.46552	1.05047	1.08318	1.27708	0.79428	1.39856	0.972604
Unigene1224_All	HMGB3	black	0.797969	1.31186	0.844251	0.539427	1.47624	1.01581	1.17461	1.35256	0.681465	0.808342	0.997461
Unigene12269_All		black	0.418394	0.499144	0.8962	0.992012	2.38526	0.589517	0.822144	2.33631	0.430109	1.28907	0.341828
Unigene12287_All	VPS13C	black	0.985663	1.11676	0.940323	1.09211	1.29812	0.845699	0.954122	0.895968	0.984677	1.0793	0.807258
Unigene12539_All	APC	black	0.753941	0.549623	0.877587	0.450103	2.74812	0.782591	0.652913	1.09246	0.989171	0.933379	1.17012
Unigene1306_All	PTRF	black	0.554799	1.37868	0.676855	0.442175	2.53543	0.457709	0.727896	1.15121	1.00918	1.52514	0.540929
Unigene13355_All	STX12	black	0.887455	1.11553	1.40307	0.959338	1.29657	0.616781	1.11731	1.05785	0.713514	1.09512	0.737475
Unigene1339_All	PSMC2	black	1.11562	0.888032	1.13347	1.20375	0.909229	1.10446	0.998479	0.880223	0.86572	0.904767	0.996247
Unigene14913_All	LAMB1	black	1.15546	1.45242	0.63666	0.715231	1.23403	0.86313	0.803046	1.50095	0.692122	1.11502	0.831933
Unigene1526_All	AEBP1	black	0.621188	1.65919	0.896375	0.873391	1.56974	0.624294	1.08459	1.51508	0.889541	0.652869	0.613734
Unigene1583_All	REXO2	black	1.01504	1.35711	0.963274	1.08711	1.18252	0.808988	1.04346	1.19369	0.683123	0.719664	0.946018
Unigene16281_All	TES	black	0.573275	0.791119	0.675891	0.613977	2.95523	0.604232	0.936158	1.33802	0.623723	1.22108	0.667292
Unigene1648_All	RAB5C	black	1.0266	0.903406	1.09538	1.18983	0.795614	0.880821	1.16724	0.770975	1.13952	1.01325	1.01736
Unigene1693_All	DEK	black	0.971217	1.23636	1.32377	1.4879	1.35388	0.79834	0.852728	0.988699	0.527371	0.633233	0.826505
Unigene1705_All	CAV2	black	0.49758	0.816031	1.24345	0.481657	4.23341	0.508029	0.521464	0.722486	0.316461	1.21609	0.443344
Unigene1842_All	CAPZA2	black	0.862542	1.05834	0.961734	1.00659	0.66157	1.13424	0.983298	0.847016	1.38438	1.05575	1.04454
Unigene1859_All	COL6A1	black	0.498076	0.723704	0.389993	0.465701	2.3544	0.47367	0.628571	1.29799	1.90165	1.40009	0.866153
Unigene1907_All	CYGB2	black	0.436317	0.344691	0.529689	0.357344	3.24053	0.260045	1.87617	0.930665	1.48304	0.956408	0.585102
Unigene1933_All	SRSF5	black	0.853971	1.02818	0.934244	1.09223	1.33988	1.02904	1.14944	1.11443	0.816396	0.736123	0.906063
Unigene1952_All	SIAE	black	1.04702	0.755949	0.693128	0.72035	0.643918	1.31611	1.10147	0.941272	1.27841	1.04493	1.45745
Unigene1976_All	COPS6	black	1.02785	0.794524	1.25705	1.23033	0.822276	1.22519	0.809942	0.699963	0.852084	1.1481	1.13269
Unigene2067_All	CPNE3	black	1.06465	0.99758	0.923055	1.06039	1.4277	0.875145	0.867693	1.03058	0.945412	0.919861	0.887921
Unigene21314_All	NID2	black	0.648929	1.7865	0.574302	0.486697	2.53602	0.561973	0.669046	1.02012	0.704737	1.17716	0.834523
Unigene2190_All	MAN2B1	black	1.48689	1.08989	0.80738	1.00365	1.31292	0.703298	1.05866	1.10773	0.593268	0.666126	1.17018
Unigene23165_All	EHD3	black	1.28745	0.641152	1.02481	0.890918	0.542018	1.24625	1.35054	0.620552	1.07631	0.875468	1.44452
Unigene2393_All	PXN	black	0.911426	1.27508	0.768332	0.780181	1.22222	0.795675	1.26962	1.25868	0.893197	1.18577	0.639821
Unigene24256_All	PLOD3	black	0.710411	1.5217	0.831181	0	3.27499	0.232304	0.558383	2.24064	0.424826	0.529966	0.675601
Unigene2453_All	FAM120A	black	0.805861	0.915458	1.05165	1.19187	0.513333	1.17092	0.806667	0.751062	1.27245	1.03473	1.48601
Unigene2479_All	DBN1	black	1.14967	0.912834	0.640364	1.09908	1.65437	0.938127	1.29567	1.07494	0.65416	0.807065	0.773725
Unigene25157_All	COL6A6	black	0.502627	0.52223	0.440804	0.415673	3.19018	0.580032	0.760978	1.148	0.434773	1.74663	1.25808
Unigene25824_All	HLAB	black	1.03744	0.783269	0.62454	1.08931	2.19938	0.423276	1.0696	1.43063	0.735547	0.868339	0.738659
Unigene2590_All	PARP3	black	0.861057	1.38888	0.761174	1.11679	1.38027	0.805949	0.967828	1.12368	0.736204	0.894638	0.963523
Unigene2635_All	EHD2	black	0.530991	1.16021	0.791176	0.491697	2.48663	0.563381	0.919145	1.30783	0.707279	1.43792	0.603736
Unigene2637_All	LMNB2	black	0.827005	1.29178	1.32155	0.395309	1.74498	0.865048	0.94444	1.34223	0.796406	0.935343	0.5359
Unigene26868_All	TGFB1I1	black	0.57658	0.971538	0.985376	0.725915	1.98863	0.547175	0.841231	2.05782	0.292326	1.45702	0.5564
Unigene2718_All	VWF	black	0.600109	0.579705	0.931969	0.784943	2.78391	0.538898	0.591708	0.738134	1.35025	0.848554	1.25183
Unigene2789_All	HSPG2	black	0.796005	1.19162	0.631232	0.702077	2.23757	0.56596	0.688545	1.18923	0.861278	1.16933	0.967147
Unigene28295_All	RTASE	black	0.750648	1.04115	0.777672	0.744643	1.55384	0.647059	0.939812	1.80981	0.933806	1.05992	0.741641
Unigene2894_All	CAPN1	black	0.757785	1.17305	1.17532	1.13592	1.46177	0.62593	0.829774	1.20109	0.797947	1.01013	0.83129
Unigene2922_All	TMEM11	black	0.809717	1.10121	0.954656	0.817004	1.15628	0.966802	0.944939	1.18704	1.08421	0.978947	0.99919
Unigene29793_All	QTSA15013	black	0.274075	2.82571	0.362327	0.507587	1.5192	0.633387	1.04806	2.55301	0.562676	0.507313	0.206653
Unigene3063_All	LLGL2	black	1.13554	0.598431	0.825539	0.797151	0.513265	1.32631	1.10375	1.15939	1.31496	1.13214	1.09353
Unigene3178_All	PDLIM7	black	0.405994	0.542002	0.533476	0.51886	1.78678	0.456743	1.03488	3.30601	0.488411	1.57079	0.356057
Unigene3422_All	FHL1	black	0.436075	1.84024	0.674172	0.347988	2.46339	0.479247	0.781011	1.43294	0.711239	1.34834	0.485352
Unigene36299_All	PEA15	black	0.689353	0.994046	1.47797	1.03954	0.970609	0.604562	0.741054	1.54966	0.902363	1.07815	0.952685
Unigene37114_All	ACIN1	black	0.479052	0.448393	1.04865	1.61249	3.2748	1.36242	0.838821	1.30398	0.250065	0.270665	0.110661
Unigene3774_All	SEC63	black	1.08034	0.759478	0.869672	0.836181	0.570418	1.291	1.0987	0.99175	1.09222	1.43793	0.972304
Unigene3948_All	ACSBG2	black	1.25945	0.676322	0.744332	0.602015	2.23174	1.46725	0.52267	0.540302	0.721662	0.68136	1.5529
Unigene42381_All	CAMK2A	black	0.80134	1.09062	1.15072	1.30378	1.51213	0.491222	0.94478	1.56101	0.596999	1.04415	0.503242
Unigene4290_All	RAD23A	black	0.93633	1.04682	0.783708	1.04963	1.59082	0.86236	0.794944	1.48034	0.596442	1.11142	0.747191
Unigene45748_All	GDF10	black	0.458735	1.66521	1.81292	0.208266	2.39689	0.122023	0.398182	1.7253	0	0.455065	1.75741
Unigene4598_All	ZFYVE1	black	0.600633	0.52195	0.596429	0.553784	2.71787	0.689527	0.70154	1.137	1.28896	1.05231	1.14
Unigene4690_All	CFB	black	0.701889	1.17005	0.844372	0.47939	1.95055	0.472371	0.786115	1.076	1.24796	0.962289	1.30902
Unigene4695_All	EIF4E	black	1.33771	0.842758	0.706312	0.837407	0.680895	1.43403	0.894929	0.686246	1.01399	1.31497	1.25076
Unigene4777_All	RSU1	black	0.690694	1.04088	0.793608	0.960065	1.76956	0.598832	0.933819	1.6031	0.585709	1.28331	0.740424
Unigene4890_All	TRPC4AP	black	0.573275	0.801438	0.542318	0.833542	3.33187	0.542318	0.842714	1.54096	0.804878	0.755576	0.431103
Unigene502_All	S100A11	black	0.878314	0.715826	0.731635	1.13829	1.52739	0.617454	1.00303	1.28409	1.08296	0.989859	1.03114
Unigene5023_All	SDPR	black	0.623689	1.34343	0.6898	0.413506	2.59517	0.405398	0.638657	1.20559	0.949254	1.40081	0.734705
Unigene5055_All	LAMC1	black	0.934897	1.5538	0.572157	0.569352	1.87166	0.644144	0.730155	1.25557	0.607683	1.06765	1.19293
Unigene518_All	ANXA1	black	0.651852	0.722904	0.78157	1.05013	1.94513	0.483022	1.0019	1.17138	1.25873	1.19615	0.737244
Unigene519_All	FTH1	black	0.859509	1.21105	0.898187	1.29958	1.32278	0.96265	0.75293	1.29958	0.720269	0.909361	0.764104
Unigene54095_All	SACS	black	0.879367	0	0.591814	0.840675	3.45855	1.20209	0.376369	0.696459	1.1379	1.15285	0.663922
Unigene541_All	ANXA1	black	1.08246	0.705767	0.646231	0.987207	1.46999	0.822673	1.15715	1.15391	1.037	1.08138	0.856229
Unigene560_All	S100A10	black	0.886596	0.896349	1.09672	1.16499	1.94165	0.581607	1.06658	1.00008	1.10381	0.646329	0.615298
Unigene56893_All	ALB	black	0.821631	1.33186	1.17082	1.2801	1.28914	0.675381	0.872572	1.04594	0.889005	0.893935	0.729609
Unigene572_All	LECT2	black	0.471718	0.445774	0.391526	0.263219	3.15957	0.363695	0.316523	1.57035	0.68918	0.475492	2.85295
Unigene576_All	RPL38	black	1.34854	0.725512	0.845531	0.968248	0.554248	1.13412	1.32426	0.821258	1.26358	1.06265	0.952066
Unigene581_All	ANXA2	black	0.974832	0.942662	1.0304	1.10936	1.74007	0.622917	1.09864	0.950461	1.07037	0.769142	0.691156
Unigene5989_All	FBLN5	black	0.40777	1.35176	0.397983	0.267089	4.98091	0.333556	0.401246	0.859579	0.977832	0.529285	0.492994
Unigene606_All	PCBP2	black	0.989832	0.813642	1.01062	1.31252	0.70674	1.0997	1.00963	0.892828	1.07991	0.959147	1.12544
Unigene6072_All	SUGP2	black	0.637422	1.52535	0.623399	0.915339	2.00087	1.15055	0.849047	1.20792	0.751521	0.727936	0.610651
Unigene6136_All	COL4A2	black	0.809776	1.05514	0.387883	0.582229	2.37507	0.296378	0.537691	1.10615	0.825972	1.05352	1.97019
Unigene6150_All	HSPA14A	black	0.857633	0.878216	1.07804	1.31818	0.738422	0.969983	0.989708	0.897084	1.03087	1.21955	1.0223
Unigene630_All	IGHM	black	0.886168	0.978329	1.22557	0.545879	1.75107	0.546765	1.0253	1.33014	0.97124	0.879965	0.859583
Unigene64051_All	TAGLN3	black	0.302913	0.579171	0.313213	0.153274	3.81701	0.251115	0.600072	2.43179	0.883599	1.08625	0.581594
Unigene64638_All	F9	black	0.803682	1.21115	0.727333	0.757069	1.98831	0.677504	0.754658	1.06327	1.1131	1.1356	0.76832
Unigene6523_All	CSE1L	black	1.00246	1.24907	1.37838	1.28215	1.38841	0.632553	0.902215	0.972387	0.629545	0.820013	0.742823
Unigene653_All	CIRBPB	black	0.948358	0.869644	0.85447	1.02802	1.21485	1.19683	1.15794	1.1257	0.794724	0.845935	0.963531
Unigene6682_All	NFS1	black	0.838287	1.17612	1.23731	0.771224	0.698293	0.645481	0.74356	0.829066	1.29683	1.25492	1.50892
Unigene67065_All	DOM3Z	black	1.55653	1.24834	0.639734	0.7985	1.98925	0.700439	0.705108	0.927692	0.712891	0.535446	1.18608
Unigene6948_All	CHAF1A	black	0.771984	1.40501	0.609867	0.700189	2.1878	0.775844	0.729525	1.87361	0.895501	0.585936	0.464734
Unigene704_All	KRT8	black	0.92874	0.590679	0.864657	0.498734	1.41819	1.14978	1.28259	1.56771	0.583249	1.24173	0.873945
Unigene7474_All	MYH10	black	0.809836	1.27306	0.578223	0.999337	2.55341	0.618715	0.760436	1.0293	0.703747	0.756387	0.917544
Unigene7892_All	ASPN	black	0.460309	0.47688	0.493451	1.41683	4.70758	0.346613	0.460309	0.505419	1.07942	0.586894	0.466293
Unigene809_All	DNAJA2	black	1.09398	1.1454	1.08961	1.15634	0.773446	1.03053	1.1454	0.960517	0.848931	0.910194	0.845649
Unigene8416_All	Sept8	black	0.714008	0.840387	1.24523	1.11956	2.07205	0.786836	0.728288	0.669025	0.835389	1.05673	0.932494
Unigene8648_All	COL4A1	black	0.661694	1.44448	0.426793	0.48039	2.26299	0.776829	0.696764	1.75614	0.89858	0.721246	0.874098
Unigene8909_All	TANGO2	black	0.93617	1.21702	1.04102	1.32655	1.33685	0.636596	0.913702	1.00264	0.620681	0.966128	1.00264
Unigene9676_All	PRKAR2A	black	0.999273	1.00527	1.05024	1.14717	1.33403	0.750454	0.927326	1.02525	0.778434	0.997275	0.985283
CL1241.Contig2_All	HNRNPR	blue	1.03393	0.892283	0.963624	1.35342	0.934674	1.09183	0.955353	0.927437	0.929505	0.762008	1.15594
CL1330.Contig1_All	CTSD	blue	1.71982	0.58474	0.644934	1.85225	1.91932	0.655253	0.674171	0.741245	0.650094	0.696529	0.861632
CL1389.Contig2_All	TNPO3	blue	0.946155	0.891278	1.07578	1.40504	0.965078	0.958455	1.58197	0.926286	0.657578	0.930071	0.662309
CL1457.Contig3_All	HSP90AB1	blue	1.00109	0.965053	1.06516	1.23635	0.980069	0.937022	1.15626	1.03112	0.887969	0.790863	0.949035
CL1524.Contig2_All	HNRNPC	blue	1.11077	0.81753	0.909724	1.50399	1.28628	1.19741	1.05635	1.0108	0.770878	0.604261	0.732
CL1757.Contig2_All	G6PD	blue	1.59629	0.606588	1.27064	1.45262	1.01683	0.771006	0.903497	1.19083	0.753447	0.727906	0.710347
CL1781.Contig2_All	TFEB	blue	1.02098	1.17719	0.953592	2.6331	1.65296	0.498236	0.740208	0.84741	0.450251	0.393076	0.633005
CL1831.Contig3_All	DBNLA	blue	0.973365	0.896469	0.976285	1.19529	1.26927	1.10769	0.970445	1.36174	0.863375	0.763118	0.622954
CL1906.Contig4_All	PTBP1	blue	0.940412	0.63948	0.932889	1.46234	1.08806	1.17928	1.23382	1.03821	1.08994	0.687441	0.70813
CL1951.Contig1_All	SNRNP70	blue	1.12821	0.884513	0.860821	1.29067	0.839385	1.17785	0.972513	0.884513	0.977026	0.954462	1.03005
CL1968.Contig2_All	HIST1H3A	blue	0.805448	0.55737	1.55371	2.89397	0.895658	0.62986	0.807864	0.758732	1.12441	0.352786	0.620195
CL2005.Contig3_All	GBP1	blue	1.37226	0.831587	1.19112	2.2011	0.918039	0.706712	0.562625	0.76023	0.993513	0.548902	0.913922
CL2028.Contig2_All	MFSD10	blue	1.17988	0.744503	0.763381	1.45597	1.24241	0.832994	0.700847	1.10083	1.08549	0.591119	1.30259
CL2043.Contig1_All	SPEN	blue	0.967458	0.973263	0.783641	1.41346	1.05646	1.2635	1.11741	1.0555	0.70431	0.802023	0.862973
CL2081.Contig3_All	ELAVL1	blue	1.03054	1.2181	0.767753	1.47058	0.908938	0.982106	1.19543	0.973862	0.785273	0.778059	0.889357
CL2229.Contig1_All	STK3	blue	1.04802	1.08365	1.18216	1.67369	0.990377	1.01029	0.985137	0.879287	0.421303	0.816406	0.90968
CL2296.Contig2_All	HNRNPAB	blue	1.06301	0.892926	0.824894	1.61683	0.997101	1.09277	1.08533	1.01942	0.734538	0.65375	1.01942
CL2392.Contig1_All	HK2	blue	1.27448	0.748117	0.779979	1.90534	0.857722	0.828409	0.707334	1.00429	1.13046	0.793998	0.969876
CL2448.Contig1_All	GBP1	blue	1.17534	0.977882	1.12245	1.92638	1.2823	0.787477	0.974356	1.09071	0.487766	0.44898	0.72636
CL2462.Contig2_All	SRSF3	blue	0.91858	0.758747	0.954405	1.59833	0.975532	0.796409	1.45503	0.993904	0.907557	0.690772	0.950731
CL2661.Contig2_All	RBM14	blue	0.940814	0.761119	0.976565	1.5307	1.07629	1.14403	1.14873	1.08852	0.628464	0.802515	0.902241
CL2684.Contig2_All	CPNE1	blue	0.946318	0.860203	1.06839	1.26239	1.42515	0.76841	0.813833	1.13369	0.87629	0.89427	0.95105
CL2692.Contig3_All	NOS1	blue	0.788248	0.961662	1.07281	1.54654	1.27854	1.06886	1.09566	0.723612	0.949051	0.833178	0.681834
CL2846.Contig2_All	FAM49B	blue	1.06931	0.788082	1.05327	1.96219	0.881112	0.804122	0.965588	1.00943	0.669389	0.820161	0.97735
CL2881.Contig1_All	RNF213	blue	1.05485	0.7173	1.07806	1.42932	1.14873	0.96519	1.05485	1.35865	0.591772	0.548523	1.05274
CL3115.Contig1_All	PTGES3	blue	1.08922	0.914942	0.978117	1.37023	0.797307	0.919299	0.930191	0.989009	1.00753	0.902961	1.1012
CL3202.Contig4_All	LYG1	blue	0.957021	0.704367	0.847921	2.18966	1.52932	0.622064	0.822081	0.992431	0.779972	0.614408	0.940752
CL3534.Contig4_All	SPECC1L	blue	0.383168	0.383552	1.0564	4.81183	0.0892782	0.999303	0.798523	0.711161	0.758674	0.519576	0.48854
CL3737.Contig1_All	CAP1	blue	1.25729	0.729226	0.934164	1.56532	1.14539	0.754372	1.17933	1.25729	0.766945	0.70408	0.706595
CL3826.Contig2_All	TCEA1	blue	0.747841	0.784486	0.871235	1.77538	1.29152	0.812156	1.23693	1.05894	0.665579	0.763546	0.992386
CL3890.Contig6_All	NCL	blue	0.925614	0.825648	0.889515	1.52356	1.16257	1.2505	1.04965	1.0552	0.843235	0.650707	0.823797
CL3967.Contig3_All	PPP4C	blue	1.08204	0.794216	0.925143	1.16644	1.11883	0.932717	1.16427	1.12532	0.929471	0.828841	0.932717
CL3998.Contig2_All	GFM2	blue	1.27285	0.745892	0.6377	1.61143	0.989007	1.17994	1.09211	0.780259	0.8299	0.854085	1.00683
CL4002.Contig1_All	HNRNPA1	blue	1.07685	0.893784	0.919628	1.55712	1.23622	0.797944	1.065	1.11131	0.682721	0.724719	0.934704
CL415.Contig4_All	UBA1	blue	0.90849	0.982986	1.07293	1.33548	1.01569	0.972085	0.98662	1.17104	0.693178	0.903039	0.958457
CL4172.Contig4_All	RUVBL2	blue	1.07716	0.986682	0.986682	1.5565	1.24197	0.663533	0.918821	0.872503	0.944673	0.815413	0.936056
CL4179.Contig3_All	TRA2B	blue	1.15232	0.64184	1.03017	1.69275	1.36434	1.05322	1.04285	0.891892	0.654515	0.715588	0.760528
CL4342.Contig1_All	SMARCA1	blue	1.19345	0.858088	0.936856	1.87491	1.1481	0.655202	1.2746	0.76858	0.596723	0.87241	0.821091
CL4381.Contig1_All	LOC100145531	blue	0.807695	0.588002	0.957119	2.08628	1.53462	0.754387	1.13239	1.37147	0.623541	0.691387	0.453117
CL4381.Contig2_All	H1	blue	1.26743	0.60076	0.936629	2.33207	1.37136	0.87199	1.0507	1.09252	0.532319	0.467681	0.476553
CL4403.Contig1_All	HNRNPH3	blue	1.00548	0.826508	0.817459	1.49314	1.10603	1.14525	0.999452	1.01755	0.895887	0.684735	1.0085
CL4453.Contig2_All	ARF6	blue	1.01084	1.2959	0.80261	1.40811	0.836978	0.785425	1.02803	0.942106	1.01084	0.816762	1.0624
CL4488.Contig2_All	CYP4F22	blue	1.58684	0.847374	0.912435	1.67412	0.818811	0.848961	0.591893	0.866417	0.712493	1.01241	1.12825
CL453.Contig1_All	HNRNPL	blue	0.959191	1.15966	0.839292	1.54813	0.97166	1.03209	1.02058	1.04648	0.899721	0.608127	0.915068
CL4547.Contig1_All	ILF3	blue	0.871632	0.908241	0.956181	1.41902	1.06775	0.979715	1.02765	1.03899	0.821078	0.93962	0.970127
CL4564.Contig2_All	SF3A1	blue	1.0626	0.731066	1.11785	1.69803	0.914896	0.945711	0.99459	0.963775	0.619494	0.948899	1.00309
CL4606.Contig1_All	CYB5R2	blue	1.54886	1.00056	1.17713	1.39707	1.02999	0.904534	0.893692	0.946353	0.571529	0.610251	0.920023
CL4986.Contig2_All	SNRPD3	blue	1.30332	0.758531	0.892773	1.50533	1.0622	1.06611	0.995735	0.80154	0.650355	0.810664	1.15344
CL5382.Contig1_All	DCPS	blue	1.1332	0.929226	0.844236	1.48676	0.963222	0.906562	0.981354	0.858968	1.03461	0.821572	1.04028
CL5501.Contig1_All	MMP18	blue	0.974918	0.83063	1.4458	2.4022	1.70318	0.490384	1.03926	1.16308	0.397767	0.272977	0.279801
CL5623.Contig4_All	MATR3	blue	0.944936	0.930762	0.898634	1.35882	1.17456	1.11219	1.10369	1.11597	0.702087	0.74461	0.913753
CL5638.Contig1_All	TRPM2	blue	1.25671	0.516509	0.446133	2.45813	0.9174	0.715069	0.934994	0.669827	0.919913	1.03427	1.13104
CL594.Contig1_All	HNRPDL	blue	0.815903	0.660881	0.882807	1.56816	1.17735	1.05578	1.1749	1.08433	0.742471	0.757974	1.07944
CL5953.Contig1_All	TARDBP	blue	0.986901	0.8438	0.878342	1.82577	1.21488	0.890185	1.11915	0.940517	0.667145	0.750045	0.883277
CL6188.Contig1_All	CBX3	blue	1.07759	0.919181	0.96875	1.96659	1.20905	0.950431	0.919181	1.0194	0.639009	0.564655	0.766164
CL62.Contig2_All	GET4	blue	1.27536	1.26388	1.10574	1.66052	1.13507	0.924638	0.959072	0.794551	0.483362	0.491014	0.906783
CL6519.Contig3_All	A33	blue	0.909993	0.871774	0.837194	1.56155	0.939113	1.13931	1.13931	0.974603	0.758934	0.774404	1.09381
CL6654.Contig2_All	NCF2	blue	1.63544	0.722866	0.750669	1.96253	0.876598	0.961641	0.731044	1.04014	0.778472	0.546238	0.99435
CL6697.Contig2_All	TAF15	blue	0.824032	0.657577	0.917971	1.95543	1.13634	0.959997	1.1042	0.955877	0.757285	0.736684	0.994606
CL6868.Contig2_All	LGALS9	blue	1.38313	0.565698	1.09405	2.9101	1.19225	0.763485	0.520055	0.564315	0.564315	0.546335	0.896266
CL687.Contig3_All	ITGB2	blue	1.33236	1.11519	0.828731	2.08915	0.921996	0.699491	0.671512	0.956638	0.975291	0.647529	0.762112
CL6955.Contig2_All	MGEA5	blue	0.938006	0.942696	0.94551	1.31415	1.04963	1.10122	0.985845	1.07496	0.892982	0.847958	0.907052
CL6984.Contig2_All		blue	1.35351	0.609081	1.12883	2.66507	1.23982	0.50486	0.986711	0.782331	0.411468	0.541405	0.776916
CL7174.Contig2_All	ELMO1	blue	1.40989	0.685209	1.28582	2.22481	0.769803	0.704947	0.66829	0.922071	0.845937	0.606255	0.876955
CL7556.Contig2_All	NONO	blue	1.08471	0.709397	1.12267	1.50991	1.05976	1.11074	1.04891	0.972981	0.739769	0.666009	0.97515
CL791.Contig3_All	DDX5	blue	1.16205	0.791359	0.733256	1.47348	0.998204	0.96218	1.23875	1.0075	0.877351	0.732094	1.02377
CL8038.Contig1_All	LUC7L3	blue	1.05183	0.755211	0.733123	1.64716	0.887741	0.919296	0.923504	0.766781	1.0392	0.978199	1.29795
CL823.Contig2_All	ALAD	blue	2.34192	0.618267	1.62763	1.84778	0.918033	0.747073	0.65808	0.683841	0.454333	0.435597	0.667447
CL8339.Contig1_All	LSP1	blue	1.15546	0.989076	0.685189	2.04055	1.2583	0.739496	0.684034	1.20746	0.857353	0.677101	0.705987
CL8455.Contig2_All	HMGB2	blue	1.12647	0.747977	0.924834	1.14224	1.17378	1.08592	1.21434	1.09944	0.823451	0.652227	1.00932
CL8455.Contig4_All	HMGB2	blue	1.16847	0.637986	0.666029	1.79127	0.968664	0.8413	1.66274	1.09603	0.632144	0.523476	1.0119
CL853.Contig1_All	CHN1	blue	0.926316	0.681768	1.42931	1.56547	1.232	0.949474	1.0912	1.27739	0.664168	0.448337	0.734568
CL8551.Contig2_All	PSME2	blue	1.01215	0.812753	0.65587	2.08401	1.02834	0.777328	0.854251	1.2419	0.716599	0.790486	1.02632
CL8595.Contig2_All	LCP1	blue	1.59005	0.806158	0.529488	2.96704	0.86817	0.713935	0.86976	0.839549	0.616941	0.467476	0.731425
CL8810.Contig2_All	TOP2B	blue	1.21843	0.989366	0.9321	2.11763	1.06247	0.818786	1.0576	0.921134	0.570226	0.604342	0.707909
CL8840.Contig2_All	AIF1	blue	0.940573	0.743993	0.487217	2.69474	1.02052	0.588799	1.29611	1.04686	0.864386	0.471227	0.845575
CL8863.Contig1_All	KHDRBS1	blue	1.04503	0.770188	0.939483	1.70445	1.10564	0.981284	0.98442	0.942618	0.865286	0.689721	0.971879
CL8933.Contig3_All		blue	0.879578	0.815369	1.03526	1.50936	1.10827	0.950824	1.06165	1.05198	0.566448	0.647369	1.3739
CL8959.Contig1_All	CLCA2	blue	1.62098	0.505747	0.698644	2.25479	0.821839	0.562482	1.0812	0.627321	0.956381	0.729443	1.14117
CL9062.Contig2_All	GBP1	blue	1.32482	0.806817	0.869083	1.72889	1.33807	0.855835	0.924726	1.1367	0.638564	0.568349	0.808142
CL946.Contig4_All	HLAC	blue	1.08879	0.65436	0.743641	1.61576	1.38385	0.713155	1.33267	1.447	0.668514	0.572701	0.77957
Unigene1000_All	PSMA7	blue	1.19943	0.832406	1.00872	1.30498	0.993131	0.999128	1.03031	0.899575	0.76164	0.960746	1.00992
Unigene1004_All	PGD	blue	1.26611	0.859692	1.12304	1.24332	1.02175	0.720419	0.81791	1.15216	0.974908	0.930594	0.890078
Unigene1053_All	AKR1A1	blue	1.06414	0.820451	0.792783	1.35252	0.926865	0.992841	1.03115	0.992841	0.743833	1.03434	1.24823
Unigene1066_All	AKAP8L	blue	0.896057	0.78853	1.06631	1.44265	0.891577	1.23387	0.865591	0.960573	1.1138	0.768817	0.972222
Unigene10717_All	MRE11A	blue	1.15619	0.744587	0.682153	1.79094	0.868299	1.04867	1.03479	0.894892	0.659029	0.824364	1.29609
Unigene10834_All	GNA13	blue	1.14595	0.67382	1.01531	1.29951	0.92593	1.17575	1.04625	1.02792	0.91447	0.8354	0.939681
Unigene10840_All	RECQL	blue	1.04414	0.919886	0.809207	1.9421	1.63512	0.84262	0.895871	1.06815	0.528334	0.722544	0.592027
Unigene1097_All	ARPC3	blue	1.33787	0.7171	1.10375	1.34456	1.36731	0.72379	1.06227	0.903065	0.865604	0.715763	0.858915
Unigene1122_All	KPNB1	blue	1.1557	0.953457	1.04938	1.19038	1.09561	0.778945	1.02627	1.08058	0.813616	0.954612	0.90145
Unigene1132_All	XRN2	blue	1.00945	1.00239	0.927687	1.46572	0.968065	0.95898	1.17197	0.997339	0.731853	0.845921	0.92062
Unigene1137_All	TXN	blue	1.21212	0.728485	0.780606	1.44242	1.2303	1.14424	0.997576	1.05091	0.575758	0.769697	1.06788
Unigene11554_All	UBA1	blue	1.19526	0.711181	0.898837	1.42475	0.998044	1.08769	1.06139	1.04466	0.915571	0.744648	0.917962
Unigene11772_All	BCS1L	blue	0.93633	1.1573	1.20599	1.4897	0.975655	0.993446	1.2809	0.773408	0.762172	0.804307	0.620787
Unigene11782_All	CPOX	blue	1.23029	0.89934	1.16631	1.71994	0.85751	0.680349	0.782463	0.724639	1.03221	0.783693	1.12325
Unigene1181_All	SNRPG	blue	1.1681	0.802485	0.790804	1.4099	1.18445	1.05479	0.957842	0.88542	0.693852	1.06998	0.982372
Unigene11972_All	ABCA9	blue	1.37055	0.952529	0.772988	1.61999	1.24446	0.583852	0.762023	1.11014	0.782582	0.918266	0.882631
Unigene12050_All	ACR	blue	0.80427	0.649046	1.21364	2.12408	1.38737	0.576662	0.980405	1.26673	0.44074	0.733494	0.823572
Unigene12108_All	FSCN1	blue	1.00723	0.882337	1.35574	2.12929	1.03846	0.789671	0.753411	0.832982	0.900467	0.522754	0.787657
Unigene1234_All	ACTR2	blue	1.18816	0.825772	0.753294	1.49946	1.13113	0.999244	0.983798	1.00637	0.771117	0.989739	0.851912
Unigene1270_All	PSMA1	blue	1.13169	0.849897	0.922325	1.32634	0.900823	1.11358	1.12263	0.927984	0.854424	0.849897	1.00041
Unigene1289_All	PSMC5	blue	1.0157	1.0157	0.949677	1.33463	0.920222	0.968975	1.05531	0.943583	0.829825	0.940536	1.02585
Unigene1296_All	PSMB2	blue	1.26002	0.733333	0.992898	1.50069	0.875716	0.890836	1.10882	0.750974	0.842955	0.844215	1.19954
Unigene1387_All	PSMD2	blue	1.07716	1.00715	1.12671	1.36261	0.925284	0.958676	1.01038	0.871426	0.855268	0.839111	0.966216
Unigene1451_All	RAB7A	blue	1.18983	0.843591	1.01731	1.20649	0.909032	0.975663	1.06371	1.00541	0.878096	0.698432	1.21244
Unigene1485_All	ABRACL	blue	0.937926	0.499915	1.08987	1.84865	0.891968	0.611528	1.19679	0.960437	1.0486	0.740024	1.17428
Unigene1495_All	HNRNPD	blue	1.09846	0.840324	1.11274	1.73777	0.87877	0.70741	1.16547	1.04134	0.808468	0.689834	0.919413
Unigene1513_All	HP1BP3	blue	0.8285	1.05302	0.998343	1.39271	1.36785	1.06877	0.987572	1.0174	0.705054	0.664457	0.916321
Unigene15758_All	GCC2	blue	1.21965	1.04646	0.693979	1.70019	1.33673	0.718372	0.853753	1.12451	0.758621	0.619581	0.928152
Unigene1578_All	PCNA	blue	1.38784	0.720288	0.695307	1.82084	0.806334	0.732778	1.05198	0.967323	0.907646	0.859071	1.05059
Unigene15999_All	DNPH1	blue	0.812408	1.01307	0.502068	1.43227	1.49402	1.10406	0.593058	0.981388	0.881462	0.96514	1.22105
Unigene1615_All	VPS4B	blue	0.864372	0.897218	0.912777	1.24988	1.08652	0.739903	1.31212	1.34064	0.869558	0.869558	0.857457
Unigene16168_All	LMNB1	blue	1.13297	0.893913	1.05366	1.94078	0.8316	1.16469	0.851993	0.785148	0.601607	0.726233	1.01741
Unigene1653_All	SNRPB	blue	1.22087	0.723973	0.883907	1.57492	0.915649	1.02309	1.00721	0.877802	0.97303	0.83141	0.968147
Unigene1684_All	GMFG	blue	1.27138	0.709431	1.10483	2.18805	0.999307	0.633148	0.775543	0.727231	0.971336	0.697989	0.921752
Unigene1722_All	TIA1	blue	0.9839	0.814669	0.740877	1.65	0.997674	1.22397	1.10295	1.05572	0.611002	1.03801	0.781216
Unigene1745_All	PSMA3	blue	1.16501	0.799195	0.952976	1.26986	0.881911	1.13588	1.08579	0.932006	0.938996	0.803855	1.03453
Unigene1778_All	MST4	blue	0.665054	0.782769	0.843289	1.48307	1.2257	0.60786	1.35738	1.36602	0.791415	1.0468	0.830653
Unigene1850_All	PSMB3	blue	1.11021	1.03139	1.17794	1.39887	1.12909	0.98587	1.08246	0.949233	0.580642	0.734962	0.819338
Unigene1909_All	PSMA4	blue	1.25	0.88625	0.9175	1.23125	0.9125	0.9375	1.09875	0.9375	0.9525	0.8125	1.06375
Unigene1912_All	CMPK1	blue	0.838351	0.892005	0.933923	1.50735	1.32376	0.9859	1.10998	1.26842	0.849249	0.704215	0.586846
Unigene2049_All	SLC44A2	blue	0.96542	0.876602	1.18167	1.39889	1.03686	1.00018	0.764613	1.08899	0.820607	0.794541	1.07162
Unigene2107_All	PDCD5	blue	1.03054	1.2418	1.22841	0.773937	1.05321	1.00993	0.838861	1.05115	1.02848	0.915121	0.828555
Unigene2127_All	PSMC4	blue	0.958272	0.915149	1.02823	1.23042	1.05793	1.11639	1.08955	0.982228	0.808781	0.904608	0.908442
Unigene2152_All	ADAR	blue	0.952463	0.873409	0.849597	1.45727	1.02771	0.892458	1.0458	0.97056	1.01818	0.849597	1.06295
Unigene2184_All	ANP32A	blue	1.04842	1.14278	0.809379	1.57682	1.2581	0.865993	0.946721	0.994949	0.654213	0.780023	0.922608
Unigene2189_All	VRK1	blue	1.23305	0.654747	0.879162	2.14303	1.08385	0.961776	1.02836	1.04686	0.632552	0.528977	0.807645
Unigene2289_All	CISD2A	blue	1.15643	0.733179	0.917052	1.47214	0.722771	1.51377	0.955214	0.821068	0.690391	0.902019	1.11596
Unigene2399_All	SUGP2	blue	0.922819	1.02525	0.991107	1.76628	1.28456	0.846225	0.960654	0.89052	0.693037	0.675503	0.944044
Unigene2526_All	SUGP2	blue	0.94697	0.770833	0.864583	1.73958	0.944129	0.976326	1.0322	0.941288	0.883523	0.917614	0.982955
Unigene2598_All	STAT1	blue	1.22073	0.875264	0.922872	1.73954	1.06814	0.931417	0.859394	1.06814	0.678726	0.626235	1.00954
Unigene2634_All	CTTN1	blue	1.17622	1.108	0.960971	1.67494	1.27267	0.893926	0.992729	1.03037	0.549294	0.599872	0.741018
Unigene2642_All	COPS4	blue	0.786445	0.99092	1.14113	1.65861	0.785658	1.01451	1.30471	1.16944	0.907557	0.529277	0.711732
Unigene2698_All	UFC1	blue	1.11539	0.742851	1.19793	1.60617	1.02058	1.17897	0.923545	0.827621	0.719428	0.774082	0.893429
Unigene2870_All	OGFOD1	blue	1.16279	0.924419	0.987209	1.54302	1.1907	1.20581	1.17093	1.10814	0.488372	0.462791	0.755814
Unigene2905_All	ADRM1	blue	0.904308	0.910638	1.05352	1.35194	1.34471	0.963992	0.870848	1.27417	0.693604	0.729776	0.902499
Unigene2974_All	RAC2	blue	1.42969	0.649077	0.63764	2.42046	1.06655	0.737718	1.01079	0.946452	0.713413	0.491812	0.896413
Unigene29869_All	RTASE	blue	1.07077	0.761316	1.2089	3.13307	1.23031	0.742042	0.831987	0.597489	0.359778	0.232357	0.831987
Unigene3025_All	MAGOHB	blue	0.988675	0.792917	1.12215	1.39799	1.15082	1.04602	0.964947	0.99263	1.07667	0.629786	0.837408
Unigene3073_All	CENPV	blue	0.888171	1.02229	1.03117	1.33847	1.36157	0.913928	0.877513	1.14752	0.818894	0.6457	0.954784
Unigene32893_All	NPHP4	blue	1.32947	0.582306	1.31617	2.83974	1.2271	0.463984	0.828257	0.767102	0.456007	0.361615	0.828257
Unigene3470_All	GMPS	blue	0.909993	0.635175	0.826274	1.40139	0.876324	0.930013	1.08198	1.06833	0.834464	1.00736	1.42869
Unigene3521_All	CYFIP1	blue	0.927879	0.786841	0.869422	1.40295	1.09304	1.12366	1.12459	0.963138	0.981695	0.77849	0.948292
Unigene3537_All	DNASE2	blue	1.57188	0.677479	0.514004	1.85167	0.773364	0.388254	1.11446	0.938411	1.10817	0.575307	1.487
Unigene35627_All	ASPG	blue	1.98951	1.10816	1.48815	1.60553	0.879363	0.758003	0.843552	0.841563	0.36607	0.586905	0.533189
Unigene35960_All	TPM1	blue	1.18267	0.716697	0.957962	1.86625	1.06322	1.02537	1.01236	0.942587	0.741533	0.683582	0.807763
Unigene3690_All	FLII	blue	1.23623	0.88267	0.733086	1.99652	0.773882	0.856709	0.930883	0.899978	0.798606	0.833221	1.05822
Unigene3723_All	TMPO	blue	0.870666	1.08311	0.951638	1.42789	1.16495	1.06395	1.14057	0.968181	0.753126	0.659095	0.916812
Unigene3769_All	RPS6KA3	blue	1.08621	0.728844	0.889602	1.55979	1.01343	0.924361	1.05471	1.17527	0.859188	0.890688	0.817913
Unigene3777_All	GCA	blue	1.13484	0.978232	1.07469	1.29372	0.979367	0.980501	1.07356	1.14846	0.645724	0.764882	0.926029
Unigene3896_All	RBM12B2	blue	1.06075	0.796625	0.833751	1.49036	1.03423	0.944069	1.06924	0.894214	0.951495	0.744648	1.18062
Unigene39094_All	CCDC81	blue	1.24153	0.838036	0.798307	1.93307	1.33713	0.557449	0.943567	1.33589	0.551242	0.476749	0.98702
Unigene39303_All	DOCK2	blue	1.50068	0.691814	0.753342	2.17299	0.94693	0.598772	0.70382	0.862892	0.778854	0.92292	1.06698
Unigene3987_All	REEP6	blue	0.566718	0.432406	1.74606	2.14276	0.77527	0.447141	1.85997	0.804173	0.397836	0.48171	1.34596
Unigene4233_All	TARS	blue	1.22168	0.907708	1.07996	1.35729	1.09707	1.0934	0.921146	0.940693	0.729343	0.77821	0.873501
Unigene4442_All	CAND1	blue	0.968225	0.81815	1.16187	1.41554	1.20544	0.925623	1.03503	0.944987	0.809436	0.823959	0.891735
Unigene461_All	PTMAB	blue	0.921659	0.823041	0.989862	1.79078	1.6682	0.913364	0.538249	1.35853	1.03871	0.729032	0.228571
Unigene4681_All	ASAH1	blue	0.919502	1.0703	1.12087	1.44086	0.845942	0.521358	1.74797	1.27995	0.59032	0.447797	1.01513
Unigene4944_All	FEN1	blue	1.04872	0.954333	0.937554	1.60139	0.800172	1.26056	0.905043	1.14205	0.775002	0.627133	0.948041
Unigene4958_All	NAMPT	blue	1.07716	0.997454	0.708774	1.75685	0.982374	0.667842	1.16657	0.970525	0.643067	0.668919	1.36046
Unigene506_All	HNRNPA3	blue	0.99728	0.801813	0.808794	1.50988	0.987307	1.22965	1.07906	1.07008	0.809791	0.762919	0.943427
Unigene51880_All	KCNF1	blue	1.40755	1.11056	1.14715	1.865	1.13589	0.814971	0.955726	0.8389	0.589763	0.377223	0.757262
Unigene52_All	CTSH	blue	1.40953	0.584956	0.535623	2.0988	1.54908	0.54408	1.14031	1.26012	0.473603	0.597642	0.806253
Unigene5344_All	TRIOBP	blue	0.957104	0.794397	0.997303	1.70747	1.28922	0.710171	0.880536	0.870008	0.601062	0.746541	1.44618
Unigene5363_All	EDSP	blue	1.38906	0.859831	1.21543	1.97108	1.18487	0.805657	0.945953	1.02235	0.537568	0.444501	0.62369
Unigene537_All	SET	blue	1.05576	0.800269	0.852001	1.53508	0.951243	1.32604	1.07266	0.925905	0.731644	0.730588	1.01881
Unigene545_All	RPS27A	blue	0.989921	1.02853	1.22453	1.56407	0.919636	0.804806	0.906767	1.02556	1.03348	0.674136	0.828564
Unigene5602_All	ZMCM3	blue	1.52608	0.901915	1.08352	1.96712	0.999584	1.07131	1.20713	1.13083	0.293008	0.334212	0.485294
Unigene5680_All	LBR	blue	0.882825	0.626806	1.56878	2.30241	0.926966	1.45313	0.71862	0.689486	0.803371	0.492616	0.534992
Unigene578_All	SUGP2	blue	0.95594	0.874685	0.785783	1.48649	1.13757	1.01425	1.11941	1.13948	0.797254	0.670114	1.01903
Unigene5825_All	TPR	blue	1.00246	0.775904	0.840062	1.73927	1.29117	0.995443	1.01148	1.05459	0.724779	0.740818	0.824023
Unigene588_All	ILF2	blue	1.069	0.841302	0.990962	1.59815	1.19728	0.909718	1.06365	0.966375	0.664917	0.734402	0.964237
Unigene591_All	PFN1	blue	0.920425	0.745544	0.809974	2.4198	0.765794	0.741863	1.22324	1.10727	0.710568	0.825621	0.729897
Unigene6067_All	XPO1	blue	0.881976	0.792014	1.19419	1.62195	1.07777	0.844933	1.15362	1.01956	0.641196	0.814064	0.958708
Unigene619_All	PRMT1	blue	1.1267	1.12332	1.07713	1.29458	0.949811	1.08952	1.05572	0.973471	0.700809	0.633207	0.975725
Unigene62394_All		blue	0.99269	0.86364	0.916253	1.95858	1.67169	1.01453	1.04431	1.18626	0.569804	0.393105	0.389135
Unigene689_All	HNRNPA3	blue	0.918274	0.624426	0.568411	1.65565	0.667585	1.5023	1.29568	0.964187	1.01561	0.660239	1.12764
Unigene6896_All	RBM12	blue	1.11607	0.90067	0.976562	1.55022	0.895089	0.962054	1.24888	0.979911	0.751116	0.533482	1.08594
Unigene69728_All	SERPINB10	blue	1.75523	0.721398	1.13212	3.01372	0.831977	0.800383	0.612574	0.721398	0.523057	0.358066	0.530078
Unigene702_All	RAN	blue	1.01233	0.816952	1.10749	1.44257	0.971839	1.08724	0.952604	0.892877	0.88984	0.926284	0.899963
Unigene7046_All	TAP1	blue	0.920656	0.762303	1.06796	1.74372	1.20054	0.948276	1.17292	1.22447	0.663793	0.585537	0.709826
Unigene7462_All	CRKL	blue	0.902009	0.931775	1.01296	1.31603	1.28175	0.856909	1.05986	1.09143	0.890283	0.838868	0.818122
Unigene747_All	ARPC1B	blue	1.07369	0.671059	0.905124	1.75656	1.23904	0.907272	1.38292	1.3754	0.499268	0.469204	0.720449
Unigene753_All	ANP32B	blue	1.18842	0.730877	0.825951	1.92761	0.896067	1.25259	1.03036	1.03036	0.654818	0.709486	0.753457
Unigene786_All	H2AFY2	blue	1.02612	0.805504	1.17799	2.10354	1.04767	1.0097	0.872201	0.908116	0.58694	0.504851	0.957369
Unigene788_All	H1FX	blue	1.0966	0.736916	1.02861	2.12412	1.34663	0.882763	0.886053	0.989134	0.55488	0.489084	0.865218
Unigene794_All	SUGP2	blue	0.960112	1.07821	0.849699	1.47857	1.09837	1.10413	0.999476	1.02252	1.01964	0.579907	0.809374
Unigene798_All	SRSF9	blue	1.09978	0.860028	0.763247	1.35493	0.990902	1.15367	1.14157	1.07778	0.835833	0.717057	1.0052
Unigene8104_All	M6PR	blue	1.24463	1.00317	1.06664	1.51844	0.967074	1.15003	0.991967	1.02184	0.541412	0.601154	0.893641
Unigene813_All	PSAP	blue	1.25628	0.761307	0.856784	1.63065	0.938442	0.604271	0.91206	1.01256	0.731156	0.610553	1.68593
Unigene8157_All	ARF51F	blue	1.14524	0.754711	1.10744	1.40635	1.02957	1.08454	1.17959	0.700885	0.984904	0.940239	0.666528
Unigene8249_All	SNX5	blue	1.26147	0.889335	0.88555	1.44186	1.17064	0.944839	0.889335	0.889335	0.83383	0.821216	0.972592
Unigene8295_All	RBM45	blue	1.17358	0.790995	0.961165	1.31911	1.18415	1.22053	1.18297	1.07266	0.651339	0.70415	0.739358
Unigene8448_All	NTMT1	blue	1.11325	0.864993	0.86722	1.70216	1.17225	0.993017	1.38265	1.07651	0.608946	0.374051	0.844955
Unigene845_All	HIST1H2AE	blue	1.14607	0.688789	1.21369	2.37352	1.20108	0.921442	0.819442	0.812565	0.562721	0.488227	0.772453
Unigene862_All	TCEB2	blue	0.817297	1.23494	0.961959	1.80623	0.785422	1.31748	1.10907	0.890854	0.593358	0.666914	0.81648
Unigene867_All	ARHGDIB	blue	1.18267	0.785292	0.995807	1.6581	1.25836	0.769917	0.837329	0.837329	0.9485	0.64692	1.07978
Unigene879_All	HNRNPU	blue	0.90789	0.804391	0.887009	1.59335	1.13577	1.06314	1.23473	1.01411	0.754457	0.719957	0.885193
Unigene894_All	U2AF2	blue	0.922509	0.73155	0.845018	1.74723	0.799815	1.25738	1.1107	1.09963	0.645756	0.73155	1.10886
Unigene9002_All	SNX1	blue	1.23098	0.984781	0.880148	1.42424	1.01432	0.800134	1.02048	0.945389	0.761974	0.951544	0.986012
Unigene907_All	ARHGDIA	blue	0.914001	0.720233	1.24578	1.26498	1.15347	0.988949	1.15621	1.10594	0.732115	0.890237	0.828085
Unigene908_All	PSME1	blue	1.20495	0.836236	1.14109	1.6315	1.03023	0.808522	1.28568	1.01095	0.671158	0.633804	0.745865
Unigene9113_All	PDS5B	blue	1.02022	0.928399	1.06817	1.59154	1.09163	1.08755	0.963087	0.899833	0.596828	0.787609	0.965127
Unigene929_All	ANP32E	blue	1.01758	1.00842	1.12849	1.81841	1.01859	0.736725	1.0074	1.1	0.763182	0.737743	0.66346
Unigene941_All	TALDO1	blue	1.13601	0.575958	1.00991	1.38707	0.939482	1.19281	1.07921	1.1292	0.837241	0.787256	0.925849
Unigene9614_All	NCAPG	blue	1.69309	0.684008	0.912575	1.52378	0.85501	1.27151	0.927813	1.33754	0.629829	0.457134	0.707711
CL1219.Contig2_All	COX5A	brown	0.930626	2.12741	0.531387	0.644924	0.562098	0.950169	1.1121	0.952961	0.714721	1.27682	1.19679
CL147.Contig2_All	NPC1	brown	1.14835	0.697046	0.979539	1.18165	0.932456	0.739534	0.692452	1.19887	1.21954	1.12193	1.08863
CL1597.Contig2_All	MPST	brown	1.00714	1.27504	1.15418	0.914485	0.811756	1.13102	0.938656	0.974913	0.762406	0.94772	1.08268
CL163.Contig3_All	ATP5S	brown	0.884387	2.29498	0.539476	0.779145	0.910918	0.99405	0.868468	0.722544	0.551857	1.26821	1.18596
CL1987.Contig5_All	IST1	brown	0.903491	0.668583	1.0092	1.15828	0.986612	0.998357	1.39047	1.04172	1.17092	0.87729	0.795072
CL2048.Contig2_All	DDX3X	brown	1.01937	1.1998	0.799185	0.897044	0.936799	1.05912	0.916412	0.991845	0.834862	1.17737	1.1682
CL2142.Contig1_All	PTER	brown	1.73474	2.60385	0.423277	0.411134	0.660937	0.499606	0.766756	0.503075	0.752878	0.848289	1.79546
CL2349.Contig2_All	HADHA	brown	1.17572	1.49551	0.632535	0.76304	0.751283	0.955857	1.13927	0.967614	0.686618	0.948803	1.48375
CL2538.Contig3_All	ACOT1	brown	1.10619	1.98009	0.689159	0.65708	0.829646	1.06305	1.03872	0.844027	0.576327	1.04204	1.17367
CL2760.Contig2_All	ATP5J	brown	0.848634	2.6418	0.735766	0.550764	0.767166	0.837602	0.809597	1.09304	0.500694	1.17281	1.04212
CL3158.Contig1_All	VTGA2	brown	0.534214	2.26774	0.378758	0.464232	0.846729	0.576417	0.848866	0.58817	0.961585	0.591375	2.94192
CL3544.Contig2_All	PTMA	brown	0.839823	0.492976	1.06741	1.56711	1.46969	1.18919	1.06322	1.56879	0.914567	0.61811	0.209116
CL3558.Contig2_All	ATP5E	brown	0.767781	1.85726	0.855308	0.767013	0.93439	0.796957	0.879109	1.0795	0.721714	1.0319	1.30907
CL3772.Contig1_All	PHB2	brown	0.995205	1.53958	0.743418	0.757351	0.877771	0.870804	1.06686	0.965349	0.716548	1.08776	1.37935
CL3891.Contig2_All	ACSL1	brown	0.909692	2.48073	0.732302	0.481227	0.396626	0.765961	0.865117	0.626778	0.661346	1.07708	2.00314
CL4166.Contig1_All	OPA1	brown	0.93102	1.30901	0.882607	0.703851	0.793229	0.877952	0.865848	0.897503	1.21219	1.34905	1.17774
CL4208.Contig1_All	ATP5G3	brown	0.756222	1.96088	0.744122	0.70858	0.848481	0.840162	0.897635	1.01939	0.840918	1.43833	0.945277
CL4282.Contig2_All	ATP5C1	brown	0.853772	2.23688	0.831574	0.714607	0.779494	0.759003	0.995498	0.871701	0.761565	1.21406	0.981838
CL4371.Contig2_All	MRPS17	brown	0.980567	1.58656	0.591282	0.706008	0.604029	0.769745	1.18649	1.1708	0.585398	1.11196	1.70717
CL4486.Contig4_All	ATP2A2	brown	0.870322	0.527415	1.56571	0.72933	1.09225	1.19408	1.1027	0.998259	1.30983	0.815492	0.794604
CL4654.Contig2_All	SEPT9	brown	0.840079	0.667023	1.14755	1.40629	1.25844	0.796395	0.84092	0.880403	1.16939	1.32229	0.671223
CL5095.Contig2_All	NDUFS4	brown	0.724495	2.86465	0.670882	0.549891	0.495554	1.12804	0.778832	0.836067	0.418758	1.19759	1.33524
CL5133.Contig1_All	FH	brown	1.64918	1.78936	0.732234	0.677811	0.709145	0.770165	0.631634	0.869115	1.06537	0.926837	1.17916
CL5301.Contig1_All	OGDH	brown	0.917584	2.04438	0.711128	0.914831	0.849683	0.84326	1.06532	0.829496	0.620287	1.19102	1.01301
CL5720.Contig1_All	PDHA1	brown	0.757159	2.33205	1.01384	0.720815	0.901776	0.608756	0.722329	1.02974	0.580741	1.07365	1.25915
CL5724.Contig3_All	APOA4	brown	0.548218	2.15559	0.57234	0.52629	1.03668	0.481336	0.974732	1.20553	0.940743	2.08871	0.469823
CL6179.Contig3_All	NDUFB11	brown	0.618951	2.85522	0.691987	0.622046	0.588004	0.600383	0.765643	0.929665	0.781116	1.41616	1.13082
CL6365.Contig2_All	MCCC1	brown	0.899281	2.33363	0.585432	0.651978	0.685252	0.94964	0.832734	0.988309	0.613309	1.15827	1.30216
CL6399.Contig3_All	CUL9	brown	1.00604	0.614688	0.890342	1.14085	1.00503	1.31388	1.20221	1	1.06439	0.904427	0.858149
CL6443.Contig1_All	PSMA2	brown	1.03461	0.692156	0.820448	1.29947	0.852521	1.02116	1.1836	0.765613	1.33672	1.10393	0.889767
CL672.Contig1_All	NDUFA13	brown	0.877613	2.20105	0.577469	0.623105	0.590633	0.840753	1.03383	0.962741	0.95572	1.19531	1.14177
CL6932.Contig2_All	ISOC2	brown	1.09682	1.82291	0.753515	0.774354	0.719513	1.21418	0.868681	0.808356	0.671253	0.971782	1.29863
CL7160.Contig1_All	KIF2C	brown	0.480601	1.84118	0.438308	0.50367	0.836246	0.546924	0.730994	1.3106	0.569032	3.10564	0.636797
CL8123.Contig1_All	NDUFV2	brown	0.788587	2.55108	0.689225	0.63639	0.566205	0.846154	1.02753	0.989677	0.777547	1.04093	1.08667
CL8312.Contig2_All	ATP5O	brown	0.849486	2.39385	0.686385	0.762839	0.716967	0.931887	1.01429	0.874971	0.56321	1.12642	1.0797
CL8744.Contig1_All	CORO1B	brown	0.841751	0.669192	0.934343	1.36111	1.06566	1.03114	1.31397	1.43098	0.9133	0.807239	0.631313
CL8748.Contig2_All	PHB	brown	1.04952	1.4263	0.80603	0.791337	0.686385	0.969755	1.07261	0.876348	0.638107	1.15657	1.52705
CL8814.Contig2_All	DAP3	brown	0.926238	1.23745	0.907713	0.927164	0.821573	1.05406	1.09018	1.39306	0.731728	0.868811	1.04202
CL895.Contig7_All	TUBA1B	brown	0.905648	0.767989	1.15017	1.43092	0.733575	1.22534	0.970855	1.16285	1.21629	0.830479	0.605878
Unigene1027_All	ATP5D	brown	0.712574	2.37145	0.617089	0.588586	0.895705	0.659131	0.82516	0.914232	0.759604	1.46648	1.19
Unigene1039_All	NDUFAB1	brown	0.865937	2.26789	0.779343	0.825238	0.833032	0.884122	0.871999	0.920491	0.629536	1.06857	1.05385
Unigene1055_All	CYC1	brown	0.770254	2.31615	0.586934	0.557664	0.641622	0.717107	0.755619	0.929697	0.966669	1.62524	1.13304
Unigene1101_All	UQCRH	brown	0.814393	2.06367	0.701192	0.657215	0.538313	1.12305	0.786703	0.890131	0.688976	1.45369	1.28267
Unigene1112_All	NDUFS3	brown	0.871149	1.90869	0.635068	0.783163	0.695177	0.74309	0.891186	0.790132	1.03318	1.20306	1.44611
Unigene1146_All	C1QBP	brown	0.998638	1.51793	0.899773	0.735996	0.774943	0.697049	0.994644	1.14244	1.15642	1.06954	1.01262
Unigene1193_All	HSPD1	brown	1.05022	1.51337	0.846477	0.924193	0.735154	1.08803	1.14579	0.91054	0.699446	0.85908	1.22771
Unigene1223_All	NDUFA10	brown	0.871563	2.11616	0.619681	0.768719	0.676333	1.01973	0.976151	0.922986	0.567388	1.15569	1.3056
Unigene1256_All	TOMM70A	brown	1.00622	1.25476	1.15816	0.794914	0.783846	0.905598	1.17023	1.04647	0.681211	0.979052	1.21954
Unigene1290_All	UQCRC2	brown	0.874612	2.51189	0.596486	0.578119	0.750417	0.864117	0.994434	0.901725	0.537012	1.30317	1.08802
Unigene1303_All	UQCRFS1	brown	0.807932	2.33331	0.837826	0.6213	0.74653	0.818436	1.02607	0.975174	0.372457	1.29754	1.16342
Unigene1311_All	COX6C	brown	0.722164	2.62507	0.509126	0.536568	0.701221	0.645614	0.954701	1.02331	0.721442	1.31434	1.24645
Unigene1321_All	NDUFS2	brown	1.0716	1.9321	0.770482	0.719045	0.640818	0.939795	0.805845	0.696542	0.683682	1.39308	1.347
Unigene1322_All	PSMD12	brown	1.06445	0.814302	1.024	1.057	1.02081	1.08041	1.00058	0.971841	1.19112	0.850494	0.925005
Unigene1344_All	SOD2	brown	0.864984	2.94614	0.571754	0.580404	0.787135	0.651333	0.627113	0.800975	0.638358	1.06134	1.47047
Unigene1371_All	SDHB	brown	0.95511	2.06399	0.936008	0.69914	0.732569	0.744031	1.0936	0.892073	0.579752	1.12798	1.17574
Unigene14814_All	SYNM	brown	0.419863	2.40708	0.334631	0.42868	1.24364	0.36822	0.994656	1.76846	0.593267	1.98889	0.452613
Unigene1516_All	NDUFB5	brown	0.850801	1.70841	0.810813	0.758063	0.653415	0.667028	0.917163	0.822724	0.968211	1.22345	1.61992
Unigene15278_All	DHRS7B	brown	1.08257	1.41492	0.890956	0.719909	1.21464	1.2796	1.38894	0.53912	0.557524	0.967818	0.944002
Unigene15285_All		brown	0.661058	1.53498	0.891106	1.00282	0.753606	0.890445	0.747656	0.691466	0.739724	1.68173	1.40541
Unigene15305_All	PECR	brown	1.15777	1.45879	0.707399	0.776866	0.870645	1.26197	0.944743	1.04894	0.754868	0.672666	1.34533
Unigene1552_All	TIMM13A	brown	1.03054	1.81581	0.576073	0.68531	0.464774	1.08619	1.00581	0.926457	0.74199	1.50665	1.16039
Unigene1562_All	NDUFS7	brown	1.03413	1.82213	0.759049	0.740434	0.75181	0.922441	1.32575	1.02482	0.652534	0.933816	1.03309
Unigene1586_All	NDUFA7	brown	0.67551	2.2177	0.60323	0.512712	0.791697	1.12743	0.872083	1.04907	0.553242	1.33346	1.26388
Unigene1596_All	HSPA9	brown	1.04982	1.83298	0.765318	0.827257	0.627792	0.626742	1.13065	0.994178	0.748521	1.07816	1.31857
Unigene1696_All	PDHB	brown	0.69899	2.20182	0.897503	0.71227	0.787062	0.725551	0.76819	0.872339	0.736735	1.35953	1.24001
Unigene1713_All	ECHS1	brown	0.977778	1.70916	0.623822	0.573956	0.650222	1.38062	0.775378	0.864356	0.919111	1.33369	1.19191
Unigene1715_All	BCL2L13	brown	1.04812	2.07737	0.826965	0.678132	0.853168	0.599524	0.705384	1.04602	0.879371	1.26613	1.01982
Unigene1716_All	HINT2	brown	1.01159	1.54672	0.781957	0.645393	0.711146	1.10364	0.622126	1.01058	0.34394	1.23717	1.98575
Unigene17677_All	CPT1B	brown	0.899354	1.81849	0.774344	0.736571	0.796828	1.23481	0.865179	0.636743	0.695201	1.14578	1.3967
Unigene1785_All	AK2	brown	0.888386	1.41076	0.601438	0.795994	0.848409	1.02253	1.2162	1.0936	0.943466	1.04918	1.13003
Unigene1841_All	NDUFB4	brown	0.712851	2.75089	0.60022	0.486877	0.361415	0.80766	0.950943	0.783423	0.535351	1.35442	1.65595
Unigene1918_All	TUFM	brown	0.949094	1.65807	0.719413	0.994651	0.870319	0.719413	0.937705	0.986109	0.899741	1.14366	1.12183
Unigene1924_All	NDUFB6	brown	0.922123	2.2426	0.753374	0.826222	0.53022	0.936877	1.09272	0.891693	0.625199	0.908291	1.27068
Unigene1938_All	SDHC	brown	1.03403	1.71235	0.824121	0.670051	0.629724	0.942	0.85721	0.858244	1.01438	1.30701	1.15087
Unigene1939_All	COA3	brown	0.740392	1.93464	0.778892	0.644141	0.855152	0.889951	1.3253	1.28828	0.648583	1.25941	0.635256
Unigene1947_All	ECH1	brown	1.54864	1.49444	0.548219	0.751091	0.555962	0.902858	1.19245	0.673659	0.96945	0.963255	1.39997
Unigene2024_All	IMMT	brown	0.74134	1.91488	0.851058	0.712428	0.868109	0.885901	0.928899	0.903693	0.877746	1.04603	1.26992
Unigene2074_All	ETFB	brown	1.03529	1.58193	0.899671	0.714353	0.662588	1.15642	1.06635	0.965929	0.746447	1.03426	1.13675
Unigene2101_All	ETFA	brown	0.946644	1.69165	0.772461	0.848193	0.82926	1.20508	0.939071	0.95895	0.605852	0.962737	1.2401
Unigene2111_All	NDUFA9	brown	0.916896	2.13728	0.65283	0.579478	0.621655	0.893057	0.926065	0.771109	0.779362	1.32491	1.39735
Unigene2124_All	C14ORF166	brown	0.981529	1.16311	0.861783	1.1798	1.06594	0.900062	0.987419	0.893192	0.861783	1.07477	1.03061
Unigene2173_All	CYCS	brown	0.651003	3.5076	0.559212	0.601527	0.514292	0.55791	0.770788	0.922471	0.419897	1.49015	1.00515
Unigene2188_All	HADHB	brown	1.13076	1.33542	0.734992	0.837891	0.751953	0.871813	1.10814	0.947574	0.695415	0.953228	1.63281
Unigene21961_All	MCEE	brown	1.02022	1.39974	0.870247	0.813114	1.37015	0.896772	0.765164	0.995734	0.641718	0.912076	1.31506
Unigene2254_All	PITHD1	brown	1.20495	1.48691	0.720561	0.829006	1.07241	1.31219	0.579582	1.00493	0.573557	1.19411	1.0218
Unigene2258_All	DBT	brown	0.88853	1.75929	0.778352	0.709935	0.709047	1.22617	0.714378	0.816559	1.00315	1.04935	1.34523
Unigene2282_All	GBAS	brown	0.859912	1.56074	0.932145	0.88055	0.926126	0.849593	0.699109	0.918386	0.619997	1.26063	1.49281
Unigene23095_All	ACDH6	brown	1.14393	2.53723	0.570819	0.505616	0.77787	0.420965	0.912854	0.764143	0.807612	0.960899	1.59807
Unigene2313_All	UBA2	brown	1.07811	0.533667	0.998334	1.19886	1.74331	1.30667	0.999412	0.962756	1.00049	0.631775	0.546604
Unigene2331_All	UQCRC1	brown	0.759301	2.57479	0.614275	0.592255	0.670463	0.840547	0.999241	0.97874	0.55429	1.37282	1.04328
Unigene2348_All	HSPE1	brown	1.16822	1.73715	0.814252	0.933411	0.808411	0.943925	0.991822	1	0.503505	0.837617	1.26168
Unigene2359_All	NDUFS8	brown	0.723637	2.34169	0.679495	0.775015	0.771397	0.922637	0.964608	1.00224	0.648378	1.1419	1.02901
Unigene2377_All	NDUFV1	brown	0.92577	2.65511	0.700808	0.784127	0.616563	0.61934	0.820232	0.907255	0.712843	1.11463	1.14333
Unigene23832_All	MAN2C1	brown	0.980217	1.42622	0.681251	0.938068	1.25076	0.667528	1.08118	1.0753	0.844947	0.89984	1.1547
Unigene2388_All	NDUFA8	brown	0.749523	2.73651	0.559894	0.668575	0.531412	0.868697	0.984124	0.904674	0.73903	0.988621	1.26894
Unigene2419_All	ACAA2	brown	0.917891	1.26118	0.637934	0.669142	0.775617	0.692089	1.36766	1.10698	0.8876	1.14094	1.54297
Unigene2427_All	ACAD8	brown	0.926862	1.46444	0.725733	0.74427	0.662706	1.38102	1.08165	0.817492	0.766515	1.25404	1.17526
Unigene2500_All	HSD17B10	brown	0.858034	1.44407	0.54571	0.837441	0.80312	0.563729	1.05367	1.05281	0.604914	1.83963	1.39688
Unigene2583_All	AK3	brown	0.667476	2.00176	0.706189	0.590716	0.598058	0.709527	1.10667	0.935133	0.639442	2.05649	0.988532
Unigene2594_All	HIBADH	brown	1.41098	1.27835	0.694202	0.828245	0.800026	0.983453	0.833889	0.843766	0.722422	1.25154	1.35313
Unigene27287_All	EVI5L	brown	1.17509	2.75676	0	0	0.811986	1.66275	0.924794	1.11633	0.350176	1.45241	0.749706
Unigene2734_All	NNT	brown	0.774812	3.12791	0.485807	0.540818	0.581883	0.891808	0.703529	0.704304	0.583433	1.38304	1.22265
Unigene2764_All	ABHD10	brown	0.755495	1.59863	1.11284	0.721497	0.909615	0.596841	0.781181	1.03201	1.12266	0.880151	1.48908
Unigene2875_All	EFHD2	brown	1.47651	0.578792	0.812081	1.36577	0.999597	0.801745	0.801745	1.08966	1.68913	0.615705	0.769262
Unigene2876_All	HADH	brown	1.22713	1.51183	0.562026	0.700692	0.698237	0.612338	1.50569	0.804998	0.525212	1.10196	1.74989
Unigene2978_All	ATL3	brown	1.15195	0.810975	0.974552	1.12661	1.25448	0.995287	0.805215	0.975704	0.934234	0.866269	1.10472
Unigene2984_All	NDUFC2	brown	0.763306	2.70668	0.681632	0.546527	0.715981	0.561793	0.886198	0.82666	0.299216	1.33044	1.68156
Unigene3027_All	LRPPRC	brown	0.974227	1.34443	0.851475	0.827119	0.794969	0.897263	1.38535	1.31228	0.682933	0.904083	1.02586
Unigene3085_All	SUCLG2	brown	1.05505	2.1597	0.447343	0.513812	0.599271	0.915787	1.23758	1.01285	0.653079	1.36735	1.03817
Unigene3121_All	GRPEL1	brown	0.987167	1.5311	0.886476	0.804541	0.727542	0.791708	1.02665	1.27838	0.898322	1.0079	1.06022
Unigene31448_All	SYNM	brown	0.416351	2.46563	0.242733	0.560825	1.46472	0.326836	0.992998	1.58005	0.154466	2.55723	0.238153
Unigene32176_All	SFXN1	brown	0.753373	2.14636	1.08561	0.736799	0.81741	0.442983	0.6366	0.523594	1.26868	1.47661	1.11198
Unigene32456_All	RICTOR	brown	0.97036	0.51138	1.03634	0.937368	1.37888	1.1295	1.01985	0.78211	1.16346	1.08292	0.987826
Unigene3357_All	RAB21	brown	0.931572	1.52685	0.694021	1.15422	0.783452	0.643716	0.815125	0.957656	1.10857	1.1449	1.23992
Unigene3363_All	DLD	brown	0.850143	2.55128	0.703918	0.65121	0.777031	0.769379	0.750676	0.822088	0.623155	1.08053	1.42059
Unigene3366_All		brown	1.089	1.2676	0.778636	0.635977	0.820018	1.28393	0.881002	0.960499	0.936541	1.36343	0.983368
Unigene3483_All	BCAT1	brown	0.627961	1.84055	0.818234	0.658104	0.663755	0.867215	0.609751	0.795627	0.867843	1.89016	1.36079
Unigene34927_All	ACADSB	brown	0.96559	1.79696	0.627633	0.74447	0.89993	0.854547	0.647911	0.688466	1.03994	1.43583	1.29872
Unigene3550_All	NFU1	brown	0.962043	1.81634	0.884118	1.11982	0.88989	0.457932	1.09384	0.775407	0.803306	1.1025	1.0948
Unigene3765_All	SUCLA2	brown	0.808705	1.81554	0.872592	0.762608	0.812748	0.78687	0.872592	0.853992	0.832157	1.10307	1.47912
Unigene3798_All	PCCB	brown	1.00246	1.81345	0.732799	0.699717	0.75385	0.787934	0.902215	1.20095	0.975394	1.16586	0.96537
Unigene3809_All	CISD1	brown	0.832513	1.81155	0.886627	0.59941	0.627715	1.01067	1.10974	0.939908	0.594415	1.12722	1.46023
Unigene3877_All	SAMM50	brown	0.944125	1.84293	0.769462	0.655223	0.923354	0.92241	0.867651	0.854433	0.677882	1.23208	1.31045
Unigene3992_All	MUT	brown	1.17396	1.3301	0.678549	0.665635	0.805336	0.914514	0.882818	0.894557	0.875774	1.31366	1.4651
Unigene3994_All	TSTD3	brown	1.05718	1.30245	0.812975	0.751658	0.948294	0.779145	0.914464	0.972609	0.615281	1.47371	1.37222
Unigene4099_All	GLOD5	brown	1.13262	1.59473	0.59236	0.676174	0.69203	0.796231	1.50638	1.33196	0.633134	0.693163	1.35121
Unigene4152_All	OXCT1	brown	0.3976	3.01063	0.493422	0.387262	0.51847	0.441734	0.467975	0.486662	0.764982	1.7554	2.27586
Unigene42265_All	BSN	brown	0.318398	3.30529	0.424742	0.582031	0.910617	0.64189	0.837067	1.62956	0.197407	1.87664	0.276369
Unigene4273_All	AK4	brown	0.582195	1.82809	0.916958	0.813909	0.900074	0.703874	0.620038	0.847677	0.815074	0.837779	2.13433
Unigene4326_All	TRIM72	brown	0.436058	2.92857	0.370649	0.368033	1.01645	0.4535	0.606557	1.27809	0.743043	2.2348	0.564259
Unigene4395_All	CSNK2A1	brown	1.14619	0.783995	1.06023	1.20235	0.809211	1.22528	1.082	0.919246	0.934146	0.733563	1.10378
Unigene4468_All	ACADM	brown	0.959107	1.54896	0.621501	0.747144	0.565873	0.849769	1.26698	0.802773	1.00227	1.13462	1.501
Unigene4518_All	AFG3L2	brown	0.960783	1.43157	0.841646	0.73692	0.849332	0.97039	1.12123	0.917547	0.9089	1.2029	1.05878
Unigene4630_All	GBA	brown	1.36257	1.41979	0.895206	0.972873	1.10232	0.889756	0.927908	0.829803	0.618605	0.771213	1.20996
Unigene4664_All	ACSF2	brown	1.04573	1.41278	0.822987	0.935925	0.623253	1.1001	0.714231	0.790569	0.954749	1.15867	1.44101
Unigene4716_All	AASS	brown	1.55214	1.54438	0.727953	0.678284	0.903344	1.24326	0.827289	1.10357	0.628616	0.962325	0.828842
Unigene4823_All	AUH	brown	0.913849	1.38265	1.21907	0.922074	0.758495	1.00066	0.89283	0.881864	0.604968	1.32234	1.10119
Unigene5000_All	IDH3A	brown	0.55207	1.37797	1.44311	0.701681	0.793325	0.750816	0.939624	1.04452	0.686775	1.43483	1.27528
Unigene5374_All	ACAD9	brown	1.089	1.69449	0.822196	1.03237	0.865756	0.851599	1.05306	0.91585	0.532522	1.00406	1.1391
Unigene5478_All	PCCA	brown	0.943477	1.61335	0.814221	0.884038	0.796295	0.646282	0.855734	1.04915	0.951025	1.2803	1.16614
Unigene556_All	ATP5B	brown	0.853176	2.08004	0.691926	0.719227	0.705577	0.896688	0.925696	0.863414	0.777243	1.31133	1.17568
Unigene56817_All	D10JHU81E	brown	1.46238	1.88647	0.463574	0.611274	0.472348	1.38633	1.07338	0.669769	0.608349	1.38341	0.982717
Unigene5744_All	HDDC3	brown	1.07317	1.2438	0.94761	0.855317	0.745854	1.12361	0.88	0.790927	1.06137	1.1719	1.10644
Unigene5806_All	TIMM8A	brown	0.978822	1.38895	0.898558	1.05517	0.688112	1.10705	0.862342	0.754672	0.907368	0.987631	1.37133
Unigene623_All	VDAC2	brown	0.959777	2.19405	0.812931	0.701597	0.7755	0.90123	0.958817	0.871477	0.60178	1.24291	0.979932
Unigene631_All	COX5B	brown	0.726121	3.21599	0.482144	0.501023	0.749356	0.522081	0.80672	0.967193	0.597597	1.34042	1.09136
Unigene6317_All	IVD	brown	0.920194	1.92045	0.703948	0.699347	0.867743	0.835536	0.783085	0.991969	0.780325	1.07847	1.41894
Unigene6418_All	MRPL40	brown	0.875657	1.54203	0.962347	0.880035	1.05954	0.581436	0.990368	1.03765	0.88704	1.2662	0.917688
Unigene642_All	MDH2	brown	0.913394	2.27435	0.632068	0.632068	0.644856	0.843976	0.86407	0.885078	0.582745	1.67242	1.05497
Unigene6429_All	BDH1	brown	1.18842	1.73271	0.661949	0.499136	0.566876	0.809313	0.867545	1.08146	0.607282	1.32627	1.65903
Unigene647_All	CALM1	brown	0.986724	0.719322	1.35773	0.910746	1.22452	0.771618	1.2709	1.06369	0.811087	0.958109	0.925547
Unigene66804_All	CDX2	brown	0.985133	1.73876	1.06296	0.579258	0.671861	0.797958	0.575318	0.664965	1.30629	1.26688	1.35062
Unigene6796_All	ETFDH	brown	1.03006	1.3092	1.18148	0.909542	0.893061	0.731342	1.01049	0.977526	0.929113	0.902332	1.12585
Unigene680_All	ATP5A1	brown	0.84427	1.93507	0.807123	0.748868	0.81641	0.878041	0.937984	0.880574	0.839205	1.22082	1.09164
Unigene691_All	NACA	brown	0.859107	0.745704	1.14433	1.44502	1.16237	1.08247	1	1.14089	1.01546	0.785223	0.619416
Unigene7066_All		brown	1.1172	0.545196	1.15519	1.46801	1.29707	0.570892	0.817794	1.02895	1.39204	0.569775	1.03788
Unigene712_All	NDUFA6	brown	1.058	2.54448	0.604117	0.568145	0.499375	0.84005	0.843224	0.767048	0.612581	1.23574	1.42724
Unigene715_All	COX4I1	brown	0.52007	1.69543	0.707815	0.603281	0.794667	0.437899	1.45672	0.794147	0.767623	1.94142	1.28093
Unigene7283_All	ACSS1	brown	0.441554	3.05953	0.237998	0.378854	0.55106	0.46584	0.339997	0.3921	0.731214	2.31948	2.08237
Unigene763_All	LDHB	brown	0.353266	3.47331	0.602319	0.424979	0.747158	0.367043	0.415441	0.889877	0.830882	1.32051	1.57521
Unigene768_All	SLC25A3	brown	0.827192	2.55851	0.732892	0.712212	0.654309	0.89254	0.904121	0.696496	0.646864	1.25402	1.12085
Unigene769_All	ATP5L	brown	0.888673	1.80045	0.777589	0.748263	0.782921	0.908224	1.08063	0.918	0.918	1.18194	0.995314
Unigene7776_All	DLAT	brown	0.722733	2.25204	0.893298	0.662746	0.930158	0.635283	0.761038	0.854271	0.643233	1.18384	1.46137
Unigene778_All	MDH1	brown	0.868673	1.85983	0.94251	0.7653	0.977257	0.702756	0.924268	1.00592	0.676696	1.06239	1.2144
Unigene789_All	ATP5F1	brown	0.823847	1.92862	0.769473	0.726633	0.826318	0.833733	0.972963	0.937537	0.706037	1.3544	1.12043
Unigene7898_All	ACADS	brown	1.38278	1.97046	0.511628	0.595977	0.667882	0.807542	1.09793	0.868385	0.410685	0.915399	1.77134
Unigene790_All	ATP5H	brown	0.750597	2.14821	0.715319	0.668031	0.772364	0.835415	0.963016	0.941999	0.598976	1.34507	1.261
Unigene8389_All	ACADL	brown	1.05132	1.35516	0.881009	0.844213	0.667591	1.09233	1.23741	0.890471	0.60346	1.01558	1.36146
Unigene8472_All	SEPT2	brown	1.03383	0.800188	1.08966	1.0969	1.18064	1.09793	0.969737	0.985244	0.791917	1.08863	0.86532
Unigene8485_All	SDHA	brown	0.836184	2.46507	0.64637	0.656404	0.707412	0.678981	0.986697	0.895553	0.705739	1.16062	1.26097
Unigene868_All	GSN	brown	0.538424	1.70303	0.692952	0.73118	1.24053	0.460891	0.852863	1.31322	0.983162	1.92863	0.555115
Unigene870_All	PSMB4	brown	1.04186	0.764728	0.908505	1.15647	0.972059	1.16064	1.0054	0.866831	1.10229	0.902254	1.11896
Unigene887_All	MPC1	brown	0.990723	2.08547	1.05908	0.596415	0.622174	0.700441	0.503287	0.65685	0.417094	1.19977	2.16869
Unigene899_All	UQCRB	brown	0.736426	2.68796	0.606815	0.67383	0.987548	0.681194	0.883712	1.08181	0.445538	1.10832	1.10685
Unigene902_All	ALDH2	brown	1.57031	1.51378	0.661099	0.824411	0.852677	0.81813	0.913919	1.23583	0.651677	1.02541	0.932762
Unigene931_All	CS	brown	0.746826	2.9283	0.754294	0.707991	0.770724	0.730396	0.812547	0.714712	0.520538	1.19268	1.12099
Unigene944_All	DLST	brown	1.04246	1.85453	0.584818	0.592115	0.732847	1.0852	0.942381	0.866281	0.644238	1.33226	1.32288
Unigene954_All	IDH2	brown	0.888243	2.07405	0.567587	0.646641	0.534722	0.955749	0.993056	0.787871	0.526728	1.88485	1.1405
Unigene987_All	DAD1	brown	1.18932	0.531625	1.2024	1.47475	0.988323	1.26424	0.88842	0.842037	1.08585	0.740945	0.792086
Unigene995_All	GOT2	brown	1.40791	2.32868	0.62652	0.623704	0.719442	0.782798	0.84193	0.863049	0.542045	0.924997	1.33892
Unigene9966_All	SYNM	brown	0.334753	2.0661	0.393335	0.29157	0.932958	0.369568	0.67888	1.29784	1.1318	3.06166	0.44154
CL1078.Contig2_All	CAMK2G	cyan	0.724829	1.20467	1.34673	0.742225	1.09667	0.653071	0.86762	1.38225	0.802385	1.60115	0.578413
CL1309.Contig2_All	ACTN1	cyan	0.716519	0.458572	0.58253	1.22095	1.62435	0.492965	0.996678	1.91597	0.533807	1.99407	0.463588
CL1309.Contig4_All	ACTN1	cyan	0.599586	0.407119	0.423907	1.05947	1.43241	0.489262	0.841818	2.05178	0.660144	2.49727	0.537229
CL1309.Contig6_All	ACTN1	cyan	0.726744	0.454215	0.517442	1.07558	1.41424	0.56032	0.933866	1.88808	0.739826	2.13009	0.559593
CL1309.Contig9_All	ACTN1	cyan	0.688791	0.462179	0.602693	0.97464	1.19299	0.567564	0.935379	1.76262	0.627489	2.62705	0.55861
CL1893.Contig3_All	SQRDL	cyan	0.71582	0.774517	0.661417	0.815319	0.987831	0.511095	1.01288	1.58482	1.02147	2.10308	0.811739
CL2144.Contig2_All	TNS	cyan	0.476541	0.716241	0.62141	0.464628	1.72699	0.518953	0.706711	1.66742	1.19945	2.29931	0.602348
CL2496.Contig1_All	FLNB	cyan	0.825764	0.663088	1.07349	0.872832	1.29149	0.814203	0.904211	1.13625	0.955409	1.40215	1.06111
CL2505.Contig7_All	SYNPO2	cyan	0.353073	0.879153	0.38485	0.342481	1.10124	0.367549	1.07511	2.1135	0.600225	3.33937	0.44346
CL3073.Contig4_All	HSPA2	cyan	0.74094	0.652027	1.09141	1.14549	1.53745	0.669069	0.818739	1.36111	0.961741	1.21662	0.805402
CL3116.Contig3_All	BPHL	cyan	0.354496	0.804705	0.653335	0.578891	1.22726	0.73416	0.637029	2.27196	0.405189	3.05965	0.273316
CL3823.Contig1_All	PARVA	cyan	0.747435	0.849834	0.467147	0.831895	1.4575	0.516478	0.844601	1.53	1.01053	1.94931	0.795271
CL4806.Contig2_All	FERMT2	cyan	0.611417	1.15986	0.772831	0.654827	1.55667	0.563115	0.751431	1.27358	0.919571	1.89234	0.844367
CL5021.Contig5_All	ACTB	cyan	0.847131	0.664998	0.946246	1.31644	1.29781	0.748864	1.00046	1.33338	0.791221	1.27239	0.781055
CL5021.Contig6_All	ACTG2	cyan	0.419799	0.58478	0.443308	0.48109	0.790482	0.50166	1.27073	2.31687	0.541121	3.18208	0.468076
CL5173.Contig2_All	PARP14	cyan	1.22317	1.07639	1.29901	1.19137	0.847659	1.05927	0.765707	0.551651	1.8739	0	1.11186
CL5535.Contig1_All	KRT18	cyan	0.50806	0.497898	0.540067	0.462334	1.37989	0.740243	0.521269	2.2314	1.04813	1.94536	1.12535
CL582.Contig1_All	CALD1	cyan	0.338264	0.363972	0.39543	0.315938	2.17132	0.353147	0.840247	2.48421	0.822319	2.52514	0.390018
CL6503.Contig1_All	MYL6	cyan	0.609148	0.419094	0.646915	0.860727	1.29018	0.470872	1.35657	1.68369	0.709049	2.26238	0.691383
CL6963.Contig1_All	PDLIM3	cyan	0.34525	1.02677	0.399799	0.461254	0.924579	0.578638	0.865541	1.7663	0.928031	3.10276	0.60108
CL739.Contig2_All	MYH11	cyan	0.375722	0.403525	0.551184	0.412167	1.00769	0.352051	1.37289	2.3941	0.448612	3.30297	0.379103
CL7756.Contig2_All	WDR1	cyan	0.887168	0.962578	0.856117	1.11251	1.10275	1.00339	0.966126	1.18703	0.713283	1.3068	0.90225
CL8385.Contig2_All	LMOD1	cyan	0.625498	0.797509	0.484761	0.392187	1.67258	0.42784	0.649892	1.727	0.757478	2.92858	0.536677
CL8754.Contig2_All	TLN1	cyan	0.834915	0.905882	1.03696	1.497	1.33002	0.58945	0.780645	1.22649	0.711347	1.32584	0.761442
CL8898.Contig1_All	AGR2B	cyan	0.405485	0.344662	0.373857	0.333309	1.65478	0.714465	1.02953	2.17502	0.890445	2.46494	0.613499
CL983.Contig2_All	EIF4G2	cyan	0.940734	0.823142	0.674506	1.40734	1.19849	0.532455	1.08467	0.962371	1.07714	1.5936	0.70555
Unigene1022_All	ERH	cyan	0.948194	0.993707	0.723472	1.44505	1.18714	0.521507	0.916904	1.11982	0.739591	1.63469	0.769934
Unigene1049_All	ZYX	cyan	0.640205	0.920615	0.825224	0.930218	1.33163	0.6863	0.926376	1.11524	1.0781	1.72279	0.823303
Unigene1096_All	CSRP1	cyan	0.327781	0.491344	0.414971	0.491344	1.60088	0.378259	0.835841	2.53309	0.554278	2.99854	0.37367
Unigene1109_All	FLNA	cyan	0.388158	0.432408	0.559723	0.632309	1.26074	0.443664	0.856276	2.20551	0.713046	3.06877	0.439394
Unigene11162_All	PGM5	cyan	0.468584	1.36264	0.397359	0.505133	2.56081	0.429223	0.794249	1.54914	0.357529	2.14986	0.425474
Unigene1286_All	RAB25	cyan	0.921196	0.504815	0.413617	0.412696	1.2473	0.765514	1.27494	2.02755	1.23072	1.44075	0.760908
Unigene1315_All	PSMD3	cyan	1.03607	1.12621	1.16144	1.11896	0.912781	0.985307	1.02364	0.814354	0.862014	0.891024	1.06819
Unigene13577_All	TPM2	cyan	0.31572	0.371287	0.362762	0.386441	1.69857	0.260785	0.997675	2.57059	0.486524	3.17204	0.377601
Unigene1408_All	PRKCSH	cyan	0.712574	1.25199	1.05461	0.940597	0.878603	1.15651	1.02112	0.977651	1.27479	0.485263	1.24629
Unigene1678_All	ITGB1	cyan	0.643388	1.0172	0.779143	0.70451	1.4695	0.582909	0.75019	1.62648	0.581623	2.18687	0.658186
Unigene1840_All	SH3BGRL	cyan	0.740491	0.683474	0.833793	1.56984	1.69647	0.579064	1.01744	1.47506	0.476136	1.27068	0.657556
Unigene20657_All	CENPC1	cyan	0.821386	0.836992	0.630824	0.191383	2.23335	0.179062	0.553614	1.72902	0.769639	2.14546	0.909274
Unigene22262_All	TNXB	cyan	0.603666	1.56893	0.366425	1.15904	1.09082	0.368236	0.558995	2.04884	0.842114	1.87438	0.518549
Unigene22848_All	CDH13	cyan	0.338973	1.22132	0.364057	0.261687	2.9294	0.33321	0.592863	1.33182	0.977936	2.20197	0.446766
Unigene2552_All	TGFBI	cyan	0.552153	0.727186	0.483686	0.669762	2.36598	0.41798	0.758107	0.934796	0.737125	2.77954	0.573687
Unigene2602_All	FLNA	cyan	0.47261	0.529323	0.647476	0.637551	1.27321	0.560988	0.972632	1.51046	1.03265	2.68017	0.682922
Unigene27590_All	ITGA5	cyan	0.673401	0.779798	0.837037	0.571717	1.05118	1.01212	0.892929	2.14007	0.644444	1.73872	0.658586
Unigene27756_All	ITGA1	cyan	0.84929	0.722746	0.757566	0.995368	1.19495	0.702363	0.941013	1.46248	0.644611	1.86589	0.863728
Unigene29569_All	PAPSS2	cyan	0.752085	0.582114	0.597908	0.501641	0.521947	0.803227	0.655818	1.96144	0.663339	3.28962	0.67086
Unigene3119_All	AGR2	cyan	0.558461	0.291516	0.274204	0.21389	0.471899	0.48977	1.98756	2.08027	0.603138	3.42448	0.604813
Unigene33796_All	CCDC146	cyan	0.900753	1.15206	0.94489	0.689076	1.29708	0.553063	0.786358	1.24214	1.11243	1.7952	0.526941
Unigene3380_All	BGN	cyan	0.515923	0.851273	0.709394	0.421509	1.8078	0.393649	0.815675	1.66953	1.04423	1.77478	0.996248
Unigene3405_All	CLPTM1	cyan	0.668165	0.77574	0.716273	0.657474	1.09178	0.694223	1.29891	1.90962	1.33767	1.20537	0.644779
Unigene3616_All	MYLK	cyan	0.522764	0.494535	0.538447	0.852628	2.11563	0.467351	0.982274	1.38532	0.768986	2.22907	0.643
Unigene37206_All	GKN1	cyan	0.52844	0.814326	0.745628	0.483522	0.410598	0.767294	0.758839	2.01705	0.620917	3.32124	0.532139
Unigene39285_All	KANK2	cyan	0.423582	1.00008	0.462128	0.375294	1.46686	0.336748	0.762024	1.31014	0.483307	2.96973	1.4101
Unigene3929_All	MYO1C	cyan	0.711468	0.98894	0.862299	0.728543	1.55527	0.729966	0.899295	1.26143	0.872259	1.53321	0.857318
Unigene40043_All	ADIPOQ	cyan	0.352011	1.27604	0.429806	0.331243	1.67839	1.17501	0.608979	0.93107	1.01907	2.78476	0.413613
Unigene4063_All	CA2	cyan	0.505329	0.447216	1.54378	0.533627	0.588708	0.39921	0.439636	2.13805	0.569506	3.01126	0.823686
Unigene4115_All	LRBA	cyan	1.01467	0.869569	0.824924	1.18412	0.969007	0.962919	0.940596	1.10802	0.873628	1.36777	0.884789
Unigene50477_All	IGLV3	cyan	0.868878	1.18167	1.23381	0.717694	1.15735	0.78981	1.0218	0.923618	0.784597	1.76295	0.55782
Unigene542_All	ACTG1	cyan	0.546421	0.564453	0.793403	0.773186	1.02399	0.737122	1.00487	2.05509	0.589042	2.29825	0.614177
Unigene54666_All	GKN1	cyan	0.414406	0.278067	0.257346	0.245743	0.293814	0.403632	0.45046	3.03511	0.762922	4.42752	0.430983
Unigene567_All	CFL1	cyan	0.834408	0.836911	1.09391	1.23659	0.937875	0.919518	1.1131	1.12979	0.756808	1.46772	0.673367
Unigene56890_All	GKN1	cyan	0.538688	0.597943	1.64461	0.571009	0.49236	0.582321	0.513369	2.28457	0.707297	2.55877	0.50906
Unigene5699_All	IDE	cyan	1.04573	1.08756	1.17331	1.08024	1.03945	1.18585	0.951611	0.844947	0.859587	0.793707	0.938017
Unigene5964_All	SEC24A	cyan	1.15656	0.915992	0.939123	1.22826	0.843129	0.840816	1.37977	0.847755	1.14962	0.660393	1.03859
Unigene599_All	MYL6	cyan	0.535827	0.391154	0.542793	0.917872	1.20561	0.436699	1.0379	1.57962	0.548687	3.29802	0.505821
Unigene6743_All	FERMT2	cyan	0.826074	1.10694	0.731075	0.78064	1.33659	0.443602	0.776509	1.52163	0.79964	1.80828	0.86903
Unigene69804_All	GKN1	cyan	0.433925	0.339329	0.262959	0.373176	0.256884	0.362327	0.55499	3.78252	0.541105	3.61503	0.477751
Unigene7653_All	EMILIN1	cyan	0.746927	0.864942	0.491478	1.66266	0.888097	0.463842	0.658043	1.72615	0.929178	1.73437	0.834318
Unigene7803_All	ILK	cyan	0.569005	1.18979	0.771001	0.670288	1.80431	0.599731	0.845541	1.61199	0.616232	1.64898	0.673133
Unigene7805_All	TAGLN	cyan	0.318785	0.340781	0.330899	0.318466	1.41222	0.30189	1.06283	2.66472	0.393381	3.48942	0.366603
Unigene849_All	CNN1	cyan	0.320887	0.36196	0.339819	0.292328	1.08909	0.333722	0.795799	2.6348	0.472345	4.01558	0.34367
Unigene860_All	G3BP1	cyan	0.830377	0.764777	0.797162	0.975693	1.06869	0.983996	1.0197	1.09942	1.08613	1.37178	1.00226
Unigene890_All	MYL9	cyan	0.455411	0.570175	0.503229	0.599321	1.32616	0.515981	1.40494	2.25474	0.555146	2.3358	0.479092
CL1333.Contig1_All	PPP2CA	green	0.801049	0.951646	1.11906	0.874745	0.854719	1.08222	1.00291	1.0702	1.11826	0.964463	1.16072
CL1419.Contig1_All	ADK	green	2.79898	0.643766	0.755725	0.943257	0.918066	1.24555	0.985242	0.764122	0.587786	0.556997	0.800509
CL148.Contig3_All		green	0.747283	0.978193	0.928125	1.17099	1.04769	0.924389	1.01481	0.957269	0.702446	1.31298	1.21583
CL1612.Contig1_All	COMT	green	2.37941	0.492537	0.858966	0.985075	0.613887	1.39909	0.68051	0.666234	0.849448	0.830413	1.24443
CL179.Contig1_All	UOX	green	3.92437	0.259008	0.541563	0.376739	0.604352	0.639672	0.412059	0.470924	0.678915	1.01249	2.07991
CL1801.Contig1_All	CTPS2	green	1.43678	0.538793	0.989943	0.778736	0.652299	0.814655	1.32902	1.34339	0.922414	1.40661	0.787356
CL1959.Contig1_All	UGT1A1	green	3.43965	0.354284	0.436836	0.405879	0.760163	0.701689	0.560663	1.27267	1.2142	1.10757	0.746404
CL1967.Contig2_All	SLC25A13	green	2.03666	1.32587	0.733198	0.619145	0.775967	0.934827	0.733198	0.887984	0.682281	0.930754	1.34012
CL2156.Contig2_All	HSD11B1	green	3.48322	0.522483	0.661811	0.501583	1.04845	0.494617	0.916086	0.794174	0.874288	0.835972	0.867321
CL2257.Contig3_All	POR	green	1.66088	0.785596	0.732448	0.865318	0.853692	0.64276	1.24566	0.910162	0.657708	1.56289	1.08289
CL249.Contig2_All	ACSBG2	green	3.01205	0.569277	0.623494	0.650602	0.533133	0.927711	1.11145	0.478916	0.89759	1.06024	1.13554
CL2545.Contig3_All	HSD17B11	green	2.19605	0.84987	0.913556	0.972849	1.14853	1.33739	1.08046	1.15512	0.500699	0.527051	0.318427
CL3124.Contig2_All	MYO1B	green	2.16365	1.03855	0.233674	0.426239	1.47561	0.333202	0.551731	1.40205	0.746459	1.30252	1.32632
CL327.Contig2_All	RDH16	green	5.57244	0.7077	0.624113	0.468085	0.7077	0.674265	0.651976	0.45694	0.27305	0.43465	0.429078
CL327.Contig7_All	RDH16	green	2.3661	0.435362	0.738223	0.470854	0.380942	0.52764	1.00323	0.350183	1.27296	1.9402	1.5143
CL3993.Contig1_All	ASPDH	green	2.99401	0.526946	0.610778	0.323353	0.715569	1.58084	1.1976	0.883234	0.449102	0.685629	1.03293
CL4057.Contig2_All	SDR16C5	green	2.06573	0.671362	0.977089	0.929577	0.929577	0.561878	1.19812	0.708545	0.603192	0.698216	1.65671
CL4219.Contig2_All	EPPK1	green	2.68227	1.891	0.745672	0.541819	0.858327	0.882468	1.2714	0.678615	0.47208	0.485491	0.490856
CL4219.Contig4_All	EPPK1	green	2.96496	0.557412	0.839084	0.714555	1.09704	0.809434	1.35202	0.73531	0.640431	0.664151	0.625606
CL4726.Contig1_All	CYP2D15	green	2.30029	0.7821	0.851108	0.802802	0.933919	1.39398	1.28816	0.961522	0.453158	0.644082	0.588875
CL5009.Contig1_All	CYP2G1	green	5.17404	0.175917	0.32079	0.367357	0.455315	0.26905	0.232832	0.253528	1.25212	1.50564	0.993415
CL5009.Contig3_All	CYP2A13	green	4.40529	0.903084	0.621145	0.418502	0.704846	0.471366	0.422907	0.528634	0.753304	0.837004	0.933921
CL503.Contig5_All	SULT1D1	green	3.07091	0.733948	0.552764	0.715522	0.718593	1.34199	1.84255	0.87828	0.0614182	0.515913	0.568118
CL5063.Contig1_All	GNE	green	3.74532	0.558052	0.782772	0.715356	1.03745	0.895131	0.955056	0.827715	0.453184	0.490637	0.539326
CL509.Contig3_All	LCE	green	3.39716	0.34651	0.971587	1.34188	0.638666	0.404262	0.414453	0.563928	1.42341	0.563928	0.934219
CL5632.Contig3_All	HSD17B2	green	3.28947	0.907895	0.598684	0.608553	0.888158	0.407895	0.546053	0.825658	0.430921	1.71382	0.782895
CL5757.Contig1_All	ADH1	green	2.56829	0.439178	0.66262	0.480271	0.544478	0.783329	0.498249	0.554751	0.919449	0.945132	2.60425
CL5810.Contig2_All	SULT3A1	green	3.08902	0.44173	0.784611	0.574558	1.09042	0.404662	0.515866	0.886549	0.963774	0.954507	1.2943
CL5894.Contig1_All	BDMD1	green	2.92087	0.627987	0.50239	1.01354	1.10409	0.549124	1.6094	0.885024	0.6718	0.53744	0.578332
CL591.Contig1_All	PLIN2	green	4.25861	0.511034	0.719706	0.434379	0.630275	0.749516	0.89005	0.55362	0.800619	0.770809	0.681378
CL63.Contig1_All	NT5DC2	green	1.3343	0.772562	1.1435	0.954027	0.848617	1.03942	0.817928	0.841946	1.34231	0.956696	0.94869
CL6637.Contig3_All	CAT	green	2.62342	0.540425	0.619127	0.918197	0.592893	0.474839	0.461722	0.60601	1.00215	0.784403	2.37682
CL6651.Contig2_All	FBP1	green	0.619334	1.09251	1.26778	1.24177	1.14391	1.1371	0.908564	1.04234	0.803277	1.03243	0.710996
CL6651.Contig3_All	FBP1	green	2.05339	0.790554	0.716632	0.942505	0.780287	1.33881	1.05544	0.950719	0.691992	0.566735	1.11294
CL7037.Contig2_All	HRSP12	green	2.24857	0.701554	0.715045	0.607114	0.753271	1.63921	0.881439	0.912919	0.618357	0.688062	1.23446
CL7344.Contig1_All	OTC	green	4.86295	0.466844	0.37931	0.29664	0.734306	0.316092	0.291777	0.418214	0.962865	0.802387	1.46861
CL7435.Contig2_All	CYP2G1	green	2.22267	0.822388	0.573449	0.771267	0.960194	1.40473	1.06244	1.08911	0.68236	0.617903	0.793494
CL7524.Contig1_All	PDIA5	green	1.43885	0.776978	0.825899	0.846043	1.11367	0.553957	1.02734	1.42878	0.943885	1.26187	0.782734
CL7637.Contig1_All	MBP2	green	2.33298	0.576246	0.709226	1.29014	0.762884	0.590244	1.27614	1.0755	0.921527	0.471262	0.993849
CL7668.Contig4_All	PYGL	green	1.73283	0.729521	0.866415	1.15233	1.20432	0.701796	0.755514	0.989445	1.05703	0.890674	0.920132
CL7734.Contig1_All	VPS54	green	2.62405	1.11784	0.928912	0.779342	1.1782	0.629771	0.663884	0.729485	0.742605	0.760973	0.844943
CL7991.Contig2_All	AGPAT2	green	1.93696	0.921993	0.687621	0.885191	1.23384	1.08276	1.39267	0.844515	0.513295	0.631449	0.869695
CL7992.Contig1_All	SULT6B1	green	1.64302	0.819866	0.770575	1.10246	0.902016	0.874085	0.818223	1.21583	0.768932	0.819866	1.26512
CL8018.Contig2_All	ALDH3B1	green	1.72252	0.530536	0.563263	1.0249	1.51065	0.49953	1.01456	1.05763	0.949107	0.620106	1.5072
CL8066.Contig2_All	SOD1	green	2.16237	1.15903	0.957932	0.962257	0.936308	0.72872	0.631413	0.797916	0.726558	0.657362	1.28013
CL8210.Contig2_All	ADH4	green	3.02032	0.47419	0.655409	0.434926	1.32592	0.903075	0.507414	1.02691	0.779242	0.9514	0.921197
CL8847.Contig1_All	SULT3A1	green	3.98695	0.466473	0.861182	0.681769	1.18014	0.709677	0.729612	0.988764	0	0.442552	0.952881
CL8852.Contig3_All	EPHX1	green	2.38612	1.64165	0.544035	0.505857	0.749241	0.76833	0.627549	0.637093	1.17636	0.606074	1.3577
CL8968.Contig2_All	CYP2F2	green	2.16621	0.634699	0.64553	0.506892	1.02462	0.747341	0.688854	1.93442	0.87948	0.448405	1.32355
CL9031.Contig1_All	GSTT1	green	3.99709	0.531613	0.507631	0.499637	0.767442	0.90734	0.815407	1.06722	0.667515	0.511628	0.727471
Unigene10136_All	CMBL	green	1.6352	0.868292	0.943511	1.06942	0.673703	1.53545	0.80779	0.986026	0.853575	0.744017	0.883009
Unigene10267_All	ALDH1B1	green	3.76068	0.616752	0.571624	0.643077	0.650598	0.511453	0.812308	0.93641	0.628034	0.676923	1.19214
Unigene1035_All	GPI	green	1.70675	1.50535	1.07355	0.977967	0.952366	0.778278	0.69294	0.739022	0.906284	0.786811	0.880683
Unigene10790_All	AOC3	green	1.79563	0.579987	0.594352	0.973229	0.856513	0.633856	0.583578	1.10072	1.21923	1.73996	0.922951
Unigene10968_All	CTH	green	2.19956	0.558688	0.912817	0.677465	0.816037	1.80584	0.725855	0.723655	0.811638	0.633473	1.13497
Unigene11382_All	MAT1A	green	3.18103	0.64893	0.801619	0.690283	1.01157	1.15789	0.769809	0.68074	0.559861	0.74118	0.757085
Unigene11418_All	ADH1A	green	2.1215	1.26866	0.717068	0.748891	0.721311	0.695853	0.927097	1.22835	0.708582	0.727676	1.135
Unigene1143_All	MIF	green	1.49905	0.953393	0.843963	1.13178	1.01785	0.915917	1.02085	0.91142	0.721041	0.775007	1.20973
Unigene11455_All	AGL	green	2.52062	1.24771	1.28048	0.655362	0.854491	0.723419	0.698213	0.804079	0.609991	0.670486	0.935151
Unigene11483_All	PXMP2	green	2.03628	0.661792	1.38467	0.651611	0.83284	0.639393	1.06294	0.578304	0.584413	0.716772	1.85098
Unigene11689_All	CRYL1	green	1.71929	1.06424	0.830416	0.809784	0.833854	0.746171	0.839012	0.869959	0.842451	0.94045	1.50438
Unigene1189_All	AIRC	green	1.90278	0.873378	0.860059	1.0903	0.917142	1.31482	0.939976	0.763017	0.616502	0.582252	1.13977
Unigene11938_All	HDHD2	green	2.33893	0.5707	0.741442	0.409313	0.872422	0.675952	0.35084	0.664257	0.8771	1.63725	1.86179
Unigene1205_All	ARL1	green	1.20972	0.887936	0.937534	0.829869	1.12625	0.979875	1.16859	0.814143	0.926647	1.06697	1.05246
Unigene1217_All	STOM	green	2.52005	0.504009	0.824055	1.15418	1.02818	0.773654	0.876976	0.592211	1.15418	0.675372	0.897136
Unigene12277_All	ALDH1L1	green	2.2022	0.929329	0.462462	0.548348	0.506507	1.35876	0.607808	0.693694	1.36096	1.23103	1.0989
Unigene12471_All	GSS	green	3.37734	0.330979	0.712619	0.553884	0.759902	0.783543	0.553884	0.526865	0.898373	0.938901	1.56371
Unigene12784_All	CYP8B1	green	1.41771	0.813765	0.765563	0.969713	1.1129	1.0647	1.12708	0.955536	0.732955	0.747132	1.29295
Unigene1328_All	ANXA4	green	3.59125	0.549461	0.790075	0.818805	0.94809	0.836761	0.829579	0.743389	0.509958	0.703885	0.678746
Unigene1354_All	ASL	green	3.83142	0.678161	0.624521	0.570881	0.808429	0.750958	0.689655	0.689655	0.616858	0.773946	0.965517
Unigene1474_All	STT3B	green	1.40845	0.867606	1.08028	0.830986	0.888732	0.950704	1.10704	0.887324	1.01268	0.902817	1.06338
Unigene1559_All	GSTP1	green	3.29637	0.566976	0.56368	0.474678	0.662571	0.804315	0.761462	0.758166	0.609829	0.860354	1.64159
Unigene15989_All	FMO2	green	3.861	0.42471	0.567568	0.540541	1.15058	0.749035	0.610039	0.586873	0.540541	0.544402	1.42471
Unigene1718_All	ACAT1	green	2.657	2.29831	0.480918	0.454348	0.65628	0.645652	0.534058	0.642995	0.672222	0.908696	1.04952
Unigene1734_All	ALDH9A1	green	2.21998	0.810293	0.783653	0.939051	1.03229	0.677094	0.987891	0.785873	0.674874	0.803633	1.28537
Unigene17606_All	CYP2C11	green	4.38947	0.548683	0.601357	0.601357	0.785714	0.693536	0.561852	0.513567	0.930567	0.65403	0.719872
Unigene1867_All	LRRC47	green	1.31437	1.21711	1.02784	0.864858	0.851715	1.13693	0.93452	0.912176	0.838571	0.98841	0.91349
Unigene18713_All	CMAS	green	1.69075	0.557947	0.54273	0.699969	0.596834	1.06686	1.5538	0.708423	1.2427	1.35091	0.989087
Unigene2069_All	GUSB	green	1.80921	0.582566	1.37862	1.05296	1.06382	0.890132	0.700164	0.703783	0.835855	0.949836	1.03306
Unigene2139_All	GNS	green	1.75747	0.536028	0.58348	1.46924	1.14763	0.838313	0.989455	1.13708	0.481547	0.650264	1.40949
Unigene21466_All	SORD	green	2.27932	0.752176	0.63593	0.613137	0.722545	0.640489	1.0576	0.649606	0.895773	0.900332	1.85309
Unigene21591_All	YTHDC2	green	2.44173	0.488346	0.67636	0.637292	0.415094	0.378468	0.485905	0.637292	1.50655	1.22087	2.1121
Unigene2219_All	MAGT1	green	1.62027	0.711298	0.558992	0.96568	0.884666	1.11312	0.986743	0.853881	0.957578	1.06452	1.28325
Unigene2307_All	EPPK1	green	2.70138	0.548379	0.896857	0.894155	0.994106	0.921169	1.21292	0.996807	0.867141	0.505157	0.461935
Unigene23273_All	FZD6	green	1.78833	1.24825	1.09088	0.647374	1.00325	1.33409	0.795806	0.915623	0.48106	0.659893	1.03544
Unigene2330_All	GSTZ1	green	3.65813	0.501164	0.552378	0.691387	0.669438	0.921849	0.574327	0.651147	0.570668	0.50848	1.70103
Unigene2475_All	SLC25A10	green	1.7209	0.734825	0.719337	0.602315	0.698686	0.796777	0.808824	1.00501	1.39049	1.04287	1.47997
Unigene2498_All	PON2	green	1.85435	0.775118	0.927175	1.09407	0.945718	1.21089	0.960553	1.10519	0.684255	0.680546	0.762138
Unigene27115_All	ASGR1	green	3.64964	0.620438	0.627737	0.405109	2.40146	0.448905	0.777372	0.985401	0.113139	0.448905	0.521898
Unigene28523_All	AGXT2	green	3.44828	0.348276	0.410345	0.358621	0.596552	0.513793	0.289655	0.403448	1.08966	0.724138	2.81724
Unigene2951_All	RAB6A	green	1.48268	0.732444	0.756167	0.717617	0.940019	0.895538	1.1817	0.782855	1.16835	1.24545	1.09718
Unigene30200_All	EPHX2	green	2.21908	0.832157	0.743393	0.77446	0.594715	1.08957	1.62881	1.10954	0.350615	0.443817	1.21384
Unigene31387_All	NIPSNAP1	green	2.18731	0.990853	0.802744	0.64307	0.774309	1.41957	1.31458	1.03241	0.450587	0.647445	0.737125
Unigene32213_All	LIM2	green	2.8826	0.374738	0.596698	2.09277	0.763889	0.507338	0.495807	1.04638	1.14151	0.27673	0.821541
Unigene3259_All	PGRMC1	green	1.73228	0.663465	0.97874	0.731024	0.905984	0.980472	0.892126	0.840157	0.75874	0.945827	1.57118
Unigene3293_All	APEX1	green	0.821693	0.982744	0.954807	1.09778	1.08381	1.18735	0.871816	0.940838	0.996713	0.881676	1.18077
Unigene3307_All	UPB1	green	2.88941	0.401629	0.355398	0.699238	0.595219	1.00841	0.54032	0.557657	1.90412	0.970843	1.07775
Unigene3353_All	RBP7	green	4.56432	0.456432	0.684647	0.442739	1.02241	0.442739	0.397095	0.43361	0.839834	0.821577	0.894606
Unigene33537_All	DPYS	green	4.90415	0.510031	0.872938	0.470798	0.907267	0.470798	0.421757	0.451181	0.774855	0.622827	0.593402
Unigene34468_All	LGALS4	green	2.42131	0.300242	0.25908	0.392252	0.663438	0.276029	1.87651	0.663438	0.743341	2.62712	0.77724
Unigene35637_All	PPIF	green	1.63593	0.827781	0.798334	0.749256	0.656008	0.849048	0.934117	1.22368	0.978287	1.35619	0.991374
Unigene3650_All	PDIA4	green	1.90707	0.776179	0.7819	0.852462	0.894417	1.48752	1.06033	0.972607	0.617892	0.614078	1.03554
Unigene36656_All	ERP29	green	2.63221	0.789663	0.752812	0.842307	0.863364	1.53721	0.708064	0.684374	0.665949	0.723857	0.800191
Unigene37064_All	TGM3	green	3.47881	0.640101	0.500949	1.01581	0.720114	0.587919	0.963631	0.890576	0.786211	0.567046	0.84883
Unigene3776_All	RDH12	green	2.13385	0.580407	1.23763	0.559069	0.495053	1.7711	1.67934	0.623084	0.859942	0.574006	0.486518
Unigene37984_All	FMO3	green	3.68756	0.409319	0.936641	0.671136	0.86289	0.27288	0.431445	0.409319	1.23533	1.07308	1.01039
Unigene3891_All	ECHDC2	green	1.74465	1.0904	0.638541	0.764155	0.715305	1.0119	0.900238	0.799048	0.737986	1.0904	1.50738
Unigene39019_All	LECM2	green	3.39716	0.448425	0.57412	1.20599	0.879864	0.512971	1.21958	0.998765	0.509574	0.434836	0.818715
Unigene39432_All	MASA	green	4.00437	0.420459	0.880961	0.572625	0.500546	0.544594	0.564616	0.444485	0.868948	1.0051	1.1933
Unigene40299_All	RLBP1	green	8.01165	0.344501	0.352513	0	0.624909	0.280408	0.208303	0.152221	0.264385	0.544792	0.216315
Unigene40438_All	HPD	green	5.01596	0.49658	0.526676	0.401277	0.667123	0.566803	0.456452	0.486548	0.772458	0.642043	0.96808
Unigene42389_All	CPS1	green	4.78886	0.407053	0.512407	0.368742	0.641707	0.421419	0.37832	0.383108	1.19721	1.0727	0.828472
Unigene432_All	CYB5A	green	1.76254	0.727928	1.12274	0.615126	0.5693	1.336	0.928858	1.19676	0.648614	0.766704	1.32543
Unigene4347_All	MGST1	green	2.31628	0.456307	0.810697	0.507265	0.979785	0.655506	0.942725	0.597599	1.45231	0.995999	1.28553
Unigene44188_All	GRHPR	green	3.16274	0.373203	0.509201	0.395342	0.493387	1.28723	0.458597	0.537665	1.05319	1.07533	1.65411
Unigene4703_All	H2AFX	green	0.213116	1.03937	1.36032	1.0285	1.29873	0.446479	0.956679	0.858646	1.3599	1.21029	1.22798
Unigene4936_All	GNMT	green	3.14735	0.569671	0.80887	0.774249	0.645207	1.07639	0.48784	0.516166	1.49185	0.818312	0.664092
Unigene5007_All	USP8	green	1.55697	0.488889	1.0385	0.998018	0.963765	0.976221	1.36235	1.05096	0.725548	0.828309	1.01047
Unigene5105_All	PPP2R1B	green	0.799593	0.997092	1.04827	1.23297	0.926728	0.86356	0.898742	0.984299	1.10424	0.965109	1.1794
Unigene51239_All	CYP2K4	green	4.0146	0.264964	0.309124	0.228832	0.413504	0.389416	0.228832	0.264964	0.863139	0.947445	3.07518
Unigene5124_All	SLC25A18	green	1.70887	1.1364	1.31583	0.852726	1.43887	0.587851	0.736523	0.758739	0.798043	0.927917	0.738232
Unigene52114_All	HAO1	green	3.14196	1.21908	0.282776	0.270209	0.691231	0.282776	0.333048	0.455584	1.83176	1.00543	1.48615
Unigene5402_All	MMP9	green	2.87131	0.433568	1.30645	2.11042	0.686244	0.714957	0.41634	0.445054	0.766641	0.470895	0.778126
Unigene5477_All	CSTF3	green	1.30999	1.05061	0.791235	1.14231	1.01524	0.770275	0.893414	0.894724	0.894724	1.07157	1.16589
Unigene551_All	ALDOB	green	2.14383	1.08263	0.6603	0.694601	0.891834	1.02046	1.1834	0.874683	0.71604	0.668875	1.06334
Unigene56851_All	ALN	green	3.32326	0.232628	0.365559	0.342296	0.654683	0.408761	0.358912	0.465257	0.76435	1.13656	2.94773
Unigene57687_All	FABP2	green	4.76397	0.476397	0.543092	0.504981	0.857514	0.466869	0.504981	0.490689	0.82893	0.881334	0.681247
Unigene57810_All	AMDHD1	green	1.93492	0.899736	0.686895	0.855233	0.797186	1.81108	0.702375	0.946174	0.874582	0.731398	0.760422
Unigene5790_All	FAH	green	1.65837	0.615257	1.05307	0.577114	0.850746	1.61692	0.593698	0.935323	1.03814	0.752902	1.30846
Unigene58099_All	GCKR	green	1.71929	0.94045	0.914661	0.570803	0.584558	1.61785	1.09003	0.680838	0.797749	1.22929	0.854486
Unigene58940_All	MPO	green	3.44073	0.450735	0.670942	1.56897	0.602127	0.574601	0.529872	0.574601	1.03566	0.646856	0.904911
Unigene59382_All	HMGCS1	green	2.37581	0.325486	0.565443	0.256587	0.563067	0.228078	1.96955	1.85076	0.983585	1.19741	0.684233
Unigene597_All	GSTP1	green	1.39967	0.750223	1.22191	0.736226	0.732027	1.38287	0.983967	0.97417	0.901387	0.704034	1.21351
Unigene6003_All	HPCAL1	green	1.78051	0.434445	1.4618	0.628521	0.879573	0.972159	0.478958	0.530592	1.07009	1.07899	1.68436
Unigene60044_All	METTL7A	green	2.52351	0.812572	0.787337	0.810048	0.678825	1.32737	1.07502	1.32485	0.487038	0.663684	0.50975
Unigene60223_All	CHDH	green	2.52351	0.658637	1.45102	0.297775	0.396192	0.492085	0.938747	0.421427	0.84033	0.805001	2.17527
Unigene6214_All	AADAC	green	2.85492	0.736569	0.139891	0.114197	0.439657	0.265507	0.334025	0.453932	1.83286	1.74436	2.08409
Unigene62460_All	HSD17B13	green	4.00729	0.613115	0.805464	0.673224	0.75337	1.19417	0.6051	0.657195	0.593078	0.573042	0.524954
Unigene6383_All	ACNAT2	green	2.50284	0.683276	0.80091	0.886007	0.873493	0.878498	1.56428	1.22639	0.538111	0.495563	0.550626
Unigene64563_All	KMO	green	2.97297	0.948378	0.704595	0.532162	0.472703	0.900811	0.448919	0.493514	0.984054	1.14162	1.40027
Unigene646_All	ALDOB	green	2.90391	0.574974	0.60982	0.633052	0.763728	0.917635	1.28643	0.871172	0.781151	0.57207	1.08606
Unigene664_All	ASS1	green	4.00729	0.292532	0.416758	0.332605	0.637158	0.408743	0.344627	0.388707	0.933698	0.697268	2.54062
Unigene668_All	GSTM5	green	1.8367	0.866923	0.747537	1.20671	0.973451	1.07263	0.883453	0.940391	0.743864	0.859576	0.868759
Unigene6733_All	ARG1	green	5.17404	0.455315	0.496707	0.569144	0.765757	0.398401	0.393227	0.465663	1.04516	0.610536	0.626058
Unigene67834_All	SLC2A2	green	2.55102	0.410714	1.53061	0.505102	0.32398	1.9898	1.72194	0.487245	0.359694	0.464286	0.655612
Unigene7315_All	EPHX1	green	2.13385	0.495053	0.93676	0.955965	0.661494	0.800194	0.655092	0.580407	1.02425	1.21203	1.54491
Unigene734_All	SELENBP1A	green	1.89101	0.521919	0.72993	0.820698	1.12326	0.620251	0.720474	1.46364	0.941723	1.07409	1.093
Unigene74668_All	ALDH8A1	green	3.07348	0.636211	0.614697	0.885163	0.915898	0.783738	0.82062	0.734563	0.362671	0.731489	1.44146
Unigene758_All	ADH1	green	4.08466	0.453398	0.571853	0.400297	0.743409	0.690308	0.383958	0.396212	1.43372	1.04567	0.796509
Unigene8057_All	AOX1	green	3.18841	0.545217	0.624928	0.452754	0.573913	0.889565	0.870435	0.777971	0.841739	0.81942	1.41565
Unigene807_All	CALR	green	1.68893	0.888377	0.874866	0.815753	0.878244	1.60279	1.11638	1.07078	0.819131	0.503301	0.74144
Unigene808_All	DDT	green	1.6335	1.05524	0.83962	0.687704	0.903326	1.70048	0.633799	0.829819	0.756311	0.918028	1.04217
Unigene8173_All	CYP2D15	green	2.01207	0.726358	0.967807	0.752515	0.653924	1.33602	0.943662	0.682093	0.714286	0.806841	1.40443
Unigene836_All	CALR	green	2.00877	0.761322	0.689007	0.863769	0.863769	1.44631	1.16508	1.12089	0.74927	0.530314	0.801497
Unigene857_All	TKT	green	1.54821	0.671921	0.919634	1.14722	1.01253	1.02801	0.911893	1.23702	0.640957	0.831386	1.05123
Unigene896_All	TXNDC12	green	1.44775	0.826665	1.18281	0.683338	0.849829	1.29718	1.02935	0.896157	1.29718	0.731113	0.758621
Unigene9363_All	CYP2F3	green	4.88889	0.337333	0.796889	0.606222	0.596444	0.865333	0.528	0.513333	0.400889	0.889778	0.576889
Unigene9946_All	TAF4	green	1.65913	0.895928	0.75822	0.842836	1.07511	0.960633	0.98552	0.952338	1.09502	0.885973	0.889291
CL1328.Contig1_All	A2M	greenyellow	0.739546	0.979898	1.41031	0.661893	1.76677	0.633051	0.604209	0.79723	1.73867	0.876361	0.792053
CL1328.Contig3_All	A2M	greenyellow	0.88	0.96272	1.27072	0.74976	1.75824	0.7216	0.71104	0.83776	1.29008	0.96624	0.85184
CL1733.Contig2_All	ADAM10	greenyellow	0.791709	0.805168	1.79005	0.782208	1.60163	0.486901	0.623866	0.897006	1.98719	0.687203	0.547071
CL2149.Contig3_All	WFDC8	greenyellow	0.610027	1.09866	1.30729	0.403228	1.42868	0.505102	0.539874	0.733252	2.00882	0.92419	1.44088
CL2234.Contig1_All	PPL	greenyellow	0.582504	0.648327	1.23491	0.516098	2.43312	0.554544	0.583669	0.835893	1.88906	1.25122	0.470663
CL2325.Contig1_All	PTRH2	greenyellow	0.914913	1.25709	0.849039	0.931382	0.621226	1.40988	1.4236	1.19762	0.562672	0.745654	1.08692
CL2794.Contig3_All	KRT5	greenyellow	0.484091	0.569775	2.00365	0.350966	2.44853	0.491836	0.999648	0.997227	0.868459	1.12696	0.658848
CL3486.Contig2_All	PPM1B	greenyellow	1.17735	0.794713	1.05962	1.15498	0.906561	1.19737	1.04196	0.91127	0.828856	1.03254	0.894788
CL384.Contig1_All	SERPING1	greenyellow	1.01075	1.02692	1.07241	0.648902	1.57374	0.574106	0.513461	0.795461	1.38978	0.803547	1.59092
CL4322.Contig2_All	CFP	greenyellow	0.750546	1.27142	1.39752	0.52313	1.49884	0.653725	0.568914	0.829353	1.76378	1.04026	0.702511
CL5000.Contig3_All	SVEP1	greenyellow	0.758464	0.988278	1.24464	0.564297	1.32276	0.455837	0.680342	1.02089	1.75509	1.08915	1.12025
CL5333.Contig1_All	CSF1R	greenyellow	0.474322	1.38407	0.882713	0.907378	1.66534	0.80113	0.640335	0.810142	1.60937	0.999871	0.82532
CL5402.Contig1_All	IGKV41	greenyellow	0.694401	1.00063	1.28811	0.563159	1.30825	0.645098	0.668013	0.924247	1.64226	0.939524	1.32631
CL5590.Contig1_All	BCHE	greenyellow	0.659908	1.1357	1.20961	0.547723	1.55738	0.978643	0.78265	0.775391	1.39043	1.05981	0.902754
CL5613.Contig2_All	DUSP11	greenyellow	0.935056	1.03511	0.703162	1.27448	0.907004	1.23801	1.04633	1.01828	0.766746	0.933186	1.14264
CL5661.Contig1_All	AGT	greenyellow	0.665296	1.19221	1.31596	0.564171	1.59338	0.707875	0.638684	0.948046	1.59871	0.958026	0.817648
CL5886.Contig1_All	IGHM	greenyellow	0.645313	0.924733	1.39323	0.663381	1.60296	0.595624	0.754371	1.14995	1.49971	1.06412	0.706617
CL6396.Contig2_All	MXRA7	greenyellow	0.545446	1.76943	0.925621	0.639262	1.94451	0.719988	0.705807	1.09198	1.08271	0.961075	0.614172
CL7176.Contig2_All	IGLL5	greenyellow	0.666021	1.06497	0.921107	0.554795	2.08132	0.44357	0.575442	1.00303	1.58646	1.23214	0.871155
CL7466.Contig2_All	SSUH2	greenyellow	0.716612	0.910814	1.71342	0.913681	1.67759	0.759609	0.694397	1.0828	1.0441	0.748143	0.738827
CL9208.Contig2_All	IGLL1	greenyellow	0.614148	1.01273	1.79147	0.577299	1.61582	0.729608	0.637485	1.04159	1.49791	0.756016	0.725923
CL9231.Contig4_All	TBC1D2	greenyellow	0.536952	1.52978	1.44923	0.407547	1.95988	0.414527	0.633603	0.869325	1.5228	0.768915	0.907449
CL955.Contig3_All	F2	greenyellow	0.671838	1.39272	1.06285	0.561656	1.62786	0.57039	0.733647	0.861968	1.62518	1.10249	0.789409
Unigene10013_All	LAMB2	greenyellow	0.662052	1.56178	0.469395	0.460788	2.35095	0.548179	0.444899	0.588565	1.95438	1.0765	0.882516
Unigene1130_All	CNDP1	greenyellow	0.627138	1.13073	0.97959	0.576967	1.33141	0.580103	0.809008	0.78455	1.66881	1.01784	1.49384
Unigene11514_All	CP	greenyellow	0.819245	1.06748	0.710285	0.612795	1.84985	0.767632	0.56364	0.934758	1.91621	0.898712	0.859388
Unigene1216_All	KRT5	greenyellow	0.26203	0.306051	1.57427	0.224821	1.96679	0.312339	0.379681	0.419509	3.17973	1.18961	1.18516
Unigene1260_All	AHNAK	greenyellow	0.755235	1.01504	0.96368	0.470512	2.03007	0.715963	0.812633	1.35867	1.30505	1.05582	0.517336
Unigene12809_All	RETN	greenyellow	0.79131	0.674987	0.860154	0.489821	1.74563	0.631465	0.492195	1.14186	1.68074	1.07618	1.41565
Unigene1323_All	CLTB	greenyellow	0.77821	1.07237	1.21323	0.722179	1.26459	0.810117	1.01479	1.14163	1.13152	1.02179	0.829572
Unigene13298_All	LOC100486352	greenyellow	0.611757	1.15194	1.34831	0.594628	1.7588	0.614816	0.806907	0.841777	1.58261	1.09382	0.594628
Unigene16025_All	SVEP1	greenyellow	0.58745	1.49036	1.22072	0.595087	1.60374	0.425901	0.512844	0.82008	1.77234	1.02921	0.94227
Unigene16540_All	FKBP9	greenyellow	0.825888	1.21158	1.12569	0.76312	1.50312	0.577296	0.80937	1.18102	1.29582	0.89774	0.80937
Unigene18522_All	A2M	greenyellow	0.772309	0.928316	1.27199	0.63561	1.6929	0.647967	0.64565	0.763041	1.84041	1.01713	0.784666
Unigene31692_All	APOA1	greenyellow	0.847458	1.09746	0.758475	0.661864	1.54153	0.945763	1.03644	0.855932	1.39915	0.830508	1.02542
Unigene3232_All	METAP1	greenyellow	0.784146	1.36912	0.959011	0.806102	1.50399	0.556744	0.699458	1.05468	1.22092	1.12525	0.920587
Unigene33458_All	C4	greenyellow	1.17333	0.986773	1.33995	0.614827	1.38453	0.720427	0.614827	0.81664	1.45259	0.808427	1.08768
Unigene3464_All	ITLN2	greenyellow	0.630951	1.00006	0.738213	0.572273	2.37427	0.426523	0.731903	0.794367	2.06195	1.00195	0.667546
Unigene3576_All	HEMGN	greenyellow	0.404978	0.692107	1.86654	1.13232	2.54326	0.601392	0.348686	0.559679	1.99411	0.520396	0.336536
Unigene36008_All	C3	greenyellow	0.680735	1.04221	1.21784	0.525528	1.62628	0.594963	0.588836	0.835943	1.80259	0.799183	1.28591
Unigene3612_All	PSMD8	greenyellow	1.27315	0.998148	0.968866	1.22986	0.724421	1.10637	1.06563	0.821181	0.805903	0.971412	1.03507
Unigene37550_All	TUBA1A	greenyellow	1.52291	0.860446	1.11477	1.04776	0.523882	1.0965	0.992939	1.41783	0.692925	0.732521	0.997508
Unigene38214_All	C5	greenyellow	0.737068	0.983986	1.13361	0.588917	1.5847	0.695055	0.630193	0.829201	1.6127	0.91249	1.29208
Unigene3842_All	KRT10	greenyellow	0.54956	0.403377	1.31675	0.208833	2.16032	0.514388	0.669365	1.4426	0.918315	1.84597	0.970524
Unigene38440_All	MECP2	greenyellow	0.56924	1.09066	0.890292	1.19142	1.46409	0.854999	0.656334	0.758797	1.63827	1.18402	0.701873
Unigene40522_All	SERPINA1	greenyellow	0.592832	1.27874	1.22716	0.481973	1.4222	0.496793	0.620102	0.809216	1.95516	1.08903	1.02679
Unigene41122_All	VNN1	greenyellow	0.707714	1.13305	1.17056	0.531493	1.40906	0.72753	0.742392	0.83581	1.63836	1.08068	1.02335
Unigene41513_All	THEM4	greenyellow	0.787627	1.22397	1.18932	0.504869	1.64063	0.621438	0.712803	0.964843	1.4705	0.979808	0.904196
Unigene44754_All	C4	greenyellow	0.84427	1.10177	1.32719	0.617162	1.37785	0.726073	0.68808	0.884795	1.44624	0.924476	1.06209
Unigene45419_All	KLKB1	greenyellow	0.79849	0.998911	1.55865	0.561339	1.31112	0.915868	0.641986	0.714649	1.75348	0.803281	0.942218
Unigene4566_All	CRNKL1	greenyellow	0.66317	1.03587	1.06174	0.5942	1.26201	0.647917	0.63598	0.856816	2.03858	0.790499	1.41322
Unigene4586_All	SEC23A	greenyellow	1.09769	1.1427	0.605928	1.22173	0.836443	1.34907	1.22173	0.882547	0.759605	0.87596	1.00659
Unigene4599_All	VAT1	greenyellow	0.548355	0.786341	1.60394	0.868594	1.86112	0.768245	0.688734	1.02433	0.843918	1.37363	0.632802
Unigene4769_All	AHNAK	greenyellow	0.619474	1.10452	0.929211	0.543898	1.98418	0.677085	0.688855	1.28417	1.49169	1.14355	0.533367
Unigene479_All	TMSB4X	greenyellow	0.936409	0.625521	1.33345	0.671405	1.5741	0.880225	0.748191	0.877416	1.69303	1.04597	0.614284
Unigene49344_All	PXN1	greenyellow	0.692477	1.02071	1.05257	0.625999	1.85515	0.578911	0.538747	0.817123	2.17507	0.927227	0.716021
Unigene52640_All	FSIP2	greenyellow	0.772906	0.884978	1.87198	0.573496	2.57996	0.575815	0.653879	0.789137	1.00632	0.810006	0.481521
Unigene54557_All	SERPINA10	greenyellow	0.769446	1.34191	1.79358	0.644026	1.65431	0.695579	0.629407	0.974119	1.0326	0.61094	0.854085
Unigene554_All	KRT19	greenyellow	0.612711	0.59433	1.44845	0.431961	1.96435	0.533059	0.694202	1.23768	1.09001	1.47234	0.920905
Unigene5820_All	IGHM	greenyellow	0.746877	1.02322	1.28313	0.654264	1.51467	0.73418	0.762561	0.939571	1.67076	1.14944	0.52132
Unigene6062_All	FCN1	greenyellow	0.826012	1.12998	0.968912	0.703762	2.10798	0.617031	0.692198	0.842532	1.41413	1.02095	0.676504
Unigene636_All	F11	greenyellow	0.613326	1.32478	1.13343	0.509674	1.56521	0.554447	0.713911	0.975802	1.8412	1.06903	0.699192
Unigene64067_All	XK81B2	greenyellow	1.11033	0.967094	1.33683	0	1.88644	1.22691	0.943777	0	1.30685	1.34683	0.874937
Unigene654_All	KRT19	greenyellow	0.573813	0.475117	1.57569	0.329943	2.23615	0.48602	0.682264	1.4265	0.92097	1.46093	0.832603
Unigene66209_All	C9	greenyellow	0.610128	0.997559	1.04942	0.47712	1.74558	0.582672	0.630872	1.03661	1.65833	1.04881	1.1629
Unigene6633_All	KRT5	greenyellow	0.763094	0.412834	1.58418	0.399861	1.68644	0.483039	0.791328	0.864586	2.39077	0.896635	0.727229
Unigene67229_All	C3	greenyellow	0.8726	1.06981	1.17627	0.73822	1.49913	0.754799	0.876963	0.856021	1.41885	0.804538	0.93281
Unigene679_All	PINLYP	greenyellow	0.624929	1.53483	0.831156	0.674298	1.74855	0.558062	0.706795	1.01988	1.60169	1.02488	0.674923
Unigene68628_All	PLG	greenyellow	0.719283	1.21055	1.34578	0.625057	1.58818	0.706336	0.690512	0.964559	1.52776	0.932191	0.689793
Unigene68959_All	HP	greenyellow	0.652819	0.947893	0.95181	0.42368	1.90688	0.512463	0.594065	1.11763	1.72605	1.10131	1.0654
Unigene69333_All	SERPIND1	greenyellow	0.781528	1.13712	1.57634	0.829982	1.64668	0.630693	0.672895	0.765115	1.25435	0.92611	0.779183
Unigene69799_All	APOH	greenyellow	0.807873	1.21827	1.35076	0.487147	1.43236	0.567935	0.824031	0.842612	1.30633	1.01226	1.15041
Unigene873_All	OTOKERATIN	greenyellow	0.423647	0.448642	1.87676	0.385519	2.02503	0.471096	0.898979	0.982438	1.2595	1.46201	0.766378
Unigene877_All	LMNA	greenyellow	0.52687	1.10748	0.814015	0.843519	1.55743	0.539515	1.00632	1.05638	1.29083	1.304	0.953635
Unigene9012_All	VNN1	greenyellow	0.691389	0.860779	2.02024	0.635387	1.52866	0.578693	0.658894	1.00459	1.31087	0.829667	0.88083
Unigene925_All	IGLV1	greenyellow	0.618568	1.09239	1.74127	0.576506	1.58663	0.61362	0.698364	0.879604	1.38064	0.955688	0.856717
Unigene9424_All	F13B	greenyellow	0.611043	1.33818	1.14693	0.627541	1.80074	0.390457	0.48028	0.944673	1.8649	0.754027	1.04122
Unigene9522_All	A2ML1	greenyellow	0.732991	1.03938	1.46232	0.575398	1.67782	0.571733	0.633304	0.746185	1.7885	0.945559	0.826814
Unigene983_All	IGJ	greenyellow	0.682848	1.16835	1.12397	0.492333	1.67844	0.578372	0.802347	1.11577	1.55826	1.18679	0.612515
Unigene994_All	TXNL1	greenyellow	1.12348	0.876315	0.981922	1.0572	0.881932	1.29762	1.02911	0.943724	0.690941	0.981922	1.13584
CL1530.Contig2_All	BPNT1	grey60	0.950324	0.694687	0.540734	0.642419	0.649071	0.96743	0.735551	1.05866	0.778315	2.50315	1.47965
CL1881.Contig1_All	PAK2	grey60	0.980043	0.552744	0.736012	1.09079	0.841857	0.794815	1.44164	1.05649	0.569405	2.06397	0.872238
CL2115.Contig1_All	HSPB7	grey60	0.537109	1.33687	0.333545	0.500049	1.13867	0.486084	0.476416	0.733691	0.61875	4.2394	0.599414
CL3810.Contig1_All	ADCK4	grey60	0.69239	0.814251	1.03512	1.15214	0.544219	0.961037	0.775477	0.673003	1.10436	1.99547	1.25253
CL3914.Contig1_All	CCDC88A	grey60	0.961034	0.791892	0	0.468024	0.750568	1.07348	1.23205	0	1.82693	2.90809	0.987943
CL5391.Contig1_All	HSD17B14	grey60	0.925692	0.894219	0.920138	1.02104	0.741479	1.33485	0.75629	0.935875	0.881259	1.45889	1.13027
CL580.Contig1_All	TSNAX	grey60	0.80728	0.996991	0.883972	0.904961	1.13907	0.797593	0.73624	0.824233	0.685381	2.4283	0.795978
CL5890.Contig4_All	MYO1E	grey60	0.505027	0.630779	0.46513	0.433818	0.485331	0.767136	0.65401	0.688857	0.990359	4.79776	0.581791
CL5909.Contig1_All	HEBP1	grey60	0.981004	1.09284	1.14385	1.00062	1.16641	1.10167	0.803442	0.9967	1.11246	0.659235	0.941764
CL6565.Contig1_All	MYO6	grey60	0.786895	0.675156	1.01037	0.782173	0.879748	1.16067	1.33851	1.01352	1.11346	1.34402	0.895486
CL665.Contig1_All	POL	grey60	0.7702	0.712435	0.542991	0.574569	0.502941	0.992018	0.831816	0.702423	1.72063	2.62638	1.0236
CL8115.Contig2_All	PAPSS1	grey60	0.834281	0.525597	0.688282	1.04535	0.611528	0.904361	0.949412	0.861813	1.32901	2.47615	0.774213
Unigene1051_All	CALD1	grey60	0.236844	0.303871	0.308135	0.27166	1.33509	0.287055	0.647533	1.48762	1.2297	4.52467	0.367819
Unigene1075_All	GMDS	grey60	0.636022	0.623938	0.590864	0.679271	1.06724	1.14039	1.18618	1.05961	1.22879	2.05499	0.732697
Unigene11444_All	XELEMENT\ORF2	grey60	0.966099	1.14193	0.886879	1.26752	0.712015	1.18927	1.01827	0.840506	0.733269	1.51388	0.730371
Unigene1284_All	PGRMC2	grey60	1.00118	1.14035	0.605716	0.639756	0.679803	1.0112	0.864021	0.771912	1.04123	2.09448	1.15036
Unigene13370_All	ASAP2	grey60	0.699479	0.668702	0.720463	0.895333	0.820488	0.624634	1.14015	0.807898	0.311967	3.24488	1.06601
Unigene15992_All	CORO7	grey60	1.00567	0.711007	0.911135	1.36972	1.06903	0.7452	0.931249	0.817608	0.508868	1.9339	0.996617
Unigene1731_All	CKB	grey60	0.49024	0.565246	1.03048	0.455433	0.666236	0.486808	1.6021	1.14765	0.642704	3.11842	0.794679
Unigene26241_All	PDIA2	grey60	0.437411	0.504334	0.508271	0.412041	0.264196	2.21505	0.452282	0.41554	1.13027	4.18558	0.475028
Unigene2655_All	TMED7	grey60	1.12624	1.21972	1.08795	0.980956	1.01362	0.9528	0.872837	0.980956	0.983209	0.708406	1.07331
Unigene2928_All	RTCA	grey60	0.641437	0.805645	0.845414	1.02758	1.03784	0.932008	0.972418	1.00064	1.13919	1.57601	1.02181
Unigene3330_All	TNC	grey60	0.350486	0.407966	1.24317	0.407615	1.20112	0.376422	1.02447	1.2239	0.631576	3.73443	0.398853
Unigene3337_All	MTCH2	grey60	0.971302	1.05872	0.929536	0.882914	0.761501	1.07135	1.06649	0.95479	0.995585	1.26755	1.04026
Unigene34475_All	CHIA	grey60	0.290606	0.130772	0.361223	0.351923	0.0918313	0.135422	1.51522	0.316469	0.27346	7.2477	0.285375
Unigene36041_All	DHRS11	grey60	0.781361	0.44225	1.00639	0.3102	0.637591	0.478974	1.48537	1.19392	0.683691	2.36909	1.61117
Unigene37746_All	LMCD1	grey60	0.775412	0.675384	0.834344	1.01424	0.903355	0.698647	1.04913	0.856831	1.21585	2.113	0.863809
Unigene38222_All	GIF	grey60	0.586073	0.56263	0.746657	0.596622	0.393255	1.7465	0.581384	0.492301	0.873248	3.83995	0.581384
Unigene40502_All	PDILT	grey60	0.556765	0.553424	0.58516	0.522802	0.34241	2.44086	0.487726	0.497191	0.704307	3.78767	0.521689
Unigene4297_All	LYPD1	grey60	0.368127	0.323215	0.381011	0.176701	0.29487	1.2682	0.405676	0.796995	1.35949	4.0262	1.59951
Unigene4436_All	XRCC6	grey60	1.03842	0.826584	0.877466	1.03323	1.04569	1.03323	1.00208	0.850467	0.944964	1.35618	0.991693
Unigene503_All	NME1	grey60	0.851723	0.994812	0.735037	0.963298	0.81595	1.12513	0.910492	1.0391	0.994812	1.51607	1.05358
Unigene51301_All	SST	grey60	0.445777	0.182323	0.388272	0.24072	0.192576	0.616956	0.225118	0.23537	1.74299	6.24133	0.488572
Unigene54047_All	RYR2	grey60	0.68523	1.20326	0.759235	0.640005	0.766087	0.855167	1.04224	0.908615	1.11624	2.09338	0.930543
Unigene5529_All	GRHPR	grey60	0.694971	0.96184	1.11265	0.809641	0.813811	1.13836	0.758213	0.916667	0.906937	1.63596	1.25095
Unigene59202_All	HMGCLL1	grey60	1.0397	1.07401	0.642533	0.44603	1.05633	0.888941	0.716352	1.05633	0.768336	2.10955	1.20189
Unigene6984_All	TMX1	grey60	0.826819	1.21212	0.978127	1.04014	0.562237	1.37417	0.86816	0.716852	0.412583	2.0472	0.96159
Unigene75560_All	CKMT1	grey60	0.575645	0.583128	0.928515	0.424826	0.568162	0.552619	2.10916	1.07012	0.756973	2.89607	0.534774
CL1458.Contig3_All	ROCK2	lightcyan	0.960699	0.782009	0.555284	1.9483	0.703231	0.830044	0.717642	0.819476	1.44201	1.15284	1.08847
CL2638.Contig3_All	USP7	lightcyan	0.936808	0.93025	1.10075	1.30685	0.97428	0.892778	0.944303	0.919945	1.10169	1.00613	0.88622
CL3273.Contig3_All	RBM4B	lightcyan	0.922587	0.869077	0.771282	1.27963	1.06466	0.851547	1.04252	0.940116	1.2538	0.937348	1.06743
CL3476.Contig1_All	UGT2B13	lightcyan	0.374213	0.321075	0.664229	3.87311	0.760776	0.703147	0.653002	0.391053	1.6645	0.928049	0.666848
CL5617.Contig1_All	XPO5	lightcyan	0.867234	0.745822	0.855093	2.07876	1.21153	0.381583	1.06843	0.986045	1.43267	0.654762	0.71807
CL5851.Contig2_All	SRSF1	lightcyan	1.029	0.860243	0.555659	1.34696	1.00327	0.951824	1.00842	0.96623	1.30168	0.967259	1.00945
CL6611.Contig3_All	SLTM	lightcyan	0.628607	0.952969	0.806503	1.64444	1.09818	1.12961	1.024	1.36534	1.15915	0.488428	0.702783
CL6696.Contig1_All	CSTB	lightcyan	0.861461	0.773592	0.651265	1.3189	1.11473	0.687446	0.97259	1.51789	1.11042	0.745164	1.24653
CL7101.Contig1_All	HIBN	lightcyan	0.984252	0.607283	0.555118	1.46555	0.837598	1.03346	1.05315	1.21555	1.46752	0.878937	0.901575
CL7964.Contig2_All	CORO1A	lightcyan	1.15631	0.563124	0.647535	2.06286	0.826763	0.534216	0.707663	0.860296	1.75066	1.00252	0.888048
CL8907.Contig2_All	DHX9	lightcyan	0.877753	0.680259	0.853176	1.436	0.938318	1.16829	0.995372	0.970795	1.077	1.06647	0.936562
Unigene1003_All	ARPC2	lightcyan	1.17735	0.687574	0.811196	1.42224	1.20796	0.687574	0.99604	1.00193	0.97367	0.983089	1.05138
Unigene1050_All	SAFB	lightcyan	0.868467	0.806806	0.944023	1.44773	1.21585	0.796384	0.837202	1.09079	1.30531	0.885836	0.801595
Unigene1072_All	PPP1CA	lightcyan	1.01786	0.669751	0.872305	1.30082	1.25197	0.686037	1.1512	0.903859	0.966966	1.18479	0.994448
Unigene1291_All	ARPC5	lightcyan	1.33043	0.598694	0.697146	1.45283	1.0537	0.725085	0.979197	1.04439	1.26391	0.928641	0.92598
Unigene1294_All	IPO5	lightcyan	0.92081	0.996317	0.941068	1.68692	0.990792	0.744936	0.85267	1.01197	1.01197	0.914365	0.928177
Unigene1369_All	SNRPF	lightcyan	1.17861	0.544519	0.763742	2.00718	1.39784	0.124933	0.74842	0.911068	2.06257	0.537448	0.723669
Unigene1547_All	RBBP7	lightcyan	0.975264	0.727547	0.732423	2.0461	1.18299	0.874812	0.788988	0.857257	1.18299	0.718769	0.912847
Unigene1766_All	IQGAP1	lightcyan	0.950078	0.723959	0.923476	1.65694	1.23035	0.937727	0.706858	1.04319	1.10589	0.805666	0.915875
Unigene1822_All	BRK1A	lightcyan	0.950078	0.85507	0.785714	1.66834	1.13059	0.552945	1.07739	1.03748	1.03368	0.907324	1.00138
Unigene1851_All	PSMC6	lightcyan	1.02402	0.882703	0.924688	1.23701	1.12232	0.892944	0.999441	0.952337	1.07317	0.944144	0.947217
Unigene1979_All	PDCD6	lightcyan	1.16736	0.61403	0.737769	1.3518	0.982914	0.887191	1.02027	0.901199	1.37281	0.869681	1.09498
Unigene20042_All	RPL1	lightcyan	0.691911	0.698138	0.638634	2.35596	1.12436	0.747264	0.860737	0.723739	1.53604	0.887722	0.735501
Unigene2029_All	HNRNPM	lightcyan	0.8156	0.837621	0.689182	1.53333	1.004	0.99177	0.889004	0.999926	1.25032	0.84904	1.14021
Unigene2060_All	BCCIP	lightcyan	0.851327	0.951784	1.04458	1.45832	0.839409	1.08374	0.676805	0.870908	1.2191	0.844517	1.15951
Unigene20985_All	INPP5F	lightcyan	0.835739	2.16456	0.274122	3.06466	0.357696	0.679456	0.506458	0	1.30542	0.888391	0.923492
Unigene21690_All	TPM3	lightcyan	1.03228	0.529561	0.983765	1.59281	1.12519	0.73292	0.740146	0.926989	1.3141	1.09422	0.928022
Unigene2919_All	NMT1	lightcyan	1.20009	0.654048	0.872463	1.4269	1.15088	0.442832	1.15568	1.09568	1.16889	0.975671	0.856862
Unigene3329_All	SEC11A	lightcyan	1.05739	0.736999	0.806787	1.71614	1.06796	0.660867	0.852254	0.896664	1.72354	0.478996	1.0024
Unigene3515_All	HNRNPUL2	lightcyan	0.800116	0.876928	0.883328	1.3618	1.18017	1.02815	0.864926	0.882528	1.02015	0.969741	1.13216
Unigene3734_All	RCC2	lightcyan	0.984252	0.86122	1.15748	1.58071	0.874016	0.829724	0.934055	0.840551	1.34843	0.723425	0.866142
Unigene374_All	PSMA5	lightcyan	1.05586	0.771837	0.877424	1.24064	1.0622	0.861586	1.05059	0.991457	1.07698	0.912267	1.09916
Unigene37755_All	DMBT1	lightcyan	0.676923	0.733108	0.620062	2.77674	0.8536	0.775754	0.760185	1.07766	1.2496	0.718215	0.758154
Unigene4184_All	DDB1	lightcyan	0.976389	0.909995	1.0213	1.33472	1.07696	1.0174	0.971507	0.90316	1.0916	0.869963	0.827002
Unigene4225_All		lightcyan	1.03901	0.741853	0.81874	1.62917	0.986021	0.659771	1.10447	1.05563	1.55332	0.69302	0.718995
Unigene444_All	FTH1	lightcyan	0.722448	0.51944	0.651648	3.10508	0.778077	0.616971	0.686326	1.17904	1.18482	0.732563	0.823591
Unigene4564_All	SEC23A	lightcyan	1.00402	1.19378	1.0492	0.733936	1.06024	1.07028	1.35442	0.981928	0.75502	1.01305	0.784137
Unigene580_All	CAPG	lightcyan	1.36122	0.590768	0.724168	2.10444	1.20332	0.575795	0.662913	1.11211	1.22782	0.717362	0.720084
Unigene605_All	NAP1L1A	lightcyan	1.07317	0.796293	1.02059	1.60439	0.942244	0.85639	0.857463	0.929366	1.16439	0.873561	0.882146
Unigene638_All	H1FX	lightcyan	0.763094	0.733333	1.1187	1.66126	1.39646	0.866112	0.89282	1.18432	1.21942	0.72265	0.441831
Unigene656_All	TGAS113E22.1	lightcyan	0.74144	0.639121	1.16777	1.91366	1.26119	0.754786	0.841534	0.825964	1.1307	0.939404	0.784443
Unigene6734_All	CAB39	lightcyan	1.25801	0.733417	0.873056	1.82285	1.09069	0.304437	0.840348	0.90828	0.951052	1.30455	0.913312
Unigene69004_All	CHD5	lightcyan	0.68905	0.604986	1.16174	2.66249	0.774493	0.465798	0.737284	0.582937	1.63512	0.963292	0.722814
Unigene717_All	HNRNPH1	lightcyan	1.00356	0.821914	0.915245	1.31968	0.916249	1.15108	1.02764	0.86306	1.14807	0.86306	0.970441
Unigene7186_All	XRCC5	lightcyan	0.902527	0.705776	0.666065	1.64079	1.13809	0.777076	0.949458	0.955776	0.977437	1.19946	1.08755
Unigene7264_All	WDR11	lightcyan	0.859778	0.875254	0.924261	1.53814	1.00336	0.766062	1.34985	0.73769	1.32578	0.501251	1.11857
Unigene732_All	ACTR3	lightcyan	1.04503	0.638514	0.776458	1.60726	1.10773	0.762873	1.04817	1.09206	1.01264	0.976059	0.933213
Unigene744_All	LGALS1	lightcyan	0.855365	0.762986	0.610731	1.78429	1.02387	0.570529	0.785226	1.58499	1.16672	0.743313	1.11198
Unigene810_All	CAPZA1	lightcyan	0.904531	0.952471	0.898199	1.39026	1.02393	1.00041	0.958803	1.08001	1.13609	0.805937	0.849354
Unigene974_All	SUGP2	lightcyan	0.882754	0.741514	0.843913	1.38151	1.0187	0.979857	1.0646	1.00899	1.07166	0.972795	1.03371
CL1061.Contig2_All	PDLIM5	magenta	0.493362	4.63415	0.336473	0.556512	0.75139	0.585621	0.654198	0.791353	0.646798	0.970443	0.5797
CL1309.Contig5_All	ACTN2	magenta	0.564218	4.75862	0.436141	0.551805	0.652801	0.620076	0.545599	0.586787	0.918547	0.761695	0.603714
CL1309.Contig7_All	ACTN4	magenta	1.06796	0.634369	0.737961	1.16194	1.28796	0.814854	0.902427	1.2965	1.01243	0.854369	1.22922
CL1589.Contig4_All	POL	magenta	0.892857	2.07589	1.16786	0.830357	0.785714	0.842857	1.11964	1.34107	0.574107	0.807143	0.5625
CL1748.Contig3_All	MYH3	magenta	0.562833	3.99949	0.967509	0.54651	0.813856	0.620804	0.648383	0.641629	0.91798	0.709169	0.571838
CL1748.Contig4_All	MYH3	magenta	0.639052	3.77552	0.729797	0.783478	0.679951	0.769418	0.603904	0.612212	1.04102	0.725324	0.64033
CL1748.Contig8_All	MYH6	magenta	0.49024	5.63531	0.404448	0.524066	0.440235	0.651038	0.51132	0.47063	0.733889	0.496613	0.642214
CL1967.Contig4_All	SLC25A12	magenta	0.874682	2.50946	0.765347	0.816078	0.880805	0.679628	0.585162	0.753976	0.813454	1.0365	1.28491
CL2061.Contig3_All	GAPDH	magenta	1.02316	1.89796	1.55827	0.941308	0.788857	0.655846	0.846154	0.866617	0.729514	0.875826	0.816482
CL2340.Contig2_All	ENO3	magenta	1.01767	2.75789	0.842631	0.612638	0.858914	1.14997	0.85179	0.938292	0.652327	0.652327	0.665556
CL3639.Contig2_All	PRKACA	magenta	0.686599	1.59772	1.07796	1.19468	1.16653	1.01273	0.750453	0.828038	1.08071	0.81156	0.793022
CL3644.Contig1_All	SYNDIG1	magenta	0.628105	2.01873	0.611146	0.57346	0.918917	1.84349	0.950951	0.896306	0.933992	0.912636	0.712271
CL3924.Contig2_All	NAPG	magenta	1.08044	1.52343	1.56124	0.92378	0.853551	0.999411	0.962676	0.745506	0.742265	0.736863	0.870838
CL4014.Contig2_All	MYOM2	magenta	0.554519	5.1099	0.482986	0.562837	0.620507	0.616625	0.535111	0.58779	0.876695	0.589454	0.463578
CL4078.Contig2_All	ARL6	magenta	1.00973	1.58932	1.20764	1.0693	1.10666	0.875436	0.984487	0.768405	0.434184	0.792638	1.1622
CL4135.Contig1_All	LETM1	magenta	0.772743	1.93959	0.950474	0.783562	1.04243	0.99993	0.866245	1.0602	0.68156	0.915701	0.987566
CL4233.Contig1_All	PCMT1	magenta	1.02164	1.29237	1.3598	1.01551	1.18408	1.02164	0.771338	1.01142	0.71004	0.943996	0.668153
CL4332.Contig2_All	NCF1	magenta	1.16822	1.98248	0.936916	1.33995	1.0035	1.00584	1.08294	1.04439	0.456776	0.356308	0.622664
CL4665.Contig2_All	ANXA1	magenta	0.682086	1.85596	0.878527	0.901036	0.750977	1.81162	0.723693	0.645935	0.95151	1.08724	0.711416
CL4749.Contig1_All	PRPSAP1	magenta	0.943639	1.32393	0.944583	1.27203	0.89457	0.878528	1.05688	0.840782	0.898344	1.06631	0.880415
CL4791.Contig2_All	IMPA2	magenta	1.35435	1.59677	1.58188	0.939916	1.06045	0.850529	0.740827	0.751662	0.530904	0.815316	0.777395
CL5047.Contig1_All	DIMT1	magenta	0.917125	2.12956	0.755711	1.20969	1.03268	0.896948	0.770385	1.04185	0.625479	0.785976	0.834584
CL5364.Contig1_All	NT5C1A	magenta	0.764048	3.28464	1.56859	0.838161	0.736542	0.73043	0.627283	0.688407	0.723554	0.5058	0.532542
CL5438.Contig2_All	ARVCF	magenta	0.755391	2.84858	1.30683	0.948015	1.11118	0.876253	0.524241	0.663988	0.604313	0.725931	0.635284
CL5551.Contig1_All	LDB3	magenta	0.479826	5.24929	0.423686	0.55132	0.449597	0.591145	0.470709	0.44096	1.10024	0.52349	0.719738
CL5629.Contig1_All	ACOT9	magenta	0.968139	1.76395	1.0059	1.12691	0.914892	0.90037	0.751276	0.936191	0.835504	0.810333	0.986534
CL600.Contig1_All	SLC25A4	magenta	0.597599	4.23638	0.52768	0.478677	0.74162	0.752377	0.535448	0.632259	1.08584	0.752377	0.659749
CL6061.Contig2_All	CTNNA1	magenta	1.00457	1.77005	0.838813	0.785571	1.14219	1.17434	0.990502	0.979452	0.779543	0.774521	0.760457
CL6259.Contig3_All	ACAD10	magenta	1.01196	2.05529	0.642594	0.932015	0.6092	1.14351	1.1425	0.823735	0.752898	0.772125	1.11417
CL6410.Contig1_All	PDP1	magenta	0.872462	1.22232	0.985882	1.06266	0.806155	0.8681	0.85763	1.07138	1.17346	1.074	1.00595
CL6752.Contig2_All	LDB3	magenta	0.610399	5.20304	0.431552	0.605516	0.665335	0.583541	0.563398	0.606126	0.499306	0.5811	0.650685
CL698.Contig1_All	TTN	magenta	0.545554	5.12984	0.397163	0.560284	0.542826	0.597927	0.579378	0.552646	0.847245	0.674304	0.572831
CL7171.Contig2_All	MYL4	magenta	0.243099	8.01158	0.235563	0.215872	0.481094	0.306548	0.334262	0.436363	0.249663	0.259144	0.226812
CL743.Contig2_All	SMYD1	magenta	0.608912	6.02762	0.498699	0.371436	0.768447	0.376308	0.398838	0.501744	0.49261	0.446333	0.509051
CL7668.Contig5_All	PYGB	magenta	0.653595	3.40392	2.06013	0.618301	0.698693	0.681699	0.598693	0.647059	0.54902	0.545752	0.543137
CL772.Contig2_All	CGN	magenta	0.35363	6.8003	0.355751	0.363178	0.60117	0.357873	0.544236	0.629461	0.441683	0.272295	0.280428
CL810.Contig2_All	IDH3B	magenta	0.645351	2.07158	1.61015	0.964154	0.88413	0.760223	0.83831	0.840246	0.589205	1.28812	0.508536
CL8320.Contig1_All	MYH7	magenta	0.355056	7.14586	0.359317	0.435654	0.351506	0.3792	0.308189	0.234337	0.611407	0.433524	0.385946
CL8320.Contig2_All	MYH6	magenta	0.275206	7.26105	0.193195	0.374831	0.51959	0.440605	0.401801	0.46042	0.414461	0.276307	0.382537
CL8442.Contig1_All	TTN	magenta	0.803154	3.4383	0.624854	0.690713	0.912383	0.637704	0.669831	0.6875	0.810383	0.861784	0.863391
CL8603.Contig2_All	HIBCH	magenta	0.807992	2.28419	0.74012	0.62781	0.647201	1.20229	0.723153	0.75628	1.17886	1.06089	0.971206
CL8857.Contig2_All	TPI1	magenta	1.19826	1.70991	1.14074	0.966993	0.901089	0.619499	0.839978	0.851961	0.76329	0.923856	1.08442
Unigene10711_All	ZNF462	magenta	0.699968	4.484	0	0	0.790264	1.03945	0.470379	0	1.29214	1.15425	1.06955
Unigene1115_All	CTNNB1	magenta	0.863829	1.9799	0.829276	0.790404	1.06597	1.11088	1.02709	1.09188	0.825821	0.721297	0.693655
Unigene1169_All	C21ORF33	magenta	0.821509	1.50665	1.19694	1.09754	1.07371	1.06632	0.806721	0.999776	0.77879	0.742644	0.90941
Unigene1190_All	PARK7	magenta	0.897007	1.4092	1.5294	1.07461	1.08089	1.05398	0.704151	0.895213	0.562424	0.795645	0.997472
Unigene12306_All	PFKP	magenta	0.69462	2.05677	2.08108	0.855077	0.950935	0.611265	0.677949	0.90509	0.510546	0.77728	0.879389
Unigene1251_All	PGK	magenta	0.867166	1.41782	1.33197	0.962554	0.943477	0.828143	0.899251	1.06575	0.715412	0.971226	0.997241
Unigene1310_All	RTN4	magenta	0.834915	1.90861	1.58801	0.889184	0.892524	1.03279	1.20729	1.20812	0.29055	0.465882	0.682125
Unigene1317_All	FABP3	magenta	0.498143	4.81057	0.662531	0.475229	0.478716	0.870754	0.45082	0.790055	0.43189	0.975365	0.555928
Unigene1320_All	MCTS1A	magenta	0.962043	1.46904	1.13521	1.13906	0.963967	0.938954	0.844674	0.903358	0.856218	0.862953	0.924523
Unigene1417_All	NDUFB10	magenta	0.812648	2.30467	0.854905	0.708629	0.550163	0.96055	0.805334	0.725694	1.19703	1.08082	0.999557
Unigene14384_All	GBE1	magenta	1.79007	1.78291	1.39805	0.778682	0.766151	1.13133	0.793002	0.773312	0.470789	0.565663	0.750041
Unigene14880_All	TNNC1	magenta	0.519481	5.23688	0.375584	0.509091	0.57039	0.565195	0.456104	0.513766	0.957922	0.569351	0.726234
Unigene1523_All	NDUFA5	magenta	0.940573	2.13886	0.73835	0.744934	1.1475	0.898247	0.795725	0.808893	0.660282	0.834288	1.29235
Unigene1544_All	ADSL	magenta	0.825888	0.719348	0.932427	1.24626	0.909303	1.18185	0.730085	0.937383	1.25618	1.03649	1.22479
Unigene15731_All	PRICKLE3	magenta	0.312589	4.40781	0.648934	0.435749	0.786786	0.321029	0.382609	0.865558	0.45888	1.2191	1.16095
Unigene16187_All	BAG3	magenta	0.68002	2.36647	0.761622	0.462413	1.28048	0.70382	0.804463	1.20159	0.784063	1.19547	0.759582
Unigene16381_All		magenta	0.368818	3.10655	0.604862	0.198793	1.81311	0.497536	1.42106	0.592322	0.962246	0.645801	0.788902
Unigene16903_All	DDB_G0271670	magenta	1.36341	1.94831	1.96604	1.08528	1.40295	1.03347	0.305404	0.65171	0.272682	0.602628	0.368121
Unigene1697_All	RAB14	magenta	0.995475	0.755566	1.07412	1.09303	1.19855	0.862081	1.02235	1.02036	0.89095	1.02136	1.06615
Unigene1756_All	ACO2	magenta	0.677757	3.25595	0.683179	0.611337	0.643869	0.7252	0.695379	0.778743	0.874307	1.05052	1.00376
Unigene17596_All	HSPB1	magenta	0.526517	4.20477	0.419108	0.611287	0.669204	0.530203	0.548105	0.630768	0.757658	1.51637	0.586014
Unigene19250_All	CDH2	magenta	0.615109	3.12353	0.722138	0.610804	1.07029	0.556674	0.628642	0.665548	0.889448	0.695689	1.42213
Unigene2003_All	RAB8A	magenta	0.939127	1.65474	1.02928	0.941945	0.745667	1.5336	0.930675	0.703406	0.912832	0.89311	0.715615
Unigene21209_All	ASRGL1	magenta	0.839695	1.79863	0.874962	0.680153	1.12267	0.849771	0.795191	0.787634	1.14954	1.13443	0.967328
Unigene2237_All	MRPS15	magenta	0.653983	1.97634	1.54602	0.824019	0.434245	1.04703	0.751427	0.524495	1.10981	1.12027	1.01237
Unigene2281_All	ACTR1B	magenta	0.877333	1.51164	1.45374	0.897512	0.880842	1.13088	0.858909	1.04052	0.742224	0.692216	0.914181
Unigene22913_All	PGAM2	magenta	0.847392	2.4388	0.966027	0.512672	0.74401	0.484708	0.560126	0.518604	1.44565	1.37871	1.1033
Unigene2299_All	PGAM1	magenta	0.8285	1.64954	1.75725	0.89478	0.816073	0.792046	0.831814	1.12179	0.60232	0.908865	0.797017
Unigene23128_All	MYH7	magenta	0.627639	4.08028	0.60065	0.680988	0.75505	0.671574	0.631405	0.653372	0.886854	0.659649	0.752539
Unigene2484_All	NT5C1A	magenta	0.789606	1.79635	0.674323	1.60685	1.07465	0.68143	0.723279	0.935683	0.988587	0.726437	1.0028
Unigene25213_All	SNTB1	magenta	0.897373	2.31522	0.426252	0.37241	0.997879	1.58297	0.965574	1.55605	0.498042	0.70713	0.681106
Unigene2534_All	NDUFB7	magenta	0.628931	2.23522	0.696226	0.573585	0.631447	1.08176	0.81761	0.833333	1.69937	0.831447	0.971069
Unigene2685_All	GOT1	magenta	1.24448	2.28985	0.988121	0.685711	0.73549	0.812648	0.795226	0.76038	0.711845	0.917185	1.05906
Unigene26865_All	BRIP1	magenta	0.568711	4.29547	0.384448	0.515252	0.510702	0.386723	0.359425	0.394116	1.81476	1.07771	0.692689
Unigene27023_All	ACTN2	magenta	0.833081	3.98546	0.38655	0.579824	0.568994	0.624811	0.522342	0.482354	1.34459	0.865571	0.806422
Unigene2731_All	PGAM1	magenta	0.773885	1.93239	1.80393	0.751442	0.927888	0.722035	0.722808	1.0935	0.578866	0.881455	0.811805
Unigene2856_All	STXBP3	magenta	0.8973	1.58912	1.11893	0.736683	0.956522	0.949343	1.04266	1.01933	0.961008	0.855127	0.87397
Unigene2952_All	PHB2	magenta	1.17887	2.04887	0.765084	0.720287	0.721466	0.835816	0.893581	0.78984	1.10813	0.910085	1.02797
Unigene2991_All	SRRM2	magenta	0.444193	3.38653	0.24475	0.687611	0.922589	0.560572	0.892828	2.0122	0.559683	1.00787	0.281174
Unigene3001_All	ZMPSTE24	magenta	1.04424	1.55069	1.04737	1.0693	1.02649	0.977406	1.0244	1.10272	0.608791	0.595215	0.953389
Unigene3005_All	PSMD14	magenta	1.0628	1.25942	0.987343	1.15952	0.916135	0.888502	1.06174	1.09681	0.939517	0.709952	0.918261
Unigene30254_All	GMPR	magenta	0.925303	1.67295	1.09463	0.939182	1.09833	0.523721	0.830922	1.00395	1.07335	1.01413	0.82352
Unigene30444_All	MYH7B	magenta	0.79006	3.37988	0.697623	0.842204	0.743446	0.763198	0.710264	0.654169	0.911729	0.752927	0.754507
Unigene32320_All	KBTBD10	magenta	0.869565	1.78087	1.01217	0.753043	1.26348	0.946957	0.813043	1.28087	0.726957	0.733913	0.81913
Unigene32815_All	CSRP3	magenta	0.543371	4.49639	0.331456	0.532503	0.58358	0.465669	0.445021	0.649872	1.27529	1.01013	0.666716
Unigene33442_All	CASQ2	magenta	0.432526	6.13971	0.272059	0.421713	0.570502	0.511678	0.535467	0.381055	0.761246	0.477941	0.496107
Unigene3598_All	NUB1	magenta	0.75591	4.34573	0.305388	0.579783	0.761201	0.537452	0.803532	0.61909	0.823942	0.960005	0.507971
Unigene37268_All	STK33	magenta	1.11517	1.72182	1.27687	0.692518	0.60219	0.672445	0.584347	0.720397	1.31255	1.35381	0.947891
Unigene37923_All	TTN	magenta	0.580444	4.87921	0.495119	0.57522	0.640811	0.595536	0.536911	0.586249	0.870666	0.662867	0.576962
Unigene39860_All	TPM1	magenta	0.414672	5.51099	0.297734	0.412184	0.61247	0.522072	0.444528	0.459871	0.768387	0.683794	0.873299
Unigene40501_All	CFL2	magenta	0.372881	4.31498	0.442983	0.345661	0.58878	1.36027	0.812136	0.422847	1.23946	0.61078	0.48922
Unigene40781_All	CAV3	magenta	0.401621	3.55716	0.555442	0.352222	1.55186	0.416481	0.489978	0.700427	1.88159	0.638578	0.454635
Unigene4288_All	CRYAB	magenta	0.614422	3.18271	1.08446	0.93085	0.945596	0.627325	0.589845	0.73915	0.549293	1.0777	0.658661
Unigene4422_All	GATA	magenta	1.16501	1.90595	1.5646	0.998411	0.944821	0.78405	0.773565	0.945986	0.440373	0.683859	0.79337
Unigene45191_All	ITIH2	magenta	0.689266	3.67792	0.536938	0.496961	1.19657	0.572091	0.514193	0.62034	1.46056	0.637571	0.597594
Unigene45249_All	MYH7	magenta	0.563698	6.27565	0.147689	0.400225	0.501691	0.466178	0.383315	0.389515	0.666855	0.622322	0.582864
Unigene4549_All	SNRPA	magenta	0.952381	2.23333	1.01048	1.18381	1.00476	0.997143	0.81619	0.71619	0.701905	0.6	0.78381
Unigene5117_All	ADCK3	magenta	0.879718	2.17906	0.488244	0.489123	1.11724	1.14979	1.03367	1.22545	0.707294	0.988804	0.741603
Unigene51776_All	DNA2	magenta	0.565059	5.03298	0.0762829	0.336775	0.435095	0.424359	0.847023	0.454872	1.63585	0.525505	0.666204
Unigene5204_All	COX4I2	magenta	1.22645	3.97246	0.421898	0.528599	0.571524	0.960308	0.528599	0.667187	0.437841	0.643884	1.04125
Unigene5396_All	BCAP29	magenta	1.34261	1.50909	0.957281	1.04858	1.10765	0.860613	0.696814	0.861955	0.770658	0.802881	1.04187
Unigene5456_All	PIP4K2C	magenta	1.00009	1.27412	1.24111	0.968088	1.24811	0.98709	0.844077	0.972088	0.697063	0.88108	0.887081
Unigene5610_All	SPG7	magenta	1.13215	1.58615	0.897797	0.853643	1.09366	0.798168	1.01667	1.0563	0.791375	0.785714	0.98837
Unigene5671_All	PBDC1	magenta	0.969676	1.47003	1.46809	1.01816	0.972585	0.852345	0.841678	1.06858	0.519746	0.798043	1.02107
Unigene5853_All	HK1	magenta	0.475285	3.12548	1.26663	0.605038	0.718156	0.461977	0.547529	0.713403	0.724335	0.903042	1.45913
Unigene58642_All	MYH6	magenta	0.727032	3.71514	0.615796	1.00112	0.878982	0.751024	0.723397	0.91388	0.561996	0.534369	0.577264
Unigene5971_All	DYNLL2	magenta	0.771876	2.15122	1.3037	0.536454	1.37085	0.354291	0.761841	1.21648	0.700091	1.07059	0.762613
Unigene6044_All	ACTR1A	magenta	0.765377	1.46723	1.58127	0.854926	1.21618	0.972794	0.990398	1.27818	0.564848	0.74012	0.568675
Unigene6438_All	MYL1	magenta	0.428816	5.6518	0.334906	0.452401	0.53988	0.51801	0.468268	0.46012	0.600343	0.536021	1.00943
Unigene652_All	ALDOA	magenta	0.676715	2.21827	1.67622	0.805967	0.810028	0.786343	0.615811	0.918302	0.84251	0.904091	0.74574
Unigene657_All	YWHAE	magenta	0.964828	1.17323	1.23401	0.997632	1.05842	0.898255	0.940707	0.946496	0.929129	0.94939	0.907903
Unigene6713_All	PVRL1	magenta	1.39629	0.537573	1.07096	0.386773	1.22315	1.16311	1.10168	1.15753	0.900609	1.04582	1.0165
Unigene68817_All	DHRS7C	magenta	0.922509	1.75461	2.00277	0.76476	0.889299	0.349631	0.644834	0.97786	0.896679	1.0738	0.723247
Unigene68862_All	MYH6	magenta	0.475984	6.07832	0.489312	0.569277	0.504543	0.597836	0.480744	0.432194	0.482648	0.467893	0.421246
Unigene70159_All	ADSSL1	magenta	0.597501	3.47806	0.822759	0.893862	0.684737	0.892667	0.708039	0.702064	0.792287	0.754047	0.673982
Unigene70380_All	MYH6	magenta	0.559	4.74647	0.477945	0.679744	0.651235	0.809432	0.619931	0.579124	0.748501	0.565149	0.563472
Unigene727_All	VDAC1	magenta	0.888243	1.85021	1.50113	0.756783	1.18758	0.712371	0.828731	0.741683	0.683059	0.865149	0.985061
Unigene837_All	OLA1	magenta	0.955276	1.23804	1.23708	1.03934	0.935215	1.17212	1.04316	0.96865	0.797655	0.824403	0.789058
Unigene8399_All	ATP6V1C1	magenta	0.98188	1.38641	1.70553	1.17924	1.04177	1.04079	0.863072	1.00544	0.332857	0.792377	0.670624
Unigene84_All	NDUFS6	magenta	0.657069	3.32346	0.551938	0.821337	0.524341	1.07365	0.636043	1.04474	0.719491	0.88113	0.7668
Unigene840_All	PRDX3	magenta	0.995655	2.18546	0.875181	0.80449	0.722846	0.91202	0.839337	0.77462	0.903059	1.02154	0.965786
Unigene8649_All	QSER1	magenta	0.423582	4.07105	2.58639	0.36301	0.706535	0.353691	0.466364	0.351149	0.637914	0.543879	0.496438
Unigene8852_All	FAM162A	magenta	0.744199	3.35857	0.757594	0.806711	0.879643	0.674988	0.716663	0.740478	0.588661	0.869968	0.862526
Unigene9232_All	UFL1	magenta	0.897959	1.63159	0.774939	0.66898	0.745306	1.51576	0.734531	0.737224	1.51845	0.778531	0.996735
Unigene9525_All	TUBGCP2	magenta	0.952628	1.5585	0.936434	1.17745	1.04694	0.679224	1.18316	0.939292	0.850697	0.823071	0.852602
CL113.Contig2_All	CCT8	midnightblue	0.882542	0.900193	1.32558	1.14819	1.00786	1.07405	0.972561	1.01934	0.857831	0.868421	0.943437
CL2871.Contig4_All	SYNE1	midnightblue	1.17346	0.90591	1.30958	1.30606	0.985705	0.738105	0.84841	1.0479	0.943461	0.820247	0.921165
CL2968.Contig1_All	DST	midnightblue	0.907291	0.754866	1.26023	1.30378	1.02433	1.04792	1.01617	0.959914	0.894589	0.77029	1.06062
CL3734.Contig2_All	EML1	midnightblue	0.71886	0.680761	2.05594	1.76121	0.99634	0.682198	0.694419	0.841067	0.714547	1.08764	0.767024
CL3851.Contig2_All	CTBP1	midnightblue	0.832513	1.05479	1.66752	1.50935	0.708469	0.716794	0.756755	0.857489	0.667676	1.20381	1.02482
CL4152.Contig1_All	UBE2I	midnightblue	0.68306	1.03893	1.11817	1.69672	1.38934	0.743169	0.863388	1.05191	0.770492	0.89071	0.754098
CL4596.Contig1_All	MAPRE1	midnightblue	0.899134	0.864966	1.18236	1.39366	1.13111	0.800229	1.06547	1.0394	0.97556	0.868563	0.779549
CL5338.Contig2_All	HUWE1	midnightblue	0.975004	0.746853	1.13978	1.55903	1.01498	0.672753	1.01108	1.0881	1.16416	1.02278	0.605478
CL5480.Contig2_All	PCNXL3	midnightblue	0.505004	1.68065	1.64631	3.17042	0.379763	1.05546	0.482279	0.62166	0.522174	0.523184	0.413093
CL573.Contig2_All	SPTBN5	midnightblue	0.600469	0.901905	1.60686	1.83564	1.48016	0.518205	0.709755	0.775807	0.940936	0.721764	0.90851
CL6575.Contig2_All	POLR1C	midnightblue	0.787966	1.12443	1.36397	2.14642	1.47507	0.401074	0.488539	0.833668	1.05745	0.747779	0.573639
CL6892.Contig3_All	FECH	midnightblue	0.826819	1.17739	1.90499	2.79961	0.701143	0.72512	0.529164	0.552315	0.582907	0.591176	0.609366
CL7002.Contig2_All	HBB1	midnightblue	0.575043	0.656699	3.01725	3.52386	1.12823	0.492812	0.396205	0.46521	0.229442	0.211616	0.303623
CL7612.Contig2_All	UBL5	midnightblue	0.818148	1.35976	1.24113	1.71566	1.28204	0.385348	0.833693	1.01941	0.811603	0.814875	0.718334
CL7806.Contig2_All	KLHL36	midnightblue	0.91812	0.807946	1.30465	1.40656	1.40656	0.504048	0.940155	0.838244	0.874051	0.843753	1.15591
CL8409.Contig2_All	MPHOSPH9	midnightblue	0.751263	0.795588	1.76998	1.4845	1.07431	0.576219	0.631061	0.892501	1.36805	1.07656	0.579975
CL8646.Contig1_All	BLVRA	midnightblue	1.0716	0.652606	1.5999	1.86352	0.732976	0.669752	0.621529	0.617243	0.998734	0.959084	1.21305
CL875.Contig3_All	SEPT7	midnightblue	0.665578	0.710171	1.48357	1.423	1.28523	0.662915	0.897199	1.03497	1.33182	0.807346	0.698191
CL895.Contig8_All	TUBA1A	midnightblue	0.833144	0.825646	1.24555	1.38968	1.03976	0.952284	1.03726	0.989775	0.913959	0.994774	0.778156
CL9178.Contig9_All	POL	midnightblue	0.782528	1.08771	1.3303	1.30604	1.02824	0.77392	1.20196	0.919471	1.15423	0.545422	0.870171
Unigene10082_All	TUBB6	midnightblue	0.734999	0.775424	2.34024	3.10537	1.11352	0.682814	0.529935	0.540225	0.3381	0.369705	0.469665
Unigene1108_All	H2AFZ	midnightblue	0.914609	0.990521	1.35271	1.47435	1.26125	0.886256	0.731687	0.884427	0.763698	0.785649	0.954852
Unigene1225_All	RAP1A	midnightblue	0.809359	0.756751	1.42447	1.19461	1.18328	1.16791	0.813406	1.12177	0.69443	1.11044	0.723567
Unigene1295_All	NEDD8	midnightblue	0.895401	0.821978	1.32877	1.21327	0.854212	1.19805	0.991209	0.908832	0.911518	0.838095	1.03867
Unigene14150_All	TRIM2	midnightblue	0.96432	0.95757	1.96721	1.64995	0.969142	0.458052	0.737705	0.707811	1.08004	0.779171	0.729026
Unigene1428_All	THBS1	midnightblue	0.647402	0.656465	3.18004	2.65564	0.768466	0.554823	0.47584	0.521806	0.527632	0.531517	0.480372
Unigene1479_All	PRDX2	midnightblue	0.687242	0.821255	2.29676	2.97713	0.909909	0.811633	0.543609	0.546358	0.405473	0.44602	0.554605
Unigene1519_All	ATP6V1D	midnightblue	0.973624	0.831475	1.60356	1.29297	0.918127	0.759426	0.746769	0.971676	0.746769	1.06807	1.08754
Unigene1668_All	UBE2N	midnightblue	0.897373	1.04813	1.48695	1.31824	0.911731	0.855197	0.97365	0.940447	0.714309	0.852504	1.00147
Unigene1808_All	BLVRB	midnightblue	0.836057	0.750779	2.20385	2.17375	0.928859	0.764156	0.666337	0.700616	0.550125	0.501634	0.923843
Unigene1869_All	ARHGAP1	midnightblue	0.911879	1.06599	1.01219	1.34958	1.25475	0.712178	1.00124	0.987565	0.935588	0.931029	0.838017
Unigene1998_All	UBE2M	midnightblue	0.860451	1.11686	1.35177	1.42577	0.961984	1.04889	0.95424	1.0291	0.724499	0.889706	0.636733
Unigene2176_All	AXRNBP	midnightblue	1.04702	0.986294	0.28479	0.241862	1.1601	1.04597	0.864839	2.06577	1.58938	1.29935	0.41462
Unigene26179_All	C9ORF64	midnightblue	0.970531	1.0637	1.1132	1.50335	0.897741	0.869596	0.980236	0.909388	0.87639	1.19861	0.617258
Unigene2769_All	OSBP	midnightblue	0.984781	0.838048	1.33733	1.15712	1.2103	0.817368	1.08129	0.746464	1.03993	0.834109	0.953268
Unigene29444_All	PACS1	midnightblue	0.582535	0.84351	1.61479	2.26256	1.42313	0.937298	0.67574	0.608166	0.613409	0.759625	0.679235
Unigene31422_All	F13A1	midnightblue	0.705173	0.65017	2.35598	1.84685	0.795436	0.411116	0.498558	0.44567	1.87224	0.672735	0.746073
Unigene32061_All	ANK1	midnightblue	0.668612	0.873876	2.41168	2.41101	1.05106	0.676635	0.589716	0.605762	0.663263	0	1.04838
Unigene3219_All	SRRM2	midnightblue	0.631313	0.911616	2.27083	2.13952	1.5221	0.751894	0.763889	0.660985	0.53346	0.383207	0.431187
Unigene3233_All	RANBP1	midnightblue	0.821938	0.921393	1.4236	1.36935	1.13017	1.20578	0.952626	0.704401	0.969065	0.868789	0.632892
Unigene33378_All	PIK3R5	midnightblue	1.01711	0.894036	0	0	1.05881	1.24901	1.43514	1.06288	0.985576	1.42802	1.86944
Unigene3371_All	PHPT1	midnightblue	0.922664	1.23914	1.33417	1.43013	0.876531	1.34248	0.73075	0.73075	0.586814	0.76212	1.04446
Unigene3719_All	PIN1	midnightblue	0.786726	0.892147	1.26112	1.18088	1.05579	1.07781	0.761551	1.02353	1.00622	0.917322	1.0369
Unigene37604_All	SPTB	midnightblue	0.870391	2.12114	1.70074	2.24126	1.04012	0.866039	0.696313	0.694572	0.1558	0.33423	0.279395
Unigene3828_All	LSM4	midnightblue	0.936968	0.970698	1.29489	1.36048	1.04472	0.75707	0.78799	0.776746	1.10656	0.832964	1.13092
Unigene3904_All	HMBS	midnightblue	0.720603	0.732853	2.18847	2.90331	0.893547	0.561349	0.527481	0.614674	0.626924	0.622601	0.608189
Unigene3977_All	RAB11B	midnightblue	1.00182	0.788434	1.52177	1.4867	0.959745	0.729326	0.758379	0.806466	0.884608	1.09699	0.965756
Unigene40993_All		midnightblue	1.06147	0.807778	1.31091	1.4574	1.41706	0.718614	0.855544	0.919232	0.908617	0.667664	0.875712
Unigene4212_All	VBP1	midnightblue	0.990991	0.943423	1.08514	1.16838	0.931532	0.954324	0.967207	1.15946	1.0118	0.920631	0.867117
Unigene455_All	HBB1	midnightblue	0.541498	0.683913	2.81308	3.70981	0.996899	0.509009	0.400709	0.408831	0.32869	0.2675	0.340061
Unigene4748_All	PPP2R4	midnightblue	0.922664	0.829475	1.38584	1.4698	0.801795	0.979869	0.857155	0.903288	1.04261	0.834088	0.973411
Unigene483_All	HBA2	midnightblue	0.564972	0.658757	2.68757	3.4113	1.04633	0.562147	0.439548	0.444633	0.441243	0.352542	0.39096
Unigene515_All	HBA	midnightblue	0.609993	0.689902	2.77974	3.27688	1.05956	0.650862	0.478844	0.469084	0.344036	0.291577	0.349526
Unigene5174_All	FLOT2	midnightblue	1.15437	0.886557	1.19016	1.2017	1.15668	0.903872	0.827684	0.910799	0.961591	0.791898	1.01469
Unigene528_All	VIM4	midnightblue	0.744803	1.16115	1.38906	1.75327	1.38161	0.616697	0.572009	0.845352	1.17307	0.709053	0.653937
Unigene5294_All	NENF	midnightblue	0.914837	0.992598	1.4738	1.44544	1.02004	1.08225	0.925815	1.0484	0.597389	0.656853	0.842565
Unigene52978_All	EML1	midnightblue	0.801691	0.436922	2.59587	1.65629	1.27068	0.521099	0.495445	0.95321	0.574011	0.939582	0.755193
Unigene659_All	CCT5	midnightblue	0.826508	0.950485	1.29679	1.22323	1.0009	0.976933	1.00173	1.08107	0.787662	0.892629	0.962056
Unigene686_All	CCT6A	midnightblue	0.922509	0.809041	1.33395	1.3321	0.885609	1.04889	0.98893	1.0203	0.710332	0.895756	1.05258
Unigene6947_All	KPNA1	midnightblue	0.893147	0.982462	1.25398	1.22897	1.329	0.79758	0.923514	0.732381	1.08428	1.03605	0.738633
Unigene701_All	CDC42	midnightblue	0.907591	0.85132	1.1118	1.44035	1.08003	0.893069	0.919389	1.04373	0.886716	0.958416	0.907591
Unigene784_All	CCT3	midnightblue	0.901787	0.808903	1.23635	1.21922	1.01361	1.12543	0.974832	1.04247	0.781849	0.893671	1.00189
Unigene831_All	CCT2	midnightblue	0.891266	0.893939	1.27807	1.26381	0.938503	1.00624	1.04456	1.08378	0.801248	0.897504	0.90107
Unigene920_All	CCT4	midnightblue	0.881834	0.955908	1.27249	1.19753	0.919753	0.993827	0.965608	1.09877	0.834215	0.973545	0.906526
Unigene921_All	EIF4B	midnightblue	0.885454	0.91556	0.830556	0.7792	1.15198	1.17057	0.945665	1.07229	0.865974	1.20333	1.17943
Unigene975_All	PSMD1	midnightblue	1.0978	0.952894	1.17685	1.12305	1.0023	0.894711	0.979242	0.958383	0.848603	0.912275	1.05389
Unigene982_All	RAC1	midnightblue	0.882896	1.10009	1.22987	1.13011	0.949113	0.889959	1.0012	1.02769	1.00738	0.856409	0.925275
CL1203.Contig2_All	UCHL1	pink	0.545067	0.685694	2.8289	0.626827	0.632823	1.0885	0.485655	0.613746	1.13047	1.3872	0.975125
CL1290.Contig1_All	PADI3	pink	1.0797	0.708284	2.56753	1.20387	0.656459	0.804378	0.597075	0.766588	0.890754	0.814095	0.911268
CL1646.Contig1_All	EPB41L3	pink	0.807043	1.38973	2.80367	0.828833	0.945048	0.644828	1.08225	0.819149	0.528613	0.811079	0.339765
CL169.Contig4_All	DCTN1	pink	0.867713	0.774	1.55668	0.764455	0.924115	0.924115	0.970971	1.09679	1.15926	1.23823	0.723673
CL1748.Contig1_All	MYH4	pink	0.638978	1.11374	3.3853	0.576358	0.945687	0.55016	0.621086	0.751438	1.08435	0.731629	0.601278
CL1938.Contig2_All	BASP1	pink	0.902231	0.633366	2.38369	0.823737	1.22703	0.675771	0.4854	0.987943	1.69349	0.779528	0.407808
CL2446.Contig1_All	F54H12.2	pink	0.664934	1.85184	4.18709	0.970138	0.485402	0.569183	0.417578	0.389651	0.467448	0.466784	0.529952
CL2468.Contig6_All	NCAM1	pink	0.38746	1.52892	3.86027	0.699753	0.766397	0.850088	0.466502	0.499436	0.981825	0.560268	0.399084
CL3315.Contig1_All	FASN	pink	1.91571	0.471264	2.45019	0.5	0.695402	0.818008	0.745211	0.703065	0.741379	1.10536	0.854406
CL3579.Contig2_All	ACLY	pink	0.851789	0.793015	1.7845	1.18143	1.10818	0.965077	0.781942	0.827087	0.827939	0.953152	0.925894
CL3759.Contig2_All	TSNARE1	pink	0.700682	1.25422	4.53761	0.610994	0.519906	0.487674	0.967641	0.518504	0.429518	0.343334	0.629913
CL40.Contig2_All	ATP1B3	pink	0.880493	0.943008	3.53166	0.683263	0.727287	0.773953	0.721124	0.748419	0.510686	1.2142	0.265909
CL4065.Contig1_All	DPYSL3	pink	0.698723	0.99079	1.89773	0.780474	1.25071	0.998476	0.765801	0.775583	0.841263	1.18014	0.820301
CL4279.Contig3_All	SPTAN1	pink	1.17346	1.20514	1.69799	1.08076	1.03616	0.770962	0.846064	0.809686	0.796778	0.655963	0.927032
CL4467.Contig3_All	ADD3	pink	0.816266	1.03176	1.68641	0.996661	0.926462	0.777085	0.802389	0.762392	1.20318	0.900341	1.09706
CL4698.Contig2_All	EPB41L1	pink	0.661336	0.671256	3.72001	0.542295	0.998617	0.558829	0.833283	1.17652	0.557506	0.746648	0.533698
CL5105.Contig2_All	AP2A2	pink	1.06239	0.90622	1.51391	1.07833	0.954027	0.927468	1.05389	0.917906	0.735175	0.731988	1.1187
CL5105.Contig3_All	AP2A1	pink	0.96095	0.757229	1.62977	1.13777	0.896567	1.20791	0.955185	0.837949	0.924434	0.742815	0.949419
CL5221.Contig2_All	ATP6V1A	pink	0.942346	0.958365	1.37111	1.18547	0.984751	0.808533	0.961192	1.19772	0.828322	0.70299	1.0592
CL5310.Contig2_All	EZR	pink	0.897666	1.08887	0.572711	0.878815	1.05745	0.829443	1.19928	1.1526	0.85009	1.17056	1.30251
CL5517.Contig2_All		pink	0.645275	0.728515	2.1507	1.09116	0.836921	1.08664	0.722708	0.85628	1.27635	0.667859	0.937584
CL5806.Contig1_All	ATP6V1B2	pink	0.875866	0.736603	1.4951	1.16753	0.694562	0.93017	0.908273	0.923163	1.09921	0.907397	1.26212
CL5971.Contig2_All	OXSR1	pink	0.952051	0.985373	1.32716	0.973948	0.883504	1.22339	1.03678	0.936818	1.11676	0.760689	0.803531
CL6394.Contig2_All	CLTC	pink	0.842202	1.09486	1.51933	0.934844	0.888523	0.78409	0.772299	0.923053	0.976112	0.993798	1.27088
CL6406.Contig4_All	MBNL1	pink	0.910973	0.859959	1.73449	1.2535	1.00207	1.48124	0.766128	0.845383	0.859048	0.725135	0.56207
CL6412.Contig3_All	BCAS1	pink	0.429134	0.311552	5.28651	0.357469	0.445441	0.65915	0.377638	0.425272	1.07412	1.28011	0.353607
CL6544.Contig2_All	RAB3A	pink	0.808051	0.674723	1.75913	0.930875	0.753912	1.41328	0.826636	0.838757	0.91633	1.16279	0.915522
CL6619.Contig2_All	PPP3CA	pink	0.721737	1.23922	1.82455	0.842268	0.943311	0.920215	0.835772	0.923824	1.26304	0.816285	0.669772
CL6976.Contig2_All	CD9	pink	0.587199	0.486788	2.11216	0.933059	1.50793	0.963594	0.550206	0.845567	0.71697	0.860834	1.4357
CL703.Contig1_All	MYL1	pink	0.326992	0.462693	4.97158	0.504221	1.10294	0.416587	0.51959	0.477408	1.33151	0.517628	0.368847
CL7087.Contig1_All	HEXDC	pink	1.09967	1.16895	1.44607	0.858842	0.924823	0.954514	1.04689	0.954514	0.818155	0.86654	0.861042
CL7122.Contig2_All	DPYSL2	pink	0.711836	0.763088	3.19258	0.7638	0.889083	0.762376	0.657736	0.713971	0.730344	0.842102	0.97308
CL735.Contig1_All	TUBB3	pink	0.345651	0.733472	3.90378	0.702017	0.568596	0.854104	1.43722	1.04248	0.767691	0.357403	0.287582
CL7432.Contig1_All	SH3GLB2	pink	0.690564	1.1049	2.40593	1.05864	0.77067	1.01651	0.763764	1.03792	0.716806	0.750643	0.683659
CL8085.Contig1_All	LIN1	pink	0.729298	0.732215	1.72989	1.17125	1.03196	0.637406	0.901412	0.938606	1.12604	1.28211	0.719817
CL8382.Contig2_All	RAP1GDS1	pink	0.923516	0.909663	2.06775	0.982621	0.989086	0.796071	0.967845	1.02972	0.975233	0.735119	0.623373
CL8482.Contig1_All	ADH1	pink	0.776398	0.601708	1.92857	1.03261	0.812112	0.735248	1.04348	0.782609	1.03571	1.29425	0.957298
CL8809.Contig2_All	PVALB	pink	0.552153	1.37983	4.12679	0.547736	0.829334	0.685775	0.596326	0.583074	0.712278	0.523994	0.462705
CL8932.Contig2_All	PKM	pink	0.606361	1.45102	2.27325	0.843449	0.780387	0.68822	0.809492	0.981699	0.733091	0.999283	0.833747
CL895.Contig1_All	TUBA1C	pink	0.664934	0.764009	1.83389	1.09049	1.14103	0.960164	0.863084	0.796591	0.899655	1.08783	0.898326
CL895.Contig2_All	TUBA4A	pink	0.645388	0.758977	3.10561	1.07005	0.975182	0.677658	0.688629	0.781565	0.849331	0.734452	0.713154
CL895.Contig3_All	ALPHATUB84B	pink	0.705807	0.746744	2.83523	1.32056	0.784151	0.76086	0.7171	0.748861	0.9359	0.873789	0.570998
Unigene10048_All	MPZ	pink	0.491269	0.450985	5.27131	0.417087	0.551204	0.495199	0.492251	0.51878	1.32446	0.437229	0.550221
Unigene10242_All	TARSL2	pink	0.882967	0.788489	1.75181	0.935062	0.846765	1.47544	0.862659	0.840584	0.73816	0.952721	0.925349
Unigene1070_All	AP2M1	pink	1.02259	1.17802	1.33755	1.13303	1.07372	0.937715	1.02259	0.743423	0.845682	0.71479	0.99089
Unigene1071_All	ANXA11	pink	1.15716	1.13981	0.63644	0.832001	1.33074	0.660741	1.24858	1.14559	0.850515	0.966232	1.03219
Unigene1091_All	FAM115	pink	0.544474	0.859724	2.55521	0.64139	0.753551	0.673514	0.71925	0.771519	1.71128	0.919071	0.851012
Unigene1106_All	GLUL	pink	0.517964	0.517964	3.95621	0.469793	0.570796	0.508123	0.404012	0.503461	0.446485	2.27386	0.831332
Unigene11333_All	PPP4R1	pink	0.995926	1.00489	1.67017	1.11145	1.34749	0.852512	1.01086	1.11145	0.624445	0.487008	0.783794
Unigene1142_All	GYG1	pink	0.939208	1.06037	1.51682	1.28671	0.821807	1.35809	0.903518	0.901639	0.730704	0.654628	0.826503
Unigene1184_All	SEPT2	pink	0.904382	0.91433	1.19559	0.913426	1.1341	1.08074	0.933322	0.907095	0.942366	1.02286	1.0518
Unigene12744_All	TNNI2	pink	0.709815	1.51758	2.60999	0.657998	0.743176	0.519584	0.68923	0.677163	1.29257	0.900755	0.682132
Unigene13367_All	PNPO	pink	0.911577	1.2051	1.65907	1.12033	0.939836	0.802188	0.730173	0.743847	1.18232	0.760255	0.945305
Unigene13967_All	DNAL1	pink	1.11483	0.762542	1.52397	1.06243	1.91193	0.693423	0.930881	1.22631	0.537347	0.827202	0.409142
Unigene1412_All	UBE2V1	pink	0.947786	0.786662	1.95718	1.16672	0.994227	1.04162	0.869119	0.851111	0.740221	0.810357	0.834999
Unigene14244_All	ARL3	pink	0.712897	0.726442	1.97045	1.09216	0.978808	0.980233	0.893973	0.901102	0.667272	0.818406	1.25826
Unigene1435_All	HSPA4	pink	0.93625	1.02145	1.32292	1.00179	0.845434	1.0074	1.17687	0.933441	0.8988	0.925015	0.930632
Unigene1437_All	NCOA5	pink	0.929997	0.922557	0.763527	1.21458	1.01742	1.11786	0.929067	0.915117	1.01742	1.15599	1.01649
Unigene1542_All	MAPK3	pink	0.829312	1.10464	1.55081	1.21743	1.15274	0.821019	1.00181	0.983565	0.806921	0.858338	0.673402
Unigene1870_All	NAA15	pink	1.06672	0.982448	0.797905	1.22886	0.82564	0.876843	1.00592	0.951513	1.08699	0.986715	1.19046
Unigene1901_All	DCTN2A	pink	0.876843	0.96102	1.59059	0.898764	0.995217	1.03818	0.926823	0.932961	1.03643	0.984695	0.75847
Unigene1962_All	GNB2	pink	0.848831	1.02114	1.5576	0.993981	0.9074	0.966818	0.84968	1.14762	0.880238	0.986342	0.840343
Unigene2007_All	ATP6V1E1	pink	0.78437	0.836922	1.5358	1.14518	0.798488	0.782801	0.681617	0.948303	1.23303	0.980462	1.27303
Unigene23360_All	SMS	pink	0.938166	1.07045	1.81817	0.989765	1.0423	0.873433	0.745842	0.841535	1.02166	0.907207	0.751471
Unigene24171_All	AHNAK	pink	0.6541	0.790153	2.30178	0.523934	1.12701	0.846405	0.673069	0.644943	1.40697	1.36511	0.666528
Unigene24595_All	ENO2	pink	0.495295	0.702823	4.02675	0.462605	0.640416	0.388806	0.559188	0.631501	0.921248	1.55077	0.620604
Unigene2488_All	GLRX3	pink	1.10709	1.08605	1.34068	0.921095	0.880133	1.00302	0.988627	1.04952	0.715177	0.891204	1.01741
Unigene2507_All	PSMD6	pink	1.10932	0.835317	1.38998	1.11265	0.942921	1.03167	0.999496	0.904094	0.896329	0.818677	0.95956
Unigene2529_All	GNB4	pink	0.621293	0.873539	2.05586	1.06055	0.981644	0.564134	0.956792	1.14069	0.849308	0.997797	0.89839
Unigene2730_All	CUTA	pink	1.01205	1.09605	1.54237	0.580918	1.5869	1.43003	0.721594	0.710461	0.709449	0.790413	0.819763
Unigene2766_All	CCDC6	pink	0.994485	0.907965	1.31173	1.14067	0.842329	1.17946	0.816472	0.880119	0.888075	1.14465	0.894042
Unigene3053_All	SNX12	pink	0.979955	0.88196	1.4229	1.07109	1.11813	0.974076	0.807483	0.805523	0.86922	0.88882	1.18085
Unigene31477_All	MYBPC2	pink	0.611213	1.81591	3.31644	0.676613	0.956548	0.631383	0.558649	0.457799	0.84653	0.608157	0.520753
Unigene3291_All	DYNC1H1	pink	0.832513	1.00984	1.35616	1.03065	1.02149	0.986528	1.019	0.938243	0.918262	0.983198	0.90411
Unigene33619_All	CASQ1	pink	0.448577	0.591224	4.89532	0.496575	0.658959	0.46338	0.565207	0.558478	0.940217	0.799364	0.582701
Unigene34660_All	NAIP	pink	1.12682	0.926245	1.42204	0.976951	1.11668	1.18879	0.585946	0.875538	1.31162	0.752715	0.716656
Unigene34910_All	CLIC4	pink	0.832073	1.03593	1.34047	0.697277	1.31467	1.31634	0.830408	1.03759	0.82292	0.936914	0.835401
Unigene3527_All	DRG2	pink	0.981968	1.01241	1.36984	1.03303	1.10471	1.0458	1.09882	0.892608	1.08802	0.699161	0.67363
Unigene3571_All	VTA1	pink	0.829	0.799156	1.40101	1.06858	1.19127	0.901123	1.05034	1.19625	0.778431	0.823197	0.96164
Unigene3595_All	COPS3	pink	0.905797	0.913949	1.2962	1.21467	0.799819	1.14312	1.00725	0.856884	1.02627	0.983696	0.852355
Unigene3638_All	ACBD7	pink	0.66297	0.763742	3.39176	0.682859	0.849265	0.843298	0.643744	0.742527	0.473361	0.550928	1.39555
Unigene37603_All	YWHAG	pink	0.874334	0.967888	2.45251	0.954773	0.862968	0.835864	0.906685	0.856848	0.704713	0.801765	0.781655
Unigene37892_All	FGB	pink	1.00118	1.36361	2.40084	0.602712	1.14635	0.63475	0.641758	0.737872	1.17539	0.733867	0.561664
Unigene3822_All	NSUN2	pink	0.870529	1.11167	1.39023	1.04986	1.32146	0.813074	1.19959	1.23006	0.744302	0.620687	0.648544
Unigene3940_All	ATP6V1F	pink	0.938326	0.867014	1.6843	1.15977	0.843555	0.784441	0.856692	1.08001	0.630555	0.88015	1.27519
Unigene3942_All	TOLLIP	pink	0.921273	0.859548	2.17789	0.823618	1.0742	0.907454	0.830067	1.02722	0.766499	0.783082	0.829146
Unigene3946_All	CARS	pink	1.22576	0.81881	1.24905	1.26008	0.973256	1.15222	0.929129	0.832293	1.05661	0.935257	0.567528
Unigene41028_All	GFAP	pink	0.378488	0.359564	4.29925	0.348209	0.399305	0.385301	0.36789	0.400062	0.390221	3.33145	0.340261
Unigene41059_All	FGA	pink	0.773504	1.31418	2.66085	0.515154	1.13705	0.551508	0.540679	0.719359	1.41629	0.75726	0.614162
Unigene4165_All	COQ7	pink	0.825826	1.46502	2.08604	0.733333	1.12147	0.631757	0.948048	0.903453	0.509535	0.857207	0.918318
Unigene4425_All	MMAB	pink	0.915065	0.882123	2.69304	1.15939	0.777806	0.822644	0.779636	0.646036	0.547209	0.863822	0.913235
Unigene4460_All	PURA	pink	0.907666	0.984817	1.2317	1.01386	1.24713	1.1845	0.927634	0.901312	0.760624	0.900404	0.940342
Unigene4555_All	MYLPF	pink	0.607634	1.66188	3.56681	0.440535	0.695741	0.521958	0.628294	0.528034	1.0032	0.74982	0.596089
Unigene4922_All	GDI1	pink	0.679306	0.788674	1.88032	1.17792	1.13988	0.601186	0.73365	1.09708	0.98839	0.993824	0.91978
Unigene5017_All	TBCB	pink	0.899796	1.19583	1.69611	0.942086	1.01407	0.887198	0.929489	0.804417	0.595665	1.15624	0.8791
Unigene5346_All	NAPA	pink	0.835549	0.609951	1.88918	1.07368	1.25917	0.97425	0.918268	0.926624	0.991796	0.73027	0.791265
Unigene54713_All	SIGLEC15	pink	0.780253	0.536814	3.13818	1.57767	1.75557	0.596893	0.519648	0.534473	0.702227	0.27933	0.578947
Unigene55746_All	PCDHA6	pink	0.565117	0.561161	2.46787	0.892885	0.267865	1.11158	1.05338	0.690573	1.02004	1.70383	0.665708
Unigene5627_All	HSD17B12A	pink	1.24561	0.782244	1.63549	0.901823	0.894349	1.05628	1.14721	0.819613	0.718718	0.691315	1.10735
Unigene564_All	TUBB4B	pink	0.746167	0.995387	1.7423	0.933455	1.17372	1.03867	0.876747	1.09687	0.864808	0.838692	0.69319
Unigene57255_All	FGG	pink	1.03471	1.36064	2.55987	0.543223	1.16094	0.66118	0.568056	0.654971	1.20337	0.701533	0.5515
Unigene6048_All	YWHAH	pink	0.805802	1.17969	1.27397	0.900081	0.99033	0.942788	0.892023	0.906527	1.06044	1.1523	0.896052
Unigene6107_All	FABP7	pink	0.676257	0.998832	5.14835	0.991393	0.611337	0.405078	0.474733	0.597811	0.229251	0.538977	0.327985
Unigene6198_All	RALBB	pink	0.941861	1.03793	1.50604	0.999315	1.07937	0.898536	1.04641	0.984245	0.757257	0.826013	0.923024
Unigene6459_All	ACAT2	pink	0.825021	0.633616	2.69452	0.965274	0.723543	1.22681	0.781295	0.834096	0.660017	0.664967	0.99085
Unigene6558_All	COASY	pink	1.01075	1.17247	2.07406	0.782321	0.949095	0.882385	0.934944	0.882385	0.509418	0.790407	1.01176
Unigene6571_All	SPTBN1	pink	0.820039	1.24974	1.83525	0.731475	1.14887	0.688013	0.688013	0.772477	1.00209	0.84054	1.2235
Unigene6699_All	LAP3	pink	0.992869	0.931311	0.848903	0.917411	0.780395	1.17059	0.990884	0.886632	1.12591	1.253	1.10209
Unigene6837_All	PFB0765W	pink	0.594177	1.4391	3.17112	0.27451	0.355912	0.214498	0.42246	0.581699	2.04991	1.224	0.672608
Unigene6980_All	APOA1BP	pink	0.74089	1.26915	1.70034	1.12023	0.914259	0.824611	0.837947	0.711255	1.12393	0.999461	0.757931
Unigene7089_All	NEK7	pink	1.09693	0.911548	1.45124	1.02234	0.914838	1.2505	0.974073	0.851217	0.704228	0.903869	0.919226
Unigene7136_All	LOC100556672	pink	0.956439	1.00426	0.483958	1.18885	0.889488	0.678115	1.15346	1.15538	1.12573	1.03295	1.33136
Unigene7146_All	NUDT2	pink	0.578369	0.725275	2.82765	0.713707	1.11336	0.792944	0.793522	1.69578	0.526316	0.657606	0.575477
Unigene720_All	NDRG2	pink	0.735491	1.04293	2.05864	0.634729	0.765646	0.894357	0.656058	0.819337	1.12236	0.925247	1.34521
Unigene728_All	RAB10	pink	1.05042	0.85084	1.34244	1.07143	1.08718	1.06618	0.845588	0.838235	0.952731	0.988445	0.906513
Unigene7347_All	NIT1	pink	0.905499	1.00239	2.01473	1.16266	1.02321	1.17443	1.01506	0.96164	0.603062	0.619361	0.517945
Unigene7359_All	CNP	pink	0.562114	0.4733	5.5385	0.553682	0.543564	0.732434	0.492974	0.537943	0.543564	0.37493	0.646993
Unigene7740_All	NANS	pink	0.694313	0.831093	1.61497	0.629048	0.810263	1.24421	1.08035	1.00606	0.754718	0.923436	1.41154
Unigene816_All	ATP6V0C	pink	1.48088	0.530156	2.05843	1.32687	1.08401	0.82189	0.740442	0.562736	1.28393	0.450188	0.660474
Unigene818_All	PVALB	pink	0.340252	0.473971	4.49268	0.303505	0.996257	0.477033	0.503232	0.537938	1.13678	0.920381	0.817965
Unigene8294_All	LANCL2	pink	0.744955	1.05337	1.49736	1.06231	0.766558	1.19342	0.894691	0.777733	0.734525	1.28654	0.988555
Unigene8537_All	NSF	pink	0.694839	1.00543	2.19986	1.04226	0.722633	1.07144	1.03184	0.826164	0.873413	0.793506	0.738614
Unigene856_All	LDHA	pink	1.1842	1.34169	1.79998	0.995909	0.753149	0.580256	1.20433	0.885779	0.615782	0.966304	0.672624
Unigene869_All	STMN1	pink	1.17408	0.935746	1.58384	0.75024	1.08838	0.867649	0.824207	1.01793	1.33728	0.779592	0.64105
Unigene8693_All	TIMM44	pink	1.14823	0.934656	0.412213	0.764718	0.571816	1.22745	0.965658	0.761273	1.28946	1.48695	1.43758
Unigene914_All	SKP1	pink	0.854967	0.963547	1.80056	1.38676	1.33631	0.707912	0.991761	1.02852	0.532644	0.723302	0.673714
Unigene9403_All	FOXK1	pink	0.996557	0.722504	1.69714	1.08924	0.864015	0.87697	0.713535	0.949719	0.808208	1.03742	1.2447
Unigene9775_All	CCDC30	pink	0.893655	0.852547	3.05809	1	0.774799	0.468275	0.428061	0.526363	1.03664	1.11081	0.85076
CL1320.Contig1_All	AK1	purple	0.725737	1.15392	1.40648	0.690902	1.00369	0.76275	2.0132	0.722834	0.91588	0.878868	0.725737
CL2674.Contig1_All	ZZEF1	purple	0.886096	0.851539	0.897616	0.886982	0.810778	0.95344	1.42396	0.879894	1.10585	1.30079	1.00306
CL2726.Contig1_All	ZG16	purple	0.676507	0.622386	0.695449	0.484379	0.409963	2.01193	3.04157	1.15074	0.893665	0.554736	0.458672
CL2732.Contig2_All	PFKL	purple	0.831947	0.777038	0.991681	1.14393	1.11647	0.760399	1.99834	1.08319	0.554908	0.718802	1.02329
CL3704.Contig3_All	SERPINB1	purple	0.474998	0.406598	0.635072	0.488773	1.99262	0.624622	2.55169	1.57889	0.588047	1.10722	0.551472
CL3871.Contig1_All	DST	purple	0.912863	1.17759	0.969461	0.71112	1.24149	0.496598	1.49436	0.875436	1.35743	0.716598	1.04705
CL4713.Contig4_All	APOA4	purple	0.49	0.629159	0.649739	0.47824	0.693349	0.33957	3.90285	0.603679	1.68756	0.633569	0.892289
CL538.Contig1_All	PLA2G4C	purple	0.980043	0.436119	0.710531	0.615467	0.743852	0.621347	3.50953	1.08589	0.860478	0.752673	0.68407
CL5639.Contig2_All	CTNND1	purple	0.89264	1.02564	0.798913	0.836403	1.2247	1.14793	1.24613	1.16489	0.96048	0.911385	0.790879
CL577.Contig1_All	KRT5	purple	0.422557	0.473264	1.28035	0.288184	1.51402	0.549324	2.0587	1.95813	1.25964	0.713699	0.482137
CL600.Contig2_All	SLC25A6	purple	0.520095	1.25707	0.910165	0.861277	0.665721	0.686525	2.0008	1.01158	0.591348	1.38397	1.11144
CL6820.Contig1_All	GFPT1	purple	0.823785	0.862503	0.706807	0.665618	0.961357	0.957238	1.39137	1.02067	1.42762	1.35925	0.823785
CL7893.Contig2_All	MTHFD1	purple	1.4585	0.726333	0.813842	0.834261	0.79634	1.10554	1.75166	0.91302	0.876558	0.746752	0.977194
CL7975.Contig2_All	PEPD	purple	0.764314	0.619858	0.560242	0.956921	0.736798	0.43413	3.44629	0.810937	0.591579	0.519733	1.5592
CL8190.Contig1_All	GK	purple	1.71768	0.908651	0.62867	0.762648	0.82792	0.717989	1.77264	0.903498	0.752342	0.728295	1.27967
CL8653.Contig2_All	GLG1	purple	1.08567	1.0075	0.920647	0.914133	1.10087	0.715456	1.51777	0.844651	0.88482	0.833794	1.17469
Unigene1017_All	PLIN3	purple	1.79182	0.860075	0.827822	0.78661	0.976543	0.548298	2.03372	0.765108	1.01596	0.686268	0.70777
Unigene1019_All	FCGBP	purple	0.646071	0.664807	0.735228	0.501351	0.749442	0.42253	2.93639	1.35158	1.55445	0.74492	0.693234
Unigene10198_All	ZNF259	purple	0.910596	0.973427	0.902401	1.06267	0.646523	0.355132	2.02334	1.63088	0.802235	0.710265	0.982533
Unigene10440_All	CG1675	purple	1.17034	0.579317	0.684647	0.540696	0.440047	1.01585	3.53793	0.617938	0.775934	0.884775	0.752527
Unigene10681_All	RNASE1	purple	0.974573	0.842031	0.511651	0.608133	1.25915	0.571099	2.08461	1.11394	1.26792	0.708514	1.05839
Unigene1206_All	LAMP3	purple	1.23512	1.1079	0.988098	1.07456	1.09185	0.862115	0.65832	0.988098	1.22401	0.755895	1.01404
Unigene12260_All	ZCCHC7	purple	0.90849	1.14379	1.37091	1.02023	0.498761	0.610505	1.59985	1.64437	0.659564	0.714982	0.828543
Unigene12872_All	GPD1L	purple	1.14132	0.975825	1.44376	0.925607	0.878813	0.752127	1.91056	0.843432	0.601473	0.579788	0.947292
Unigene12965_All	EPT1	purple	1.08428	0.715623	1.30655	0.744899	0.891276	1.19596	1.90941	0.648398	0.851158	0.727551	0.924889
Unigene1345_All	APOC1	purple	1.93935	0.729196	0.981312	0.515867	1.34785	0.484838	1.89281	0.707863	1.02204	0.671016	0.707863
Unigene13863_All	FAAH	purple	0.860855	0.814368	0.79629	0.63445	0.758413	0.859994	2.78314	0.727422	0.456253	1.24393	1.06488
Unigene1388_All	MCU	purple	0.664653	0.91855	0.868701	0.974381	0.856073	0.881329	2.45722	0.954441	0.575589	1.02423	0.824834
Unigene14666_All	MAOA	purple	0.859174	0.826525	0.496602	0.524955	0.841131	0.553308	3.12825	0.867765	0.459658	0.576506	1.86613
Unigene1889_All	DNPEP	purple	0.879648	1.05998	0.871731	0.845342	0.893723	0.862935	1.64494	0.913954	0.945622	1.0503	1.03183
Unigene2187_All	SCP2	purple	1.54408	0.772038	0.839978	0.660865	0.853874	0.688658	2.34545	0.812184	0.558956	0.605278	1.31864
Unigene24_All	PNKP	purple	0.75565	0.99368	0.671017	0.971011	0.758673	1.37151	2.00398	1.61105	0.433743	0.589407	0.840283
Unigene2502_All	SAR1B	purple	2.13925	0.830027	0.731622	0.757293	0.729483	0.868534	2.22268	0.795799	0.487748	0.545508	0.892065
Unigene25348_All		purple	0.780806	0.719123	0.589509	0.502839	0.634015	0.559838	2.07773	1.42341	1.97778	0.869037	0.865914
Unigene28726_All	LGALS2	purple	0.886811	0.57288	0.585295	0.547162	0.542728	0.588842	4.30103	2.29241	0.312157	0.219929	0.150758
Unigene30619_All	PLS1	purple	0.775686	0.453	0.642268	0.497215	0.624427	0.902898	2.66681	1.31711	0.778789	1.09139	1.25041
Unigene31442_All	FMO5	purple	1.20853	0.728741	0.890683	0.81938	0.90156	0.908811	2.13184	1.46111	0.888266	0.60668	0.454406
Unigene3160_All	CYP3A21	purple	1.63764	0.72711	0.751675	0.802442	0.804079	0.45035	2.18952	0.836832	1.19875	0.827006	0.774602
Unigene3339_All	PCK2	purple	1.58205	0.754638	0.783115	0.656551	0.621746	1.12642	2.11046	1.15015	0.548972	0.599597	1.0663
Unigene3402_All	HNRPLL	purple	1.02316	0.951539	0.821598	0.999628	0.965864	1.04976	1.26156	1.01293	0.895266	0.882988	1.13571
Unigene3491_All	ALDH18A1	purple	0.932519	1.27102	0.852323	0.781451	0.753476	0.880298	1.95549	0.927857	0.771194	0.826212	1.04815
Unigene35164_All	LOC100490320	purple	0.5145	0.825257	0.64261	0.675538	1.69116	0.448644	1.89593	2.21338	1.15454	0.515529	0.422919
Unigene3633_All	ALDH3A2	purple	1.13531	1.00702	0.841263	0.890082	0.989989	0.690267	1.79606	1.13985	0.4405	1.03994	1.02972
Unigene37152_All	SLC27A4	purple	0.687715	0.735855	0.796374	0.694592	0.783995	0.826633	1.79769	1.08246	1.09691	1.06389	1.43389
Unigene3729_All	ALDH5A1	purple	0.956688	0.860063	0.847626	0.782571	0.883023	0.788311	1.30588	0.88398	1.17003	1.23604	1.28579
Unigene39038_All	ANXA13	purple	1.9685	0.645669	0.714567	0.604331	0.620079	0.507874	4.44094	0.645669	0.314961	0.318898	0.218504
Unigene3953_All	CYP2B4	purple	0.457285	0.358969	0.521305	1.00557	0.897651	0.539597	1.93889	1.62245	1.05267	1.22964	1.37597
Unigene40583_All	ME1	purple	0.743444	1.09955	0.886185	0.678765	0.727088	0.421533	2.42288	0.854217	1.13227	1.2252	0.808867
Unigene40959_All	APOB	purple	1.50685	0.860411	0.82726	0.744384	0.985479	0.63589	2.0237	0.782055	0.881507	0.744384	1.00808
Unigene41133_All	RBM25	purple	0.664853	1.11562	0.72735	0.888909	1.12759	0.910184	1.58435	2.05706	0.765911	0.571774	0.586401
Unigene43026_All		purple	0.632839	1.14291	0.560695	0.502474	1.31251	0.34553	2.03394	0.977736	1.65424	0.698654	1.13848
Unigene49361_All	KRT13	purple	0.49592	0.480546	0.415581	0.523196	0.575763	0.323836	4.80447	2.18403	0.404671	0.344664	0.44732
Unigene5039_All	RETSAT	purple	0.645313	0.545935	0.747272	0.755016	0.653702	0.683386	3.46856	0.956999	0.884724	0.607239	1.05186
Unigene5237_All	APEH	purple	1.05324	0.875239	0.842589	0.935274	0.812045	0.820471	1.74205	0.974244	0.895251	0.974244	1.07535
Unigene5349_All	KRT14	purple	0.673689	0.780132	0.462151	0.519415	0.559162	0.392761	2.59101	1.28742	2.56137	0.497183	0.67571
Unigene5359_All	ABCD3	purple	1.16254	0.704502	0.964912	1.07768	0.814944	0.696364	1.89146	0.942824	0.724265	0.754492	1.26601
Unigene54131_All	FABP2	purple	0.617943	0.642043	0.627212	0.581484	0.536992	0.611763	4.92933	0.583338	0.94916	0.484467	0.436268
Unigene5467_All	XPNPEP1	purple	0.738552	0.580502	0.720827	0.717873	0.687592	0.623338	3.00517	0.680945	0.588626	0.674298	1.98227
Unigene582_All	PRDX1	purple	0.4118	0.383798	2.02441	0.573226	0.908019	0.308026	2.31226	0.758947	1.24322	1.06038	1.01591
Unigene584_All	ITM2A	purple	0.898326	0.62793	0.948632	1.22532	0.773459	1.0726	1.52895	0.833646	0.95492	1.1831	0.953124
Unigene6071_All	COL4A3BP	purple	1.07506	0.881548	0.968628	0.863272	1.07613	0.946052	1.21374	1.09226	1.02131	0.9181	0.943901
Unigene625_All	MVP	purple	1.02392	0.790468	0.715722	0.988085	0.929722	0.763846	1.74681	1.1386	0.886717	1.08024	0.935865
Unigene62748_All	ANPEP	purple	0.835549	0.770376	0.782074	0.762021	1.12632	0.594075	2.88348	0.717736	1.12548	0.644208	0.758678
Unigene6306_All	GLDC	purple	1.62434	0.795924	0.695216	0.784554	0.630242	0.971353	2.71264	0.818665	0.459687	0.448317	1.05907
Unigene6424_All	RNPEP	purple	0.648165	0.601497	0.644276	0.870485	0.792705	0.887985	3.0736	1.10706	0.606682	0.681221	1.08632
Unigene6460_All	ATG7	purple	0.948112	0.486382	1.33589	0.730995	0.886485	0.859938	1.64118	0.855197	1.17376	0.985089	1.09697
Unigene65990_All	MUC2	purple	0.735196	0.691819	0.555808	0.444058	0.617564	0.473466	3.05033	3.09003	0.76975	0.31834	0.253643
Unigene66121_All	RBP2	purple	0.548847	0.599341	0.595499	0.524698	0.541712	0.487377	5.59276	0.502744	1.12075	0.326015	0.160263
Unigene66636_All	MUC1	purple	0.319507	0.211833	0.293627	0.215987	0.302254	0.239631	2.92285	0.254967	3.38231	2.51388	0.343151
Unigene683_All	MVP	purple	1.01298	0.720232	0.812414	0.914725	1.02413	0.941063	1.79703	1.00488	0.750622	1.07174	0.95018
Unigene69200_All	KRT20	purple	0.634847	0.56311	0.552952	0.509148	0.537081	0.558666	3.36025	1.48808	0.626594	1.80106	0.368211
Unigene70945_All		purple	0.884956	1.17699	1.03805	0.875221	1.3646	0.557522	2.00531	0.715929	1.17434	0.518584	0.688496
Unigene7715_All	AMT	purple	1.14799	0.979232	0.722083	0.687643	0.859841	1.09059	1.77134	1.00564	0.681904	0.80933	1.24442
Unigene7917_All	TEP1	purple	0.979781	0.613343	0.741694	0.675069	0.824976	0.755411	1.44616	1.08854	1.38737	1.36973	1.11793
Unigene859_All	LASP1	purple	0.563611	0.847108	0.988574	0.626736	1.48568	0.836963	1.41917	1.71901	1.31941	0.642517	0.551212
Unigene882_All	SLC3A2	purple	0.854767	0.676121	1.81296	0.958194	0.753905	0.761598	2.53524	0.706038	0.470122	0.765871	0.705183
Unigene922_All	SRI	purple	0.863897	0.851802	0.900181	0.954606	1.06605	0.703212	1.71311	1.18699	0.797377	0.970156	0.992618
Unigene9349_All	FABP1	purple	0.570628	0.531255	0.58147	0.451367	0.483893	0.437672	5.54308	1.03227	0.539244	0.520984	0.308139
Unigene957_All	OAT	purple	0.76543	0.928467	0.834319	0.638369	0.7639	0.75548	3.18113	1.31042	0.66669	0.593209	0.562591
Unigene985_All	PPA1	purple	0.896276	0.675792	0.910617	0.886417	0.608572	1.42866	1.64825	1.0343	0.603194	1.6841	0.623808
CL1103.Contig2_All	CYP2K1	red	3.07348	0.138307	0.224364	0.224364	0.399553	0.122939	0.21207	0.252026	0.897457	1.39229	4.06315
CL1172.Contig2_All	ASPA	red	0.733774	0.670669	0.543726	0.883463	0.635448	0.531986	0.516577	0.920886	0.945834	0.830632	3.78701
CL125.Contig3_All	HEXB	red	1.58479	0.361331	0.386688	0.987322	0.614897	0.475436	1.15531	1.28526	0.725832	0.860539	2.5626
CL1281.Contig1_All	COPG2	red	0.858369	0.967382	0.919313	1.00944	0.905579	0.986266	1.09614	0.955365	1.18798	0.806867	1.3073
CL1547.Contig1_All	CNDP2	red	0.754872	0.783558	0.640887	1.00021	0.806204	0.899053	2.07967	0.879426	0.725432	0.515578	1.91511
CL1680.Contig2_All	NUDT9	red	1.20588	0.782613	0.871848	1.17935	1.05273	0.911642	0.944201	0.897172	0.817584	1.01294	1.32405
CL2336.Contig1_All	PLCH1	red	1.26947	0.884824	0.43416	0.897519	1.04224	0.826428	0.851818	1.82804	0.832776	0.723601	1.40912
CL2633.Contig1_All	ZNF451	red	0.825826	0.963739	0.687087	0.960435	1.6277	1.04137	0.911712	1.40638	0.512012	0.316291	1.74745
CL2740.Contig2_All	SH3GLB1	red	0.930154	0.885507	1.04828	1.09479	1.1599	1.22222	0.932944	0.985963	1.03619	1.0241	0.679942
CL28.Contig2_All	DIABLO	red	1.03073	0.862725	0.976106	0.938999	0.930753	1.04929	0.938999	0.82768	0.929723	1.07093	1.44406
CL3099.Contig2_All	SULT6B1	red	1.76622	0.734746	0.646435	0.773603	1.01028	0.570488	1.03854	2.19717	0.741811	0.623475	0.897238
CL3158.Contig3_All	VTGA2	red	0.672413	1.67498	0.435051	0.428327	1.56672	0.681827	0.699309	0.519775	1.30784	0.444465	2.56929
CL3158.Contig4_All	VTGA2	red	0.63698	1.30645	0.662459	0.415948	1.49244	0.779026	0.676472	0.454166	1.2402	0.898778	2.43708
CL3411.Contig1_All	HSD17B4	red	1.36155	0.724347	0.909519	0.524199	0.661716	0.69167	1.55762	0.865949	0.985766	0.687585	2.03008
CL3718.Contig2_All	DDB_G0268948	red	0.624964	0.843077	0.78683	0.62309	0.733083	0.61309	0.638089	0.729334	0.598716	0.664962	4.14476
CL388.Contig1_All	ATP1A1	red	0.665416	0.98282	1.69348	0.497066	0.596213	0.612183	1.31619	0.969512	0.837759	0.67939	2.14996
CL3930.Contig2_All	GSTO1	red	1.04463	0.785565	0.739601	0.966287	0.849288	1.27236	1.13343	0.89943	0.886895	0.834663	1.58784
CL4040.Contig2_All	ALLC	red	1.84008	0.524423	0.699231	0.388257	0.636668	0.590666	0.552024	0.44714	0.982603	0.909	3.42991
CL4272.Contig2_All	PRKAR1A	red	0.738007	1.13284	1.24649	0.834686	0.986716	1.1786	0.890037	1.30701	1.0214	0.999262	0.664945
CL4378.Contig3_All	CYP7B1	red	1.46706	0.83769	0.897839	0.755535	0.652841	1.34236	0.777541	2.09789	0.48853	0.86263	0.820085
CL4488.Contig3_All	CYP4F22	red	1.07181	0.814577	0.50911	1.10504	0.584137	0.453376	0.937835	1.9732	0.585209	0.749196	2.21651
CL4820.Contig2_All	CTBS	red	1.2828	0.324548	0.44898	1.07114	0.685015	0.637551	1.18017	1.02496	1.69971	0.542624	2.10251
CL5302.Contig2_All	OPLAH	red	0.733284	0.536031	0.609359	0.584428	0.55583	0.85061	0.571229	0.611559	0.84841	1.05153	4.04773
CL5354.Contig1_All	H2AFY	red	0.768532	0.821561	0.929155	1.0306	1.26347	0.960665	1.12206	1.05981	0.845385	0.817718	1.38105
CL5508.Contig1_All	EHHADH	red	1.45695	0.508477	0.541987	0.778013	0.558013	0.560927	1.24278	0.792583	0.725563	0.676026	3.15868
CL5726.Contig1_All	NAGA	red	1.23637	0.501967	0.663932	0.723278	0.901315	1.13623	1.00517	0.802405	1.07193	1.14735	1.81005
CL5748.Contig1_All	IFI30	red	0.887383	0.907793	0.520894	1.06397	0.885608	0.643353	0.877622	0.902469	0.957486	0.624718	2.7287
CL5755.Contig2_All	AADAT	red	0.612404	0.912482	1.01047	0.379078	1.44834	0.565249	0.55545	0.914319	0.77959	0.631388	3.19124
CL5787.Contig2_All	ILVBL	red	1.41425	0.697223	0.719851	0.943302	0.659038	0.844304	1.4793	0.984315	0.916431	1.05644	1.28555
CL5835.Contig2_All	SLC4A4	red	0.442193	0.830881	2.09511	0.36702	0.444404	0.451037	1.07188	0.680093	0.594308	0.70574	3.31733
CL5969.Contig2_All	ECM29	red	0.980217	1.07236	0.816521	1.12431	1.24488	0.932187	1.02923	1.01551	0.700855	0.838086	1.24586
CL5994.Contig1_All	CCBL1	red	1.27521	0.581498	0.453976	0.501159	0.870971	0.489682	0.497334	0.642708	1.1885	1.16172	3.33724
CL600.Contig3_All	SLC25A5	red	0.749217	1.03991	1.13656	0.743972	0.945512	0.89906	1.03692	0.958997	0.624098	1.30139	1.56436
CL6264.Contig1_All	GNPDA1	red	0.711238	1.07255	0.916785	0.861309	0.916785	1.00925	1.63798	0.755334	0.847084	0.778805	1.49289
CL6378.Contig2_All	CYP2C20	red	1.97913	0.405721	0.320619	0.312702	0.168226	0.471033	0.302807	0.407701	1.10831	1.24487	4.27888
CL6457.Contig2_All	GPX4	red	1.2961	0.885236	0.894309	0.821727	0.944857	1.11465	1.14964	1.05632	0.59491	0.680452	1.5618
CL6464.Contig2_All	LAMP2	red	1.16711	0.778462	0.858992	1.08424	1.11809	1.13326	0.820477	0.901008	1.07724	0.664085	1.39703
CL6711.Contig2_All	DDAH1	red	0.578612	0.656725	1.07911	0.807164	0.542738	0.455368	0.507443	0.786913	0.62548	0.566462	4.39398
CL690.Contig2_All	ABHD10	red	0.913697	0.956641	1.05897	0.523548	0.658776	1.08273	0.727303	0.776643	0.488828	0.659689	3.15317
CL7256.Contig1_All	GLB1	red	1.22236	0.803089	0.972997	0.837315	1.37638	0.675964	0.92288	0.944883	0.557395	0.677186	2.00956
CL7941.Contig1_All	ACO1	red	1.49762	0.681416	0.933016	1.0663	0.620014	0.89857	1.10075	1.15466	0.801225	0.620014	1.62641
CL832.Contig2_All	AVD	red	0.705038	0.296821	0.37226	0.345469	0.774837	0.219267	0.28554	1.06884	0.882707	0.679656	5.36957
CL8529.Contig1_All	ARFGEF2	red	0.867576	0.77301	0.814654	0.807714	0.846754	1.11831	0.935247	1.27013	1.09488	0.898809	1.57292
CL8614.Contig2_All	TMLHE	red	0.665054	0.851935	0.55	1.01753	0.708283	0.67104	1.16385	0.893833	0.943712	0.866566	2.6682
CL8739.Contig2_All	MAT2A	red	0.970959	0.949598	0.934063	0.936976	0.867067	0.859299	1.20593	1.05058	1.04184	0.985524	1.19816
CL8796.Contig2_All	ACSM3	red	2.2417	0.970654	0.347463	0.419197	0.35643	0.952721	0.284695	0.327288	0.638883	0.87202	3.58895
CL9088.Contig13_All	POL	red	1.3253	0.942289	0.723614	0.948916	0.72494	0.823012	1.47904	1.03108	0.663976	0.718313	1.61952
Unigene1048_All	CTSB	red	1.06579	0.638407	0.575526	0.775894	0.819591	0.859025	1.14999	1.70313	0.992249	0.624552	1.79585
Unigene10938_All	DERA	red	0.904159	0.902351	0.88698	0.9783	0.636528	0.889693	0.981917	0.743219	1.30018	0.974684	1.80199
Unigene1136_All	PSMB1A	red	1.09019	0.932111	0.855798	1.1447	0.98335	0.997522	1.08038	0.909217	0.86779	0.845986	1.29296
Unigene12914_All	PRCP	red	1.27714	0.499361	0.448276	0.733078	0.560664	0.439336	0.586207	0.628352	0.858238	0.736909	4.23244
Unigene13952_All	SFXN5	red	0.920271	0.757383	1.12181	0.981929	0.954321	0.770267	1.04911	1.05923	0.842968	0.757383	1.78533
Unigene1397_All	PSMC1	red	0.923051	0.957204	0.951666	1.14735	0.926743	0.958127	0.95905	0.905513	1.02551	0.945204	1.30058
Unigene1415_All	LGALS9	red	1.45042	0.435127	0.581619	1.26187	0.564214	0.488792	1.73325	1.96387	0.61788	0.567115	1.33584
Unigene1440_All	NDRG1	red	0.634189	0.41032	0.443932	0.403344	0.488325	0.312021	1.94442	1.61781	1.04387	0.958893	2.74287
Unigene1464_All	LAMA3	red	0.819367	0.827561	1.09795	0.503091	1.02912	0.448194	0.807896	0.997989	1.58302	1.25035	1.63546
Unigene1589_All	CHMP3	red	0.939047	0.959706	1.09869	1.2771	1.24518	0.862045	0.958767	1.24424	0.881765	0.944682	0.588783
Unigene1609_All	HSDL2	red	1.37845	1.24749	0.544486	0.606516	0.663033	0.938722	1.07932	0.912531	0.758145	0.898747	1.97256
Unigene1674_All	ARL6IP5	red	0.543076	1.5999	0.997087	1.16164	1.56732	0.978623	0.760306	0.98351	0.995458	0.875438	0.537645
Unigene1733_All	NOP58	red	0.925848	0.990657	0.876778	0.960104	1.07121	0.954549	0.97214	0.833263	0.959179	1.07676	1.37951
Unigene17366_All	PGM3	red	1.10475	0.831877	0.937933	0.772221	0.983228	1.00864	1.27488	0.934619	1.00532	0.850658	1.29587
Unigene17545_All	RBKS	red	1.32275	0.743386	0.776455	0.46164	0.810847	0.818783	1.79101	0.846561	1.29497	0.701058	1.43254
Unigene1784_All	CHMP2A	red	0.633239	0.617408	0.950492	1.15313	0.954292	0.806114	0.840942	1.21392	0.806747	1.00875	2.01497
Unigene18442_All	MOSC1	red	1.48488	1.59476	0.487041	0.424676	0.688985	0.5598	0.895383	0.746895	0.519708	0.889444	2.70842
Unigene1944_All	TXNDC17	red	1.0989	0.674725	0.614286	0.682418	0.767033	1.15604	1.17033	0.846154	0.63956	0.767033	2.58352
Unigene20562_All	FAAH	red	1.87043	0.452644	0.39279	0.411495	0.407754	0.549906	0.793062	0.353511	1.19708	0.929604	3.64173
Unigene2084_All	NME7	red	0.449457	0.955994	1.97806	0.329002	0.383386	0.404511	1.31646	0.788796	0.657555	0.622497	3.11428
Unigene2103_All	CTSK	red	1.62458	0.630335	0.336287	1.15345	0.68882	0.609216	1.1307	2.02747	1.19731	0.718062	0.883769
Unigene21154_All	ACAD11	red	1.6129	0.472581	0.522581	0.56129	0.514516	0.748387	1.12258	0.935484	1.26774	1.0129	2.22903
Unigene2134_All	SNX3	red	0.901861	0.837829	0.689924	0.94966	1.04436	0.901861	0.928917	1.03443	1.33926	0.968599	1.4033
Unigene2287_All	AADA	red	1.27079	0.785351	0.4003	1.48429	0.757394	0.578212	1.96846	0.843808	0.313886	0.71927	1.87823
Unigene2364_All	BHMT	red	1.56117	0.376242	0.554215	0.335651	0.374681	0.498013	0.291939	0.540165	1.43784	1.20991	3.82018
Unigene2423_All	FUCA1	red	1.05668	0.485014	0.554755	0.916138	0.787224	0.961575	0.992219	0.846398	0.771374	1.09683	2.5318
Unigene2537_All	RPE	red	0.923206	0.661016	0.911204	1.08384	0.974906	0.911204	0.979522	0.945363	0.903819	1.00722	1.6987
Unigene2541_All	ARL8B	red	1.32738	0.934476	0.938458	0.83625	0.854833	1.14287	0.846869	0.811029	0.795101	1.01943	1.4933
Unigene2600_All	CTSC	red	1.07328	0.552737	0.277978	0.756659	0.856474	0.303737	0.540931	1.16987	0.915504	0.949849	3.60299
Unigene26565_All	ACOX1	red	1.68557	0.669169	0.682654	0.655685	0.512412	0.841097	1.39902	0.72985	0.650628	1.0855	2.08842
Unigene2695_All	VPS35	red	0.994215	0.897777	1.00117	0.978308	1.26762	0.884852	1.08071	1.031	0.790401	0.935557	1.13838
Unigene27079_All	GAA	red	0.866619	0.926416	0.997479	0.812022	1.06941	0.775624	1.07374	1.3034	0.916017	0.519972	1.73931
Unigene27346_All	SARDH	red	1.64008	0.677352	0.657671	0.42314	0.587148	0.747875	0.64127	0.795438	0.747875	0.943045	3.13911
Unigene2752_All	ANTXR2	red	0.847784	0.607861	1.04362	0.527322	1.10212	0.552755	0.6121	0.923237	1.01565	1.05888	2.70867
Unigene2880_All	CBR1	red	1.23471	0.84207	0.577843	1.00505	0.65316	0.740824	0.975418	1.01122	0.728477	0.856886	2.37434
Unigene29737_All	PYROXD2	red	0.570747	0.510247	0.708297	0.480569	0.426348	0.668344	1.36237	0.676335	0.607845	0.711721	4.27718
Unigene30008_All	XYLB	red	1.04533	0.629288	1.01397	0.837309	0.627198	1.31607	0.505939	0.674237	0.938706	0.88853	2.52342
Unigene31554_All	ACOX2	red	1.69937	0.397652	0.465626	0.406149	0.474123	0.67125	1.01282	0.856481	0.893867	1.05191	3.07076
Unigene3260_All	UGDH	red	1.18996	0.936499	0.647339	0.93055	0.92103	0.949589	0.941259	1.34704	0.974578	0.92579	1.23637
Unigene3261_All	IDH3G	red	0.584019	1.67847	1.27608	1.56868	0.589275	0.871941	0.944359	1.02612	0.560074	1.24221	0.658774
Unigene33343_All	CALB1	red	0.45929	0.358246	0.391775	0.342171	0.357328	0.462965	0.327015	5.26852	0.657704	0.371566	2.00342
Unigene3373_All	NIT2	red	1.33787	0.592678	0.508392	0.584651	0.508392	0.820117	0.57261	0.618098	0.826806	0.670275	3.96011
Unigene3400_All	FAHD2	red	1.02183	1.16182	0.97176	0.914538	0.89921	1.04124	1.08416	0.875708	0.729587	0.888992	1.41115
Unigene34447_All	GGT1	red	1.65463	0.948105	0.559266	0.31438	0.969615	0.766095	0.94645	0.549338	0.398767	0.56423	3.32912
Unigene3625_All	ALDH7A1	red	1.10309	0.744585	0.544926	0.547132	0.533895	1.0347	0.649719	0.552647	0.954172	0.81077	3.52437
Unigene38007_All	LRP2	red	0.796524	0.823606	0.704924	0.784576	0.839537	0.450833	0.514555	0.463577	0.937509	0.789356	3.895
Unigene38160_All	HK1	red	2.07	0.637561	0.755551	0.529921	0.395371	0.517501	1.52766	0.649981	0.608581	0.883892	2.42397
Unigene3818_All	LTA4H	red	0.830063	0.9222	0.91639	0.91307	0.893148	1.10232	1.44929	0.886508	0.940462	0.708874	1.43767
Unigene3945_All	GCDH	red	1.49884	1.14661	0.797384	0.628015	0.687968	0.705954	0.825862	0.954762	0.941273	0.963755	1.84957
Unigene39577_All	DAO	red	0.498482	0.424208	0.435175	0.391308	0.335977	0.456609	2.30548	0.488014	0.69289	0.539856	4.432
Unigene40034_All	ACOT2	red	1.30347	0.736462	0.997156	0.851167	1.12881	0.778173	1.78967	0.934589	0.112099	0.595687	1.77272
Unigene4018_All	AMACR	red	1.26248	1.20693	0.821875	0.988523	1.04407	0.772639	1.03018	0.86985	0.50878	0.645128	1.84954
Unigene4040_All	DECR2	red	1.91704	0.644127	0.578947	0.580864	0.573196	0.822412	1.03137	0.680551	1.09272	0.893343	2.18543
Unigene4168_All	CYP2K1	red	2.5737	0.195601	0.365466	0.182733	0.473561	0.159569	0.203322	0.39635	1.39752	0.993449	4.05873
Unigene4249_All	ACAA1	red	1.8407	0.539324	0.434404	0.42336	0.439926	0.469378	1.18909	0.614793	1.44311	1.01422	2.5917
Unigene4277_All	ECI2	red	1.20733	1.35704	0.699045	0.812534	0.73285	0.688179	1.23872	0.853584	0.558995	0.852376	1.99934
Unigene4322_All	EPS8L2	red	0.716239	1.18108	1.0056	0.590181	0.829405	0.728415	1.6803	1.02136	0.87023	0.807201	1.57
Unigene4379_All	NPM3	red	0.855565	0.873532	0.695574	1.15929	0.77942	1.11566	1.11908	1.19779	0.879521	0.61344	1.71113
Unigene45341_All	GULO	red	0.704857	0.474369	0.813405	0.174805	0.4934	0.462386	0.375689	0.649173	0.925477	0.767589	5.15885
Unigene4540_All	ARSB	red	1.38208	0.519663	0.760146	0.793316	1.19274	0.330318	0.544541	0.919085	0.46438	0.760146	3.33358
Unigene4962_All	ENPP6	red	0.676965	0.788664	2.01397	0.483353	0.911871	0.52194	0.464398	0.811004	1.27405	0.605206	2.44858
Unigene52166_All	AMBP	red	0.73148	1.09649	0.901915	0.532518	1.19378	0.512768	0.646629	0.831693	1.29911	0.956045	2.29758
Unigene5312_All	SLC9A3R1	red	0.722591	0.572292	0.737765	0.807857	0.713197	0.739933	1.46758	0.967549	1.35197	0.740656	2.17861
Unigene53743_All	ATP6V1G2	red	1.14619	0.555903	1.29863	0.910076	0.822966	0.818381	1.20809	0.891737	1.11524	0.730124	1.50266
Unigene5500_All	ATP6V1H	red	0.747333	0.834024	0.976765	0.798899	0.841497	0.652422	0.624023	0.847476	1.75324	0.890074	2.03424
Unigene56207_All		red	2.66086	0.292695	0.250121	0.194243	0.377842	0.574746	0.356555	1.54596	0.891388	0.830189	3.0254
Unigene5738_All	CAT	red	1.5912	0.614205	0.442355	0.596702	0.480544	0.649212	1.42413	0.638073	0.8322	0.930855	2.80052
Unigene5757_All	VIL1	red	0.530095	0.416125	0.609079	0.452171	1.8002	0.706617	0.489808	1.38461	0.95152	0.896921	2.76285
Unigene5798_All	FMNL2	red	0.985045	0.385153	1.05597	0.770305	0.527984	0.75356	1.50121	0.944658	0.421599	1.2057	2.44882
Unigene58928_All	PDZK1	red	1.2307	0.412285	0.520586	0.29906	0.537816	0.255986	2.51063	0.52674	1.1667	0.664578	2.87492
Unigene5998_All	PSAT1	red	0.705897	0.915549	1.33485	0.877431	0.950138	0.758134	0.931785	1.18308	1.03273	0.75884	1.55156
Unigene6007_All	ALDH16A1	red	0.910144	0.741767	0.815489	1.03028	0.766341	0.82277	1.32335	0.834602	0.928347	1.104	1.7229
Unigene6026_All	ERAP1	red	1.001	0.987988	0.750751	1.06607	0.967968	0.942943	1.35736	1.15015	0.622623	0.837838	1.31532
Unigene62126_All	SLC27A2	red	0.751828	1.11346	0.730025	0.50974	0.333812	0.563119	1.12022	0.761602	1.28863	1.54801	2.27954
Unigene63126_All	TBFA	red	0.82626	1.66078	0.650267	0.643657	0.359423	0.955983	0.79982	0.699842	0.968377	0.646962	2.78863
Unigene637_All	AHCY	red	1.16476	0.6313	0.719822	0.863088	0.726811	1.4082	0.994706	0.730305	0.964422	0.698856	2.09773
Unigene64008_All	GRHPR	red	0.505561	0.361476	0.494944	0.437816	0.36906	0.414055	0.471689	0.641052	0.939333	0.663802	5.70121
Unigene64667_All	GLS	red	0.930862	0.82009	1.2306	1.0798	0.689769	0.920623	1.01929	0.837776	0.821021	1.01557	1.63459
Unigene66316_All	SERPINF2	red	0.674805	0.98859	0.921109	0.774002	1.22477	0.478437	0.458868	0.713269	1.83412	0.862401	2.06963
Unigene6649_All	THEM4	red	1.10011	0.843784	0.810781	0.754675	0.814081	0.712871	1.37734	0.880088	0.757976	0.689769	2.25853
Unigene6698_All	ATP6V0A1	red	0.698102	0.664594	1.07996	0.602462	0.548709	0.673669	0.671575	0.632481	1.10859	1.36968	2.95018
Unigene6740_All	CASP8	red	0.746117	0.861019	1.2199	1.25571	1.40419	0.744625	0.746117	1.03859	0.830428	0.61107	1.54222
Unigene68894_All	AGXT	red	1.6352	0.214211	0.261632	0.238739	0.349933	0.660621	0.233834	0.410436	1.13974	1.13483	4.72083
Unigene6910_All	CPQ	red	1.4413	0.827306	0.722091	0.680294	1.16601	0.651468	0.549135	0.690383	1.3332	0.802804	2.13601
Unigene6917_All	ADPRH	red	1.40773	0.73765	0.391349	0.453289	0.522268	1.14167	0.816483	0.778475	0.651779	0.734835	3.36447
Unigene69344_All	HAAO	red	1.75299	0.468048	0.469801	0.373386	0.406693	0.801116	1.03952	0.461036	0.764303	0.881753	3.58135
Unigene6989_All	DHRS13	red	0.904754	0.907468	0.702994	0.693042	0.792565	1.30827	1.29651	0.979849	0.465044	1.00699	1.94251
Unigene70244_All	ACMSD	red	0.702023	0.453507	1.53252	1.72487	0.826983	0.363648	0.342587	0.490012	0.803114	0.695705	3.06503
Unigene7152_All	HPGD	red	1.63812	0.676545	0.630678	0.892777	0.720774	0.289948	1.42025	0.688012	0.751899	1.22532	2.06567
Unigene7261_All	LRPAP1	red	0.927957	0.948372	1.00869	0.595748	1.06251	0.708959	0.854648	1.24068	0.631939	0.777628	2.24287
Unigene745_All	PRDX6	red	0.90468	0.822354	0.774406	0.818735	0.604326	1.30726	0.930915	2.43359	0.661321	0.814212	0.928201
Unigene7536_All	BDH2	red	0.929604	0.848728	0.803178	1.01885	0.884053	1.17316	1.05045	0.856165	0.721372	0.729739	1.9847
Unigene8239_All	C16ORF13	red	0.685572	0.429168	0.579308	0.684886	0.440823	0.422312	0.440137	4.91898	0.456591	0.52789	1.41433
Unigene8381_All	EEA1	red	0.841236	1.07426	0.815999	1.00275	1.13819	1.118	0.890869	1.1281	0.782349	0.81684	1.3914
Unigene861_All	STIP1	red	0.88	1.14136	1.1176	1.12288	0.92048	1.06568	1.05864	0.91696	0.87208	1.078	0.82632
Unigene864_All	GSTP1	red	2.41069	0.494192	0.537585	0.373658	0.477318	0.605084	0.518299	1.46329	0.631602	0.894368	2.59391
Unigene9061_All	CPT2	red	1.11607	0.96875	0.5625	0.438616	0.580357	0.763393	0.777902	1.00223	0.738839	0.9375	3.11384
Unigene912_All	NMRAL1	red	1.29442	0.625206	0.925512	0.745587	0.696399	0.520358	0.713227	0.865968	0.943634	0.669216	3.00047
Unigene933_All	CLTA	red	1.09846	0.794188	1.13032	1.04244	0.81396	0.904034	1.02157	0.760136	0.87108	0.908428	1.65538
Unigene9644_All	PNP	red	0.583214	0.576799	0.913896	0.573883	0.549971	0.616457	1.13785	0.722602	0.848576	0.872488	3.60426
CL1109.Contig2_All	NES	salmon	0.571547	1.99241	0.543542	0.675569	1.39	0.451522	0.584693	0.877897	2.59082	0.833316	0.488673
CL2239.Contig3_All	MAP2K2	salmon	1.0157	0.8735	1.42705	0.974054	0.818652	1.11016	1.14977	0.955771	0.542382	1.11727	1.0157
CL2299.Contig3_All	PXN1	salmon	0.65135	1.07212	1.09687	0.586866	1.3496	0.595985	0.60315	0.756869	2.90893	0.883882	0.494375
CL2625.Contig4_All	LPCAT2	salmon	0.347672	1.3813	0.722115	0.163754	1.24467	0.639717	0.570182	0.920288	2.65622	1.17548	1.17861
CL2738.Contig2_All	FKBP10	salmon	0.54442	1.34145	0.691413	0.680525	1.34091	0.677803	0.701757	0.992477	2.27731	0.933135	0.818807
CL2794.Contig2_All	KRT5	salmon	0.383008	0.451184	0.449269	0.29913	3.11194	0.454631	0.391818	0.429735	4.00627	0.544255	0.47876
CL290.Contig1_All	APMAP	salmon	1.54018	0.867124	1.51246	0.777793	0.74699	1.12896	0.905629	0.927191	0.565248	0.810137	1.21829
CL3073.Contig2_All	HSPA8	salmon	1.11246	1.02458	1.20034	1.19701	0.854369	0.915554	1.15028	0.973402	0.797633	0.743123	1.03125
CL3133.Contig3_All	PMP2	salmon	0.308097	1.26197	2.35171	0.216592	0.978209	0.204885	0.306557	0.42425	2.81231	1.49612	0.639302
CL3401.Contig2_All	SSC5D	salmon	0.710824	0.938998	1.05913	0.688078	1.47425	0.519612	0.565105	1.09751	1.77208	1.3591	0.815315
CL3539.Contig2_All	C2	salmon	0.758987	1.05727	0.865245	0.437936	1.22425	0.977575	0.766577	0.739253	1.74947	0.991237	1.43221
CL3611.Contig1_All	CFI	salmon	0.599782	1.21636	0.980643	0.485224	1.35911	0.421047	0.515812	0.79651	2.18141	1.6632	0.780916
CL4194.Contig2_All	LOC100695605	salmon	0.806866	0.800411	1.07394	0.750385	1.68554	0.52769	0.455072	0.948874	2.3036	0.856891	0.790728
CL4665.Contig1_All	ANXA1	salmon	0.491752	0.811391	0.759265	0.932854	1.83325	0.467656	0.748938	1.51656	1.91587	0.852206	0.670258
CL514.Contig1_All	COL6A3	salmon	0.540222	0.821678	0.326294	0.51105	1.4143	0.376535	0.641784	1.17174	3.00958	1.57097	0.615853
CL5236.Contig2_All	CDV3A	salmon	0.959442	0.949847	0.67065	0.572787	1.43053	1.28757	0.646664	1.09376	1.55046	0.976712	0.861579
CL6018.Contig1_All	PTGR1	salmon	1.36375	0.542772	0.576866	0.38185	1.6965	0.384577	1.46603	0.669601	1.55058	1.16191	1.20555
CL6210.Contig2_All	IGHE	salmon	0.58492	0.952249	1.97937	0.483729	1.19675	0.641072	0.586674	0.827661	1.88169	0.841115	1.02478
CL6263.Contig1_All	HUWE1	salmon	0.939529	0.848394	1.10676	1.22045	1.0316	1.08891	1.01187	0.875641	0.781688	1.07482	1.02033
CL6359.Contig5_All	FBN2	salmon	0.353448	2.02101	0.313155	0.347793	1.8556	0.232922	0.353448	0.884326	3.14321	0.800559	0.694525
CL6866.Contig2_All	MFAP5	salmon	0.28077	1.33646	0.232477	0.284701	1.6178	0.389989	0.421155	0.858594	3.6618	1.11438	0.801879
CL7420.Contig3_All	TTN	salmon	0.550413	3.42302	0.281811	0.344558	0.424919	0.286215	0.265849	0.418314	3.75932	0.502527	0.743057
CL7485.Contig2_All	AHNAK	salmon	0.67192	1.01057	0.766661	0.524097	1.83904	0.532161	0.758598	1.22894	2.36852	0.897685	0.401808
CL8245.Contig1_All	ARMI	salmon	1.41862	0.822801	0.878127	1.2725	1.01006	1.01715	1.30513	1.1959	0.563193	0.678102	0.838406
CL8874.Contig3_All	TY3BI	salmon	1.09715	1.03132	1.33852	1.10154	0.831638	1.39338	1.00499	0.555157	0.401556	0.811889	1.43287
Unigene1044_All	PLS3	salmon	0.845114	0.476644	0.777505	1.03442	1.48233	0.686232	0.59496	0.796942	1.64628	1.5474	1.11217
Unigene1063_All	DPT	salmon	0.394011	0.831757	0.358944	0.316785	1.6446	0.250985	0.415682	0.774232	3.45311	1.87864	0.681245
Unigene10892_All	FGD4	salmon	0.756482	1.54549	0.770098	0.593082	1.11203	0.64074	0.75043	0.852555	2.26869	1.03714	0.673269
Unigene1114_All	CANX	salmon	1.20508	0.859224	1.48346	1.14603	1.0436	1.05083	1.02312	0.94599	0.615798	0.626643	1.00022
Unigene1200_All	DBI	salmon	1.52608	0.843923	1.88166	0.813402	0.859184	0.89581	1.46809	1.21934	0.293008	0.608907	0.590594
Unigene1201_All	SERPINF1	salmon	0.49975	1.36532	0.358321	0.586707	1.30385	0.688156	0.61919	0.676662	2.52574	1.4038	0.972514
Unigene1214_All	HNRNPUL1	salmon	0.519677	1.22228	0.465111	1.02013	1.46913	0.698965	0.556054	1.03935	2.44768	0.808617	0.753012
Unigene1461_All	PSMD13	salmon	0.999455	1.0924	0.964474	1.0964	0.857532	1.17836	0.988461	1.00645	0.7336	1.11739	0.965473
Unigene1468_All	FIS1	salmon	1.14203	1.24367	0.977575	1.0027	0.770868	1.40241	1.27564	0.949024	0.565303	0.689784	0.981001
Unigene1480_All	USP14	salmon	0.999636	1.07761	1.24055	0.996638	0.76972	1.15858	1.06561	0.894675	0.707743	1.07861	1.01063
Unigene16069_All	LAMA4	salmon	0.691867	1.1907	0.511982	0.507831	1.63557	0.774892	0.669728	1.0807	1.76772	1.53318	0.635826
Unigene1632_All	MYG1	salmon	1.04553	0.896017	0.989069	1.27241	0.934702	1.04866	1.05285	0.963977	0.754871	0.693185	1.34873
Unigene1783_All	RAD23B	salmon	0.924137	1.21432	0.819709	0.841889	1.15055	0.955557	0.913971	1.21339	1.23742	0.749475	0.979585
Unigene1789_All	BCAP31	salmon	1.09529	0.928806	1.01424	1.03067	0.88609	1.1621	1.09639	0.933187	0.71851	1.20372	0.930997
Unigene19530_All	MMP18	salmon	0.732308	0.99301	1.1219	0.596831	1.32987	0.954197	0.817256	0.828973	2.06438	0.834831	0.72645
Unigene1989_All	RAB18	salmon	1.01682	1.1002	1.22426	1.1002	0.931411	1.12257	1.14698	0.847014	0.772786	0.835829	0.901923
Unigene2179_All	SCCPDH	salmon	1.33625	0.984815	1.44983	0.839164	0.903304	1.38569	1.01689	0.82981	0.613338	0.557216	1.0837
Unigene23600_All	ENOSF1	salmon	1.30502	0.917428	1.02052	1.30241	0.970934	1.59473	0.826077	0	0.548108	1.04793	1.46684
Unigene2470_All	PSMD4	salmon	1.0042	0.879679	1.08755	1.25525	0.867628	1.06646	0.975078	0.900767	0.741099	1.1729	1.04939
Unigene2571_All	LEC	salmon	0.619265	1.2602	1.20757	0.696054	1.36486	0.85087	0.649609	0.938805	2.13584	0.700388	0.576535
Unigene26275_All	GUCY2E	salmon	0.689742	0.871833	0.913908	0.639391	1.28154	0.804239	0.619388	1.0084	1.97887	0.860798	1.33189
Unigene27087_All	MMRN1	salmon	0.776836	0.852189	0.344915	1.32684	1.68107	1.10155	0.724788	0.941525	1.69506	0.891808	0.663418
Unigene2767_All	STOML2	salmon	0.937926	1.51569	0.835692	0.7691	0.919168	0.6603	0.979195	0.967002	1.71359	0.830065	0.872271
Unigene28971_All	ESPL1	salmon	0.722354	1.21933	1.04091	0.879827	1.06186	1.11242	0.875493	0.946283	1.55162	1.04236	0.547544
Unigene2944_All	EFHD1	salmon	1.35202	0.85177	1.11136	1.20329	1.10865	1.04105	1.32768	0.927483	0.528638	0.712512	0.835546
Unigene3060_All	COL5A1	salmon	0.535514	0.955358	0.47393	0.451974	1.59423	0.388783	0.534979	1.00088	2.62295	1.65046	0.790955
Unigene30850_All	LOC100496372	salmon	0.47182	1.12859	1.05452	0.436905	1.60371	0.692159	0.601098	0.83229	2.50725	1.01394	0.657716
Unigene3099_All	GSR	salmon	0.761984	0.829039	0.7757	0.972291	1.10488	0.808465	0.881615	1.19631	1.3228	1.16888	1.17803
Unigene32419_All	SOD3	salmon	0.913621	0.762874	0.412957	0.507973	1.43347	0.460465	0.718106	0.892608	2.9647	1.29003	0.643189
Unigene3680_All	LUM	salmon	0.326836	0.717732	0.350368	0.235649	1.39036	0.366383	0.481757	1.01777	3.8083	1.59235	0.712503
Unigene3727_All	PRP2	salmon	0.438492	1.15586	0.552061	0.420952	1.83465	0.80244	0.6744	1.2383	1.96357	1.35319	0.566093
Unigene37421_All	C6	salmon	0.671141	1.34564	1.13691	0.73557	1.31141	0.587248	0.578523	0.867785	1.91275	0.957718	0.895302
Unigene3835_All	UMPS	salmon	1.05273	0.795866	1.15695	1.24644	0.970619	0.953775	1.01904	0.950617	0.622165	0.765336	1.46646
Unigene39497_All	ALB	salmon	0.516311	1.14724	1.11575	0.480685	1.56132	0.586013	0.678432	0.92781	2.20568	1.03004	0.750716
Unigene39832_All	CR1L	salmon	0.704361	1.42703	1.05865	0.607159	1.27912	0.580393	0.546584	0.872703	1.89473	1.13684	0.892425
Unigene4020_All	PRELP	salmon	0.459194	1.10253	0.6842	0.336589	1.62876	0.492716	0.611647	0.962012	3.04308	1.12181	0.557462
Unigene40232_All	POL	salmon	0.538635	1.2087	0.300558	0.393742	1.83082	0.412056	0.751934	1.48394	2.21756	1.0568	0.805259
Unigene41674_All	ALB	salmon	0.682552	1.19583	1.18559	0.533073	1.28729	0.744664	0.821792	1.10369	1.90432	0.750124	0.791077
Unigene44960_All	GC	salmon	0.656364	1.62647	0.663584	0.451578	1.42234	0.609106	0.623546	0.80864	1.87917	1.01999	1.23921
Unigene45596_All	COL21A1	salmon	0.586667	0.42592	0.910507	0.994987	1.49013	0.37312	0.76736	0.94864	2.21115	1.3992	0.89232
Unigene4662_All	CR1	salmon	0.680819	0.987188	0.919787	0.744136	1.37389	0.71486	0.720307	0.953147	1.71294	1.20777	0.985146
Unigene49636_All	F10	salmon	0.601685	1.03369	1.38929	0.471721	1.63538	0.423586	0.53911	0.83574	2.51865	0.93923	0.611913
Unigene50640_All	FBN2	salmon	0.548519	1.45522	0.35928	0.790416	1.73058	0.37409	0.400967	1.23691	2.52374	0.718011	0.862272
Unigene58535_All	ARMI	salmon	0.512152	0.757473	0.72111	0.615095	1.2814	0.93058	0.574122	1.60099	1.99534	1.48575	0.52598
Unigene68040_All	KNG1	salmon	0.707714	1.12385	1.13234	0.605096	1.40481	0.669498	0.616419	0.72753	2.13163	0.978061	0.903043
Unigene68325_All	F13B	salmon	0.770308	1.26408	0.810364	0.503782	1.28641	0.429832	0.532283	0.737955	2.1145	0.991387	1.5591
Unigene68860_All	AHSG	salmon	0.500273	1.16063	1.20966	0.383209	1.30471	0.543296	0.545798	0.71539	3.01214	0.977033	0.647853
Unigene7060_All	HPRT1	salmon	1.34524	1.34524	1.42595	1.14076	0.691452	1.35062	0.807142	0.887856	0.433166	0.922832	0.649749
Unigene77_All	HRG	salmon	0.515609	1.04462	1.09412	0.52489	1.4236	0.612028	0.519734	0.865192	2.54762	1.07969	0.772898
Unigene787_All	TCP1	salmon	1.00246	0.88417	1.15483	1.17288	0.947325	1.02251	1.03454	0.954342	0.739816	0.946323	1.1408
Unigene812_All	NUCKS1	salmon	0.478053	0.641069	0.768231	0.522512	1.56467	1.34285	1.03212	1.21808	1.85771	1.08422	0.490482
Unigene928_All	RHOC	salmon	0.924214	0.861368	0.936229	1.1414	0.930684	1.08226	1.30037	1.12754	0.543438	0.886322	1.26617
Unigene950_All	TFB	salmon	0.552209	1.19608	0.998394	0.526255	1.50808	0.615713	0.694127	0.905622	1.98464	1.10497	0.913906
CL1175.Contig1_All	DCX	tan	0.770039	0.686104	1.05187	0.573679	0.79545	0.472804	0.691495	1.28211	1.87966	1.77417	1.02261
CL1237.Contig1_All	DNM1L	tan	1.10331	0.650953	1.05476	0.94995	0.703912	0.864995	1.0007	0.827482	1.28205	1.39348	1.16841
CL157.Contig3_All	DMD	tan	0.977517	1.4174	0.613881	0.560117	0.998045	0.746823	0.661779	0.72043	1.45064	1.66373	1.18964
CL1593.Contig1_All	PUF60	tan	0.990456	0.709166	0.726004	1.37475	0.789393	0.735909	0.789393	0.752746	1.33513	1.34702	1.45003
CL162.Contig2_All	TRANK1	tan	0.676049	0.771372	0.645627	1.01745	0.777457	0.695655	0.765964	0.743654	1.23447	1.93891	1.73339
CL1675.Contig4_All	CIRBPB	tan	0.628571	1.04594	1.02206	0.824686	1.28291	1.05286	1.01766	1.48343	0.725371	0.886286	1.03023
CL2021.Contig3_All	FAM208A	tan	0.455694	0.449314	0.315796	0.461162	0.359087	0.851237	0.444302	0.402834	2.95928	1.51063	2.79067
CL23.Contig13_All	ZNF182	tan	0.905052	0.980171	0.772009	1.06434	1.36753	1.09059	1.35305	1.83001	0.52131	0.458861	0.657068
CL3722.Contig3_All	ACSL3	tan	0.904531	0.639503	1.1171	1.15056	1.00855	0.720007	0.883727	1.00765	1.45268	1.0574	1.0583
CL4420.Contig2_All	PLS3	tan	1.60607	1.19653	0.828734	1.15959	1.47277	0.878522	1.19974	1.7442	0.205577	0.337276	0.371003
CL4509.Contig2_All	PRKCD	tan	1.31422	0.442891	1.06846	0.985663	0.933094	0.728076	0.846356	0.813501	1.58889	1.3037	0.975149
CL4837.Contig2_All	DST	tan	1.60163	0.523733	0.826441	1.71855	0.51092	0.674287	0.594205	0.494904	1.43506	0.642254	1.97801
CL5151.Contig2_All	OLFM4	tan	1.71634	0.435949	0.39819	0.844438	1.03667	0.490872	0.350133	0.284912	2.36854	1.70089	1.37307
CL5369.Contig1_All	HMCN1	tan	1.1267	1.00389	0.767285	0.847281	0.954317	0.498003	0.639967	1.00502	1.55936	1.86357	0.73461
CL5389.Contig1_All	AKT2	tan	1.84008	0.496822	0.478421	0.443459	0.857477	0.310974	0.362496	0.583305	1.96153	2.09217	1.57327
CL5396.Contig1_All	LIN7C	tan	0.917431	0.906422	0.940367	0.775229	0.944954	0.870642	1.00734	0.984404	1.30642	1.20459	1.1422
CL5632.Contig1_All	RDH5	tan	1.04177	0.810493	0.519841	0.817786	1.1699	0.721943	0.931338	0.874041	1.64703	1.6762	0.789658
CL5691.Contig2_All	C17ORF62	tan	1.53889	0.481673	1.03721	1.32191	0.98643	0.589396	0.817152	0.914102	1.12185	1.02798	1.1634
CL5911.Contig3_All	EPB41L2	tan	0.5516	0.660816	1.30619	0.670745	1.03921	0.605656	0.490924	0.617792	2.2919	1.9317	0.833467
CL6222.Contig2_All	NAP1L4	tan	1.13531	1.35102	1.30106	1.41686	1.10806	1.23067	1.0161	0.9775	0.365569	0.575601	0.522242
CL7557.Contig1_All	TMED4	tan	1.21601	0.756356	0.589763	0.794053	0.879173	0.775813	1.00442	0.825669	1.4434	1.64647	1.06887
CL7643.Contig2_All	IAH1	tan	1.07359	1.33555	0.775132	1.10794	1.01776	1.22819	1.22497	0.949053	0.65489	0.794456	0.838474
CL7700.Contig2_All	PPP1CB	tan	1.0917	0.703057	0.686681	0.860262	0.676856	0.497817	0.597162	0.651747	1.81769	2.10699	1.31004
CL801.Contig1_All	OBSCN	tan	0.8938	0.425449	1.02519	0.973349	0.803526	0.738279	0.816933	0.801739	1.57309	1.56326	1.38539
CL8489.Contig3_All	PAFAH1B3	tan	0.935215	0.990393	1.23542	1.0755	1.0596	1.23729	1.04183	1.15967	0.597602	0.728533	0.938956
CL8586.Contig2_All	FKBP1A	tan	0.694094	1.12374	0.99186	0.777385	1.06752	1.21813	1.09459	1.56935	0.721164	0.789185	0.952991
Unigene10283_All	TNPO1	tan	0.881834	0.748677	1.08201	1.09259	1.20194	1.01411	1.02998	1.48325	0.715168	0.849206	0.901235
Unigene10300_All	SCRN3	tan	0.713498	0.747746	1.11734	0.94039	1.33067	1.33567	1.38347	1.83298	0.617176	0.512292	0.468768
Unigene10367_All	LIG3	tan	1.62746	0.984613	0.579376	0.600533	0.760024	0.60867	0.473591	0.566356	1.61932	1.51191	1.66815
Unigene10950_All	FSCB	tan	0.446103	0.428259	0.357774	0.376065	0.828413	0.409522	0.457701	0.627666	1.99006	2.47453	2.6039
Unigene11456_All	EXOSC9	tan	0.478635	1.27413	1.10469	1.32726	1.18989	1.29806	1.5929	1.22626	0.520277	0.450875	0.537029
Unigene11950_All	SELO	tan	0.40215	0.378021	0.447593	0.421855	0.295178	0.438745	0.361935	0.288743	3.50473	3.73517	0.72588
Unigene1207_All	COX7A2	tan	0.81115	1.01313	0.43072	1.04882	0.714623	0.399086	0.709756	0.9458	1.55335	1.67989	1.69368
Unigene1211_All	RAB11A	tan	1.08556	1.02803	0.78269	1.13333	1.33633	1.04105	1.18543	1.27771	0.573177	0.800059	0.756637
Unigene1218_All	CNBP	tan	0.709769	1.06607	0.947542	0.958898	1.57498	1.69351	0.718996	1.74674	0.442186	0.592657	0.548651
Unigene1222_All	PFDN5	tan	1.02174	1.0248	1.29863	1.37219	0.899127	1.06669	1.18726	1.04932	0.903214	0.523128	0.65391
Unigene1530_All	DDX1	tan	0.954861	1.06753	1.0217	1.1487	1.08568	1.13628	1.06085	1.03411	0.740017	0.89566	0.854601
Unigene16368_All	TGFBR3	tan	0.883889	0.734512	0.721254	0.742467	0.663801	1.04122	0.550663	0.7681	1.87915	1.17646	1.83849
Unigene1709_All	SEC22B	tan	0.977257	1.00657	1.46979	1.0613	1.06619	1.15023	1.46979	0.925462	0.493515	0.720238	0.659648
Unigene1797_All	SLC25A11	tan	0.859711	1.0669	0.77202	0.632747	0.851973	0.746229	0.86143	0.811567	1.57671	1.52771	1.29301
Unigene18481_All	VPS13A	tan	0.835041	1.42709	0.953617	0.885979	1.19411	1.30517	1.11311	1.26592	0.480984	0.896834	0.642147
Unigene1917_All	GDA	tan	0.621399	0.440572	0.741329	0.441193	0.407638	0.812168	1.52243	0.95944	1.96673	1.17382	1.91329
Unigene20695_All	HHATL	tan	0.490087	0.647895	1.24776	0.95861	1.77362	1.79323	0.729739	1.51241	0.383248	0.551838	0.911562
Unigene2092_All	SF3B1	tan	1.17071	0.527991	0.958812	0.915496	1.15198	0.705939	0.985739	0.729353	1.26554	1.30417	1.28427
Unigene2246_All	TJP2	tan	0.783978	0.976837	1.39627	1.1305	1.11952	1.27632	1.32022	1.06543	0.841209	0.511154	0.578576
Unigene2269_All	DDX19B	tan	0.894236	1.28323	1.24209	1.11332	0.971141	1.18576	1.18576	0.955044	0.604504	0.664418	0.900496
Unigene2297_All	SSRP1	tan	1.07171	0.70947	0.983827	1.40501	0.894875	0.75341	0.735191	0.710542	1.24532	1.47896	1.01169
Unigene2350_All	TRAP1	tan	1.13111	0.827969	0.866427	1.35054	0.645861	0.37892	0.615321	0.660566	1.2363	1.88329	1.4037
Unigene2512_All	FKBP4	tan	0.823415	0.684258	1.00374	1.0902	0.87776	0.67273	0.908227	0.793772	1.23512	1.33393	1.57684
Unigene27839_All	FREM2	tan	0.820957	1.29629	0.344802	0.4975	0.69535	0.535264	0.505709	0.568923	2.38816	1.79215	1.55489
Unigene27950_All	LRRC8E	tan	1.75859	0.478337	0.404476	0.305995	0.524061	0.926779	0.548681	0.427338	2.00304	1.7797	1.84301
Unigene2826_All	PCYOX1	tan	1.00686	0.67762	0.826636	0.817574	1.00284	0.757162	0.93135	0.987735	1.58481	1.34819	1.05922
Unigene2830_All	TFRC	tan	1.60701	0.583346	0.85011	1.61023	0.535135	0.408181	0.466034	0.49496	1.59416	1.33703	1.51381
Unigene2868_All	ESD	tan	0.950488	1.04078	1.15294	0.796509	1.03223	1.12918	0.920073	1.38866	0.765143	0.87635	0.947637
Unigene2923_All	PPM1A	tan	0.976649	0.93856	1.0665	0.859451	0.996182	0.823315	1.0206	0.779366	1.2589	1.14268	1.1378
Unigene32498_All	TRIO	tan	0.94283	0.232879	0.417674	0.322448	0.54307	0.302648	0.432759	0.332819	3.31122	1.913	2.24865
Unigene346_All	MYOM3	tan	1.40467	0.998723	0.939727	0.660197	0.755714	0.60401	0.608224	0.611033	1.85979	1.18554	1.37237
Unigene3490_All	COMT	tan	0.764154	0.644182	0.711428	1.36784	0.821466	0.511219	0.698437	0.894825	1.38923	1.23258	1.96464
Unigene3520_All	NRD1	tan	0.443316	0.698666	0.636602	0.524443	0.795752	0.84629	0.684923	0.85161	2.59517	2.20106	0.722162
Unigene36743_All	FUTSCH	tan	0.977343	1.05749	1.10538	1.29498	1.30084	1.16108	1.64194	1.51879	0.207197	0.204265	0.530697
Unigene37673_All	ZNF436	tan	2.15644	0.25446	0.125074	0.073319	0.125074	0.0690061	0.088414	0.0668496	3.09233	3.00392	1.94511
Unigene39770_All	SLC8A3	tan	1.12405	1.20723	0.990292	0.94533	1.27468	1.13979	1.58941	1.39608	0.469855	0.52381	0.339465
Unigene4136_All	TMOD2	tan	1.44433	0.840599	0.798713	0.972033	1.07169	0.834821	0.769827	0.605173	1.13091	1.50932	1.02258
Unigene4142_All	VPS29	tan	0.980305	0.86757	0.916585	1.045	1.0205	0.940112	0.881294	0.994029	0.998931	1.16754	1.18813
Unigene4215_All	ENTPD2	tan	1.04892	0.549633	0.923048	0.731096	0.590541	1.05626	0.759416	0.728998	1.40345	1.70659	1.50205
Unigene4434_All	CPSF2	tan	0.655933	0.70644	0.920274	0.852713	0.602147	0.666428	0.689386	0.514908	0.928145	2.49189	1.97174
Unigene4577_All	LZIC	tan	1.14298	1.24927	1.46644	1.17612	1.10297	1.21841	1.26756	1.15326	0.378325	0.443475	0.401185
Unigene5158_All	LRG1	tan	0.5369	0.978768	1.01313	0.482136	1.19138	0.544953	0.621193	0.877294	2.09767	1.74385	0.912729
Unigene51594_All	PKD1L1	tan	0.712112	0.437237	0.772642	0.382404	0.32686	0.838868	0.469994	0.380268	3.04499	1.91843	1.71619
Unigene51722_All		tan	1.00806	0.905242	1.49093	1.24798	0.939516	1.22984	1.04839	1.22581	0.519153	0.550403	0.834677
Unigene53856_All		tan	1.13297	0.576681	0.65259	0.521166	0.533629	0.772685	0.641261	0.392007	2.59677	1.61448	1.56576
Unigene5646_All	DDX39A	tan	0.986016	1.18519	1.24534	1.06687	1.19209	0.978128	1.16744	1.06095	0.70303	0.612316	0.802617
Unigene5753_All	YKT6B	tan	0.725402	0.831311	1.39712	1.19691	0.870483	1.24261	1.37681	1.00251	1.03007	0.684054	0.642706
Unigene5899_All	EXOC2	tan	1.0053	0.90276	0.998264	1.06361	1.08472	1.0616	1.08371	1.48785	0.751965	0.774082	0.786145
Unigene6167_All	CFAD	tan	1.56051	0.444744	0.472833	1.12981	0.697546	0.675699	0.683501	0.628884	1.82111	1.11732	1.76805
Unigene7170_All	P4HA1	tan	1.11709	0.742866	0.592058	1.06347	0.79872	0.789784	0.65685	0.90261	1.72256	1.61978	0.994211
Unigene8628_All	MECR	tan	1.00521	1.32989	0.91273	0.976058	1.04441	1.30476	1.04441	1.05044	0.69661	0.880563	0.754912
Unigene8785_All	UBR4	tan	1.46862	0.624166	0.797463	0.90761	0.807744	0.869426	0.837116	0.631509	1.50975	1.43191	1.11469
Unigene9510_All	INF2	tan	1.36714	0.724584	0.892742	1.09781	0.976137	0.684937	0.799776	0.648024	1.2605	1.10465	1.4437
CL1048.Contig3_All	RPS15A	turquoise	0.947377	0.83085	0.75506	1.04306	0.774007	2.39592	1.15106	0.898114	0.75127	0.778744	0.674533
CL1281.Contig2_All	COPG1	turquoise	0.842073	0.868177	0.730919	1.03491	0.859757	1.41721	1.269	1.00544	0.893439	1.16374	0.915333
CL1480.Contig1_All	GNB2L1	turquoise	1.11766	0.775655	0.770067	1.09866	0.640419	2.09114	1.05172	0.856127	0.982422	0.829303	0.786832
CL1629.Contig2_All	USP24	turquoise	0.851327	0.633388	1.14674	0.823233	0.168563	3.05286	0.732993	0.800248	0.848773	1.17228	0.7696
CL1658.Contig1_All	ESYT2A	turquoise	0.801983	0.979221	1.10273	1.28798	1.00328	1.30082	0.886993	1.00809	0.810805	1.07305	0.745042
CL1675.Contig1_All	CIRBPB	turquoise	0.657855	0.99994	0.788111	1.03415	0.99994	1.83936	0.946654	1.45912	0.98152	0.584176	0.709168
CL1875.Contig3_All	MYO10	turquoise	0.671797	0	0.925736	0.987541	0.869305	2.5226	1.02247	0.912972	0.768535	1.81184	0.507207
CL2.Contig2_All	HSP100	turquoise	1.02421	0.798883	0.767132	0.898231	1.22905	0.668808	1.16145	1.08771	1.34376	0.823464	1.1973
CL2275.Contig1_All	SERBP1	turquoise	0.682933	0.969765	0.655616	0.514931	1.26547	1.90811	0.861861	1.40479	1.56392	0.831812	0.340784
CL2313.Contig2_All	EML4	turquoise	0.884458	0.901262	0.852617	1.01447	0.941947	1.22232	1.15952	1.20109	0.976441	0.775669	1.07019
CL2338.Contig2_All	RASSF6	turquoise	1.26205	1.01216	1.26331	1.08284	0.734511	2.20353	0.803924	0.575493	0.339491	0.643644	1.07905
CL2454.Contig2_All	KRT18	turquoise	1.12867	0.713318	0.788939	0.656885	1.33409	1.69413	0.967269	1.25621	0.527088	1.04289	0.890519
CL2510.Contig1_All	CPVL	turquoise	1.18203	0.705674	0.803783	0.881797	0.601655	1.95272	0.783688	1.01182	0.667849	0.544917	1.86407
CL2757.Contig2_All	PEX14	turquoise	1.31579	0.825	0.678947	0.839474	0.689474	1.90658	1.19342	0.777632	0.692105	0.744737	1.33684
CL2996.Contig2_All	MRI1	turquoise	0.81554	1.09119	0.945211	1.17356	0.669558	1.71263	0.816355	0.766607	0.6875	1.33422	0.987619
CL3069.Contig3_All	EIF4A1	turquoise	0.903194	0.881517	0.958289	1.05222	0.779456	1.77929	1.07841	0.937515	0.878808	0.97545	0.775844
CL3096.Contig3_All	SIPA1L3	turquoise	0.809657	0.762697	0.795083	1.3165	1.04851	1.51163	0.855807	0.999926	1.07361	1.07765	0.748933
CL3224.Contig1_All	EEF1D	turquoise	0.917661	0.922249	0.79653	0.874531	0.588221	2.26387	0.88646	0.762576	1.1379	0.921331	0.928673
CL3253.Contig2_All	VWA5A	turquoise	1.07202	0.674301	0.767567	1.02914	1.41935	0.508138	1.37969	1.04522	1.15671	0.942306	1.00556
CL336.Contig4_All	PDIA3	turquoise	1.3826	0.778406	0.743841	1.10608	0.818502	1.49183	1.0729	0.988562	1.01898	0.793615	0.804676
CL3427.Contig1_All	FKBP11	turquoise	1.04058	1.0437	0.760666	0.704475	0.49948	3.92404	0.863684	0.776275	0.46514	0.621228	0.300728
CL3428.Contig1_All	SIRT5	turquoise	1.11404	1.16751	1.28226	0.953616	0.835528	1.44713	0.875633	0.929107	0.737492	1.02603	0.631659
CL3704.Contig2_All	SERPINB1	turquoise	0.610264	0.635284	0.793343	0.682885	0.502247	2.51734	0.950791	0.831789	0.742691	1.20527	1.5281
CL3730.Contig2_All	CIRBP	turquoise	0.843752	0.775408	0.805784	1.02263	0.690189	1.85035	1.29347	1.06735	0.918846	0.901128	0.831096
CL3744.Contig2_All	MYBPC1	turquoise	0.898693	0.601225	1.15662	0.908578	0.303758	3.48513	0.976879	0.802533	0.844771	0.514951	0.506863
CL3923.Contig1_All	HYOU1	turquoise	1.11167	0.833754	1.02385	0.918242	0.725922	2.10551	0.909348	0.865993	0.771501	0.902678	0.831531
CL4113.Contig2_All	DHX8	turquoise	1.05566	0.946929	1.49693	1.44837	1.00816	1.3048	1.20873	0.69357	0.586948	0.634453	0.615451
CL4114.Contig3_All	RPS9	turquoise	1.08879	0.827477	0.880827	1.05721	0.550925	2.22766	1.14758	0.888449	0.832921	0.768683	0.729486
CL4359.Contig2_All	IMPDH1	turquoise	0.947704	0.880417	1.07849	1.46325	1.16568	1.76083	0.964763	1.07849	0.601792	0.4748	0.583786
CL4360.Contig2_All	NATT3	turquoise	0.788304	1.00903	1.00824	0.796187	0.62749	2.99477	0.791458	0.782786	0.335029	1.18719	0.679518
CL4448.Contig2_All	PDCD6IP	turquoise	0.8846	0.929715	1.01021	1.00933	0.8616	1.1146	1.21013	1.02879	0.942099	0.904061	1.10487
CL4461.Contig3_All	PPIL1	turquoise	0.802334	0.961999	0.929103	1.25726	0.71167	1.24442	1.26448	0.96601	0.857695	0.900219	1.10481
CL4955.Contig1_All	APRT	turquoise	0.947541	1.08778	0.979757	1.04703	0.837626	1.31613	0.961754	0.9826	0.617797	0.906796	1.31519
CL4989.Contig2_All	DHTKD1	turquoise	1.30874	1.34539	0.516954	0.540512	0.53135	1.48019	0.808804	0.713266	1.05354	0.940988	1.76026
CL5013.Contig1_All	HNRNPA2B1	turquoise	0.850801	0.756362	0.896744	1.20644	1.22941	0.832934	0.958001	1.1656	1.16134	1.04904	0.893341
CL5145.Contig1_All	SEC11C	turquoise	1.17672	0.650727	1.21555	0.973149	0.609542	2.49818	0.935494	0.754279	0.90843	0.626016	0.651904
CL544.Contig2_All	RPL18	turquoise	1.01692	0.865397	0.65998	0.803365	0.541	2.31247	0.997596	0.862346	1.21623	0.873532	0.85116
CL5442.Contig4_All	DOT1L	turquoise	0.813429	0.606005	1.03224	0.722325	0.0553132	4.62028	0.884197	0.793093	0.628781	0.326185	0.518154
CL5586.Contig1_All	ASPH	turquoise	0.772418	0.86588	0.944667	0.548417	1.01805	0.519065	1.15399	1.44056	1.5402	1.14009	1.05667
CL5609.Contig2_All	PABPC1	turquoise	0.942426	0.789753	0.902844	1.02159	0.60598	2.38811	1.13374	0.863263	0.801062	0.776559	0.774674
CL5641.Contig1_All	SFXN2	turquoise	1.42358	1.08619	1.09758	1.01501	0.788663	1.94461	0.864113	0.814288	0.513912	0.553772	0.898279
CL5814.Contig2_All	RPL3	turquoise	1.00862	0.734275	0.725197	0.976343	0.709059	2.17458	1.16092	0.985421	0.941042	0.767559	0.816981
CL5832.Contig5_All	CELF1	turquoise	0.972161	1.13354	0.830225	1.19381	1.04702	1.45338	1.00327	1.00813	0.897304	0.61635	0.844808
CL6035.Contig2_All	SRSF7	turquoise	0.743695	0.822527	0.645528	1.26503	1.01291	1.28585	1.4093	1.18843	0.734027	1.11554	0.777162
CL6254.Contig1_All	MLEC	turquoise	1.17421	0.879483	0.843083	1.00982	0.740927	2.40596	1.17069	0.999253	0.523698	0.475555	0.777327
CL628.Contig4_All	SEC31A	turquoise	0.90804	0.672858	0.811788	0.99158	0.884431	1.46194	1.23584	0.913489	1.38022	0.953442	0.786363
CL6394.Contig3_All	CLTC	turquoise	1.15352	0.677118	1.03932	0.975881	0.899748	1.12007	1.19851	0.905516	0.830537	1.00703	1.19274
CL6425.Contig1_All	RPS17	turquoise	0.926862	0.783199	1.11316	1.13633	0.658072	2.14569	1.07423	0.882373	0.790613	0.734075	0.755393
CL6507.Contig2_All	RRBP1	turquoise	1.41062	0.950757	0.873173	0.739164	0.688382	2.63786	0.970505	0.826622	0.802642	0.650295	0.449987
CL6634.Contig1_All	PDCD4	turquoise	0.903639	0.743695	0.82683	1.05726	0.568389	2.25729	1.45215	0.929845	0.669597	0.887374	0.703935
CL6647.Contig3_All	L1TD1	turquoise	0.903713	0.957033	0.772675	0.718452	0.640733	2.35779	0.872083	0.987759	0.899195	1.08807	0.802498
CL6743.Contig1_All	EIF3C	turquoise	0.900975	0.775739	0.860431	1.19559	0.770333	1.92448	1.01089	0.927103	1.09108	0.788353	0.755017
CL6754.Contig1_All	MARS	turquoise	0.940171	1.09436	0.942991	1.14043	1.04359	1.58419	0.93641	0.914786	0.93453	0.71641	0.752137
CL6803.Contig1_All	ERLIN2	turquoise	1.02126	0.81803	1.17649	0.771052	0.898709	1.2153	1.18773	1.14892	0.68833	0.73735	1.33683
CL6953.Contig1_All	SURF1	turquoise	0.711974	1.2068	0.912751	1.01741	0.413657	1.93087	1.00317	0.81877	0.691327	0.947638	1.34563
CL6954.Contig1_All	EEF2	turquoise	1.01411	0.957315	0.883286	0.969485	0.738269	1.89841	1.10943	0.960358	0.936019	0.767678	0.765649
CL7005.Contig2_All	ARF1	turquoise	1.26147	0.856537	1.2047	1.14037	1.06846	0.595413	1.12271	0.864106	0.889335	0.857798	1.13911
CL741.Contig2_All	UGGT1	turquoise	1.20627	0.737033	0.908323	1.07841	0.875754	1.47165	1.19421	0.91918	0.731001	0.828709	1.04946
CL7483.Contig1_All	ARF4	turquoise	1.21453	0.676493	1.06879	0.938832	0.654632	1.57282	1.4295	0.924257	0.933974	0.810092	0.776085
CL7511.Contig2_All	SRP54	turquoise	0.873432	0.904002	0.943306	1.03327	0.670796	2.26394	1.21494	0.8909	0.483881	0.953788	0.767747
CL7517.Contig2_All	SEC24C	turquoise	1.11494	0.997871	0.899757	1.02017	0.878573	1.30448	1.42155	1.16734	0.777113	0.683458	0.734746
CL7631.Contig2_All	RPL21	turquoise	0.938086	0.818011	0.850844	0.903377	0.640713	2.17448	0.998124	0.796435	1.10131	0.950281	0.82833
CL7666.Contig1_All	HARS	turquoise	1.02003	0.876205	1.12509	0.952708	1.08327	1.68203	0.979228	0.945568	0.730341	0.811944	0.793583
CL7963.Contig1_All	PPIC	turquoise	1.48669	0.710637	0.743344	1.04365	0.692796	2.48128	1.03325	0.883092	0.674956	0.585755	0.664549
CL8020.Contig1_All	RPS23	turquoise	0.918044	0.810633	0.803288	0.949257	0.477383	2.87531	1.07687	0.771157	1.01444	0.640795	0.662828
CL8134.Contig2_All	VPS52	turquoise	1.14369	0.619879	0.770846	0.961842	0.512373	2.77916	1.05105	0.877209	0.863485	0.701081	0.71938
CL8269.Contig1_All	PPP2R5D	turquoise	1.12797	1.01179	0.730927	1.27799	0.999385	0.60685	1.11444	1.04112	0.792966	1.16632	1.13023
CL8306.Contig2_All	KARS	turquoise	1.1011	0.787287	0.855556	1.07027	0.817017	1.66156	1.12863	1.04715	0.778478	0.723423	1.02953
CL8336.Contig2_All	AP3D1	turquoise	0.953041	1.12649	0.653786	1.18558	1.08742	0.486051	1.07027	1.10839	0.973055	0.909201	1.44672
CL8404.Contig1_All	EIF3M	turquoise	1.18547	0.748033	0.981571	1.20563	0.750404	1.30639	1.27912	0.912814	0.919927	0.988684	0.721953
CL8711.Contig1_All	ALDH6A1	turquoise	1.47394	1.15852	0.844567	0.72223	0.648533	1.76873	0.818036	0.775291	0.738443	0.891733	1.15999
CL9042.Contig2_All	MRC2	turquoise	0.757002	0.819833	1.10825	1.23846	1.46858	0.62377	0.791824	1.10447	1.11052	1.10447	0.872824
CL9215.Contig1_All	CIRBP	turquoise	0.751212	0.930752	0.890938	1.20645	1.03742	1.2733	1.03141	1.12532	0.920986	0.864645	0.967561
CL980.Contig1_All	EEF1A2	turquoise	0.564016	1.33277	1.1991	1.56458	0.725324	1.61873	1.20135	0.85674	0.826847	0.551607	0.55894
CL980.Contig2_All	EEF1A1	turquoise	0.996648	0.968742	0.835191	0.917912	0.71659	2.01323	1.12621	1.06442	1.03053	0.758449	0.572076
CL980.Contig7_All	EEF1A1	turquoise	1.51494	1.05137	1.43768	0.812009	0.822614	1.46343	0.634761	0.634761	0.795345	0.752927	1.08015
Unigene1007_All	UBE2L3	turquoise	0.786782	0.998426	0.796223	1.23918	1.49253	0.786782	0.950433	1.44375	1.16286	0.675059	0.667978
Unigene1013_All	LMF2	turquoise	0.796813	0.821514	0.9251	1.06773	0.70757	2.33227	0.827888	0.809562	1.17689	0.788845	0.745817
Unigene1024_All	GARS	turquoise	0.91537	0.930016	1.06824	0.87784	0.795456	1.56162	0.966631	0.832071	0.942831	0.812848	1.29708
Unigene10256_All	ALDH4A1	turquoise	1.03064	1.01209	0.690527	0.658578	0.530779	1.92935	0.574065	0.612199	0.786377	0.788438	2.38696
Unigene1040_All	ANXA5	turquoise	0.755858	0.702192	1.31595	1.39229	1.53741	0.690098	0.589569	0.888133	1.19501	1.05442	0.879063
Unigene1057_All	PHGDH	turquoise	1.24717	0.702154	0.980272	0.702154	0.654762	1.54274	0.831859	1.32698	1.05011	0.577438	1.38435
Unigene1065_All	DDOST	turquoise	1.46628	0.772727	0.722874	0.8739	0.692082	2.15396	1.02933	0.76393	0.986804	0.722874	0.815249
Unigene1067_All	FKBP3	turquoise	0.998276	0.87449	0.986296	0.751702	1.00826	2.30202	0.990289	0.934386	0.644886	0.679826	0.829567
Unigene1083_All	ADH5	turquoise	0.894091	0.835975	0.892303	0.801105	0.798423	1.44664	0.785906	1.18735	0.686662	1.04609	1.62546
Unigene1095_All	KTN1	turquoise	0.985663	0.798387	0.760932	0.894982	0.905824	1.25081	1.28432	1.10493	1.21729	0.961022	0.835842
Unigene1105_All	CAPN1	turquoise	0.728284	0.822233	0.93366	1.23371	1.78138	0.520723	0.715903	1.05019	1.52357	0.952595	0.737752
Unigene1126_All	REEP5	turquoise	0.736624	0.973816	1.21469	1.11304	1.04085	1.66182	0.716735	0.890578	0.811023	1.05632	0.784504
Unigene1128_All	FAM3B	turquoise	0.922664	0.425348	0.68923	0.614494	0.596041	1.44766	1.69586	1.74937	1.31111	0.739977	0.808254
Unigene11392_All	NAT1	turquoise	1.0265	0.609742	0.921799	1.02958	1.18664	2.07251	1.57876	0.703154	0.307951	0.473218	1.09015
Unigene1150_All	COPE	turquoise	0.957854	0.801724	1.25766	0.990421	0.923372	1.92625	1.39464	0.909962	0.546935	0.509579	0.781609
Unigene1151_All	FARSA	turquoise	0.997642	0.886904	1.08444	1.0136	0.865953	1.3528	1.05551	0.975694	1.11337	0.91384	0.74025
Unigene1152_All	EIF3K	turquoise	1.09748	0.801157	0.903223	1.32685	0.735309	1.46074	1.05467	0.950414	0.838472	0.864811	0.966876
Unigene11551_All	FTCD	turquoise	1.52481	0.826449	0.829498	0.728861	0.660244	2.51594	0.722761	0.620599	0.463543	0.44982	1.65747
Unigene1162_All	GCAT	turquoise	1.12291	1.02409	0.876991	0.716415	0.687219	1.99878	0.862393	0.859024	0.830951	0.973561	1.04767
Unigene1163_All	EIF5	turquoise	0.855166	0.740574	1.2494	1.45207	0.870559	1.4897	0.995413	0.844904	0.885952	0.841483	0.77478
Unigene1165_All	DARS	turquoise	1.00273	0.783136	1.05488	0.90948	0.653783	1.7217	0.990702	0.879398	1.35871	0.689881	0.955606
Unigene1177_All	COPB1	turquoise	0.874682	0.767971	0.749602	0.944656	0.802958	1.41611	1.24817	0.900922	1.10472	1.20444	0.985767
Unigene1188_All	LMAN2	turquoise	1.35202	0.859882	1.01131	1.07891	0.815265	1.52372	1.23845	0.897738	0.740905	0.739553	0.742257
Unigene12049_All	LSM3	turquoise	0.971817	1.14966	0.740525	1.13897	0.645287	1.92225	0.81827	0.931001	0.738581	0.922255	1.02138
Unigene1220_All	LXN	turquoise	1.21466	1.06526	0.861197	0.999669	0.876988	1.70417	0.756736	0.930433	0.800464	1.00331	0.787102
Unigene12254_All	GSTA3	turquoise	1.31705	1.06549	0.464919	0.874521	0.64272	1.47378	1.09974	0.791547	0.916667	0.846863	1.5067
Unigene1238_All	TXNDC5	turquoise	1.21225	0.966167	0.802513	0.921314	0.910403	1.32499	1.29348	1.15649	0.86555	0.648556	0.898281
Unigene12520_All	LACC1	turquoise	1.10464	0.906909	1.03947	1.51004	0.900281	1.64702	1.04168	0.835107	0.231974	0.662784	1.1201
Unigene1273_All	NT5C1A	turquoise	0.813369	0.604333	1.12245	1.4787	1.56899	0.370896	0.742606	1.17125	1.56818	0.862984	0.696244
Unigene1274_All	MANF	turquoise	1.10954	0.937563	0.826609	0.889853	0.598043	2.82933	1.05185	1.03853	0.566976	0.477103	0.674602
Unigene1279_All	SRRM1	turquoise	0.512844	0.817474	1.14262	0.728752	1.15082	0.44361	1.32263	1.21288	1.0103	1.30006	1.35801
Unigene1347_All	SRSF6	turquoise	0.980567	0.827599	0.762881	1.20806	0.897219	1.27866	0.987431	0.891335	0.984489	0.838385	1.34338
Unigene1353_All	CLIC1	turquoise	0.849027	1.10883	0.597715	1.17675	0.903365	0.608753	0.782803	1.15807	1.37033	1.2226	1.22175
Unigene1362_All	EPRS	turquoise	1.02689	0.868745	1.01559	1.04948	0.701363	1.59167	0.972461	0.943708	0.943708	0.851288	1.0351
Unigene1378_All	TMED10	turquoise	1.1412	0.814815	0.884428	0.98143	0.791991	1.62164	0.983712	0.898122	0.684718	1.39568	0.802262
Unigene14018_All	HOGA1	turquoise	0.928035	0.712731	0.734076	0.603223	0.64684	2.31823	0.679322	0.64684	0.404623	0.460305	2.86577
Unigene1411_All	PSME3	turquoise	1.05576	0.88473	0.83722	1.24475	0.768596	1.30809	1.08955	0.880507	0.899511	1.16345	0.867838
Unigene1416_All	FKBP2	turquoise	1.20297	0.86133	0.884186	0.946741	0.706146	1.73469	1.05621	1.02493	0.795166	0.879374	0.908246
Unigene1445_All	COPA	turquoise	0.960867	0.704315	0.908019	0.93108	0.853249	1.59119	1.23952	0.948375	1.15208	0.834993	0.87631
Unigene1455_All	PRPS2	turquoise	1.03832	0.880498	0.952143	1.18161	0.956296	1.3602	1.02898	0.952143	1.13696	0.675949	0.836889
Unigene1458_All	EIF4H	turquoise	0.770578	1.33464	0.940105	0.664238	1.08883	1.78389	0.860736	1.03257	0.843783	0.789072	0.891559
Unigene1466_All	EIF3F	turquoise	1.02373	0.796463	0.886552	1.19162	0.740158	1.93076	1.251	0.943881	0.922383	0.549744	0.763704
Unigene1467_All	THOP1	turquoise	0.959024	0.997384	0.916827	1.16809	0.841064	1.46731	1.04629	1.00793	0.866957	0.811334	0.917786
Unigene1473_All	VAPB	turquoise	0.809538	0.968207	1.15035	1.00868	0.782823	1.20945	1.36245	0.949588	0.816824	0.846777	1.0953
Unigene1478_All	COPB2	turquoise	0.906992	0.814479	0.693849	0.966854	0.816293	1.45844	1.35142	1.13011	1.08204	0.756431	1.02309
Unigene14787_All	WARS	turquoise	0.901122	0.838945	0.90743	0.73892	0.484804	1.91128	0.929057	0.92365	1.3679	0.920046	1.07684
Unigene1486_All	RAB2A	turquoise	0.909241	0.997438	1.06563	0.789221	0.889238	1.4166	1.15837	0.889238	1.14837	0.900149	0.836502
Unigene1543_All	KIF5B	turquoise	0.948521	0.970337	1.02061	0.8015	0.896353	1.57265	1.02345	0.973183	0.952315	0.967492	0.873588
Unigene1565_All	ERP44	turquoise	1.15461	0.872888	0.812848	1.07494	0.961793	1.25045	1.14076	0.984885	0.926	0.743571	1.07725
Unigene1581_All	CST3	turquoise	0.756534	0.994842	1.02889	0.776204	1.37916	0.89271	0.637001	0.769395	1.03948	1.23315	1.49264
Unigene1597_All	TPD52	turquoise	1.04732	0.725793	0.778159	1.26097	0.967724	1.7972	0.891269	0.851471	0.906979	1.02637	0.746739
Unigene1601_All	FARSB	turquoise	1.19073	1.05261	1.06809	1.22288	0.768023	1.55391	0.9895	0.883525	0.589413	0.887097	0.79422
Unigene1607_All	TXNRD3	turquoise	1.13872	0.889337	0.865424	1.12847	1.30155	0.654762	1.3824	0.783437	0.699172	1.05445	1.10228
Unigene1618_All	UFD1L	turquoise	0.927097	1.0504	1.23767	1.06894	0.898357	1.39899	1.14589	0.883523	0.852002	0.784324	0.752802
Unigene16434_All	ATAD3A	turquoise	1.08492	1.08926	0.973173	0.825624	0.785482	1.35398	1.11747	0.895059	0.767038	1.02525	1.08275
Unigene1673_All	SAR1A	turquoise	1.08932	1.05773	0.982571	0.83878	0.714597	1.31155	1.29847	1.05338	0.821351	0.876906	0.955338
Unigene16876_All	CRYZ	turquoise	0.660304	0.876223	1.01819	1.09544	0.764632	3.27379	0.849151	0.905276	0.297137	0.550033	0.709827
Unigene1690_All	MTPN	turquoise	0.577034	0.732256	1.11483	1.41085	1.50029	0.351991	1.17426	1.58107	1.3266	0.577611	0.653203
Unigene1695_All	NARS	turquoise	1.21453	0.983769	1.11737	1.12344	0.721431	1.74649	1.01656	0.933974	0.592691	0.743292	0.806448
Unigene1701_All	ARCN1	turquoise	1.0077	0.864602	0.809179	1.09839	0.795071	1.73727	1.2697	0.897856	0.912972	0.788018	0.819256
Unigene17242_All	PFAS	turquoise	1.03481	0.819567	0.988241	1.05136	0.811289	1.76745	0.811289	0.915804	0.996519	0.894073	0.909595
Unigene1737_All	UBXN1	turquoise	0.920579	0.926103	1.23266	1.2437	0.939911	1.74358	1.03289	1.04762	0.567077	0.68399	0.661896
Unigene1740_All	GAMT	turquoise	0.969334	0.909235	0.738632	0.483698	0.540888	1.72929	0.993567	0.774498	0.651392	0.78613	2.42333
Unigene1769_All	SARS	turquoise	0.998638	0.737994	1.17939	0.968679	0.690059	1.79755	0.858829	0.837857	0.998638	1.02061	0.911757
Unigene1781_All	EIF5B	turquoise	0.854834	0.759092	1.13351	0.728318	0.710367	1.81481	0.911253	0.998446	1.28652	1.00272	0.800124
Unigene1806_All	SPCS3	turquoise	1.07854	0.879008	0.814296	0.98794	0.625552	2.64997	0.944799	0.801353	0.968526	0.544661	0.705363
Unigene1811_All	GCSH	turquoise	1.31108	1.22455	0.864005	0.744696	0.884982	1.34779	1.62968	1.14064	0.534923	0.541478	0.776162
Unigene1813_All	ASNA1	turquoise	0.857633	0.90566	1.43225	0.937393	0.791595	1.68954	0.787307	0.734134	1.13293	0.888508	0.843053
Unigene1836_All	RAB7A	turquoise	1.1339	1.27451	0.667869	0.839089	1.11123	1.64529	0.622513	0.865169	0.969488	0.860633	1.01031
Unigene18966_All	NAPRT1	turquoise	1.27699	0.842814	1.05352	0.661481	0.236243	2.80938	1.13014	1.34595	0.30137	0.55166	0.790457
Unigene19456_All	HIST2H2AB	turquoise	0.668409	0.824148	0.81078	1.00328	0.610925	4.38677	0.657714	0.695813	0.465881	0.33621	0.540074
Unigene1956_All	NPC2	turquoise	0.837904	0.925884	0.863041	0.863879	0.916667	1.7839	0.832876	1.00548	0.669485	0.760817	1.54007
Unigene1960_All	DAZAP1	turquoise	1.18471	0.813893	0.598277	0.458481	0.341195	2.40614	0.838772	0.560366	0.571029	2.3398	0.887345
Unigene1977_All	PDIA6	turquoise	1.36088	0.800198	0.846468	0.919955	0.771619	2.24001	1.03971	0.898181	0.63281	0.643697	0.846468
Unigene2005_All	UBE2V2	turquoise	0.885597	1.62241	0.596007	1.56131	0.803236	0.222285	0.706706	1.21238	0.8608	1.50197	1.02729
Unigene2021_All	CAB39L	turquoise	0.921273	1.73568	1.11935	1.46759	1.18291	0.420101	0.974707	0.648576	0.673451	1.30176	0.554606
Unigene20293_All	HTT	turquoise	1.0779	0.851543	1.09192	0.993827	1.10162	1.18462	0.980892	0.840764	0.952866	0.97658	0.947477
Unigene2046_All	SHMT1	turquoise	0.952216	0.856042	0.895083	0.819858	0.602753	3.0709	1.05982	0.828428	0.690357	0.583708	0.640841
Unigene2075_All	SBDS	turquoise	0.911955	0.856326	1.11806	0.808904	0.634721	1.51567	0.883684	0.875477	1.17369	1.10438	1.11714
Unigene2076_All	CLPP1	turquoise	0.845698	0.986084	0.871915	0.924348	0.777197	1.21611	0.915046	1.04444	1.01568	1.06558	1.33789
Unigene2093_All	SERPINB6	turquoise	0.830878	0.82257	0.878239	0.861621	0.636453	2.25833	1.2056	0.953018	0.445351	1.5471	0.560843
Unigene2096_All	ASNS	turquoise	0.901861	0.671887	0.866689	0.900959	0.458145	3.04739	0.776502	0.714274	1.41863	0.578093	0.665574
Unigene2105_All	RAB1B	turquoise	1.02326	0.834977	0.929116	1.02223	0.809395	1.66074	1.33228	0.92093	0.888186	0.819628	0.759256
Unigene2136_All	HSPA5	turquoise	1.24717	0.819388	0.887982	0.813152	0.569955	2.58912	0.982766	0.854308	0.744558	0.769501	0.722109
Unigene2191_All	NSFL1C	turquoise	0.966948	0.999824	1.12649	0.844146	1.18064	1.40981	0.754219	1.09362	1.20192	0.629483	0.792897
Unigene2226_All	PRDX4	turquoise	0.937207	0.761949	1.02718	0.842549	0.533271	2.3955	0.744142	0.733833	1.05248	1.04405	0.927835
Unigene2232_All	KPNA3	turquoise	0.856431	0.937792	1.01059	1.26666	1.18787	0.663734	0.875273	1.05769	1.20243	1.05941	0.882124
Unigene2235_All	EIF2A	turquoise	1.05861	0.874411	0.986623	1.11366	0.676451	2.14792	1.15071	0.781253	0.313348	1.23222	0.664806
Unigene2249_All	RARS	turquoise	1.22535	0.919015	0.863874	1.02317	0.885931	1.31726	1.05748	0.960677	0.822212	0.882255	1.04278
Unigene22694_All	DAP	turquoise	0.724495	0.640453	0.795495	0.675953	0.445564	3.07548	0.759995	0.640453	1.21498	1.23744	0.789699
Unigene22996_All	C9ORF64	turquoise	1.1993	0.997819	1.04339	1.0242	0.903075	1.41758	1.00382	0.873092	1.22329	0.672809	0.641627
Unigene2318_All	AARS	turquoise	1.02545	0.897269	1.29309	0.96905	0.930083	1.42025	0.758833	0.925981	1.09108	0.904447	0.784469
Unigene2343_All	SRSF7	turquoise	0.932678	0.818891	1.05393	1.36357	0.807699	1.7581	1.02874	0.960658	0.935476	0.598779	0.741479
Unigene2361_All	TSN	turquoise	1.28235	0.969457	0.961763	1.26183	1.03614	1.37083	0.936116	0.860457	0.692469	0.706575	0.92201
Unigene2410_All	TMED5	turquoise	1.07317	1.12361	0.884293	1.10215	1.31356	0.604195	0.877854	1.04205	1.12683	0.904683	0.94761
Unigene2428_All	C22ORF28	turquoise	0.957104	0.946576	0.891064	1.15905	0.939876	1.48638	1.13608	0.938919	0.759941	0.876708	0.908292
Unigene2432_All	GLOD4	turquoise	0.985045	0.680666	1.06188	0.949584	0.75553	1.94152	0.904272	0.815617	1.0146	0.97815	0.913137
Unigene2459_All	ERGIC1	turquoise	1.73065	0.851479	0.680145	0.716488	0.723411	1.94006	0.813405	0.830711	1.12838	0.782253	0.803021
Unigene2466_All	UCHL5	turquoise	0.83899	0.851575	1.02692	1.03112	0.827244	1.27527	1.01602	0.860804	0.777744	1.17962	1.3147
Unigene2551_All	CYP2B19	turquoise	1.06239	0.831852	0.964651	1.00077	0.452579	2.71122	1.11551	0.859475	0.558818	0.75536	0.687367
Unigene2573_All	TMX2	turquoise	0.910219	1.07315	0.879272	0.947538	0.699048	1.53463	1.17145	0.985767	0.557964	0.853786	1.38717
Unigene2584_All	NHP2L1	turquoise	0.991438	0.881388	0.962686	1.47922	0.89626	1.55557	0.926994	1.01127	0.714826	0.708878	0.871474
Unigene2697_All	TRMT1L	turquoise	0.925069	0.896392	0.894542	1.44126	0.903793	1.28955	0.980574	0.906568	0.973173	0.828862	0.960222
Unigene2851_All	CAPN2	turquoise	0.763836	0.794389	1.00139	1.20228	1.64912	0.692799	0.758489	1.51392	1.0518	0.903618	0.668356
Unigene29535_All	ITGAE	turquoise	0.881552	0.347331	1.29235	1.02172	0.44342	2.65876	0.855105	0.323529	1.20067	1.04552	0.930037
Unigene2983_All	LANCL1	turquoise	0.926862	1.05013	1.11131	1.10019	1.00286	1.36805	0.797101	1.11502	0.859201	0.848079	0.8212
Unigene2989_All	PFDN6	turquoise	0.79566	1.00492	1.1362	1.25396	0.81396	1.22691	1.01049	0.969114	1.1919	0.794069	0.802821
Unigene3034_All	VPS45	turquoise	0.890833	0.933592	1.08147	0.965662	0.812439	1.37366	1.03426	0.825802	1.0004	1.07613	1.00575
Unigene3065_All	USO1	turquoise	1.05647	0.866308	0.979351	0.973012	0.873703	1.56252	1.26354	0.870534	0.961391	0.89272	0.700442
Unigene3095_All	HECTD3	turquoise	1.22046	0.925108	0.792078	1.08377	0.909242	1.11428	1.34373	1.06912	0.962942	0.61023	0.969045
Unigene3204_All	PSMD5	turquoise	0.969334	0.964487	0.953824	1.16029	0.972242	1.48696	0.845259	0.781283	1.07499	0.890818	0.900511
Unigene32578_All	CAP2	turquoise	0.607064	0.823786	0.906954	0.412196	1.3835	0.268322	0.811038	1.49034	1.68521	1.8479	0.763687
Unigene3288_All	ACTR2	turquoise	1.28265	0.955574	0.826026	1.26726	0.823461	0.931203	1.46222	0.974813	0.849114	0.806786	0.820896
Unigene3347_All	CNPY1	turquoise	1.18369	0.782417	0.806091	0.851071	0.836866	2.64199	1.09136	0.929194	0.588292	0.342085	0.946949
Unigene3383_All	PLAA	turquoise	0.803976	1.18265	1.15692	1.25661	0.866686	1.72453	0.844979	0.939044	0.963967	0.660868	0.599766
Unigene3479_All	GCN1L1	turquoise	1.01411	0.860975	0.951231	1.11045	0.856919	1.34065	0.933991	0.910667	0.927906	1.0425	1.05061
Unigene3494_All	LYZ	turquoise	0.66349	0.682068	0.688703	0.561976	0.399421	3.07329	0.739128	0.569938	0.498281	0.54937	2.57434
Unigene35834_All	RDH7	turquoise	1.45368	1.20655	0.843135	0.960883	0.773358	1.70081	1.38245	0.808246	0.622175	0.673054	0.575657
Unigene36423_All	FRAS1	turquoise	0.482393	1.78678	1.19875	0.341052	1.0082	2.85142	0.954173	1.64544	0	0.292812	0.438977
Unigene3649_All	EIF4G1	turquoise	0.938727	0.850486	0.828896	1.02791	0.769756	1.74603	1.11145	0.983786	0.89179	0.80355	1.04762
Unigene3666_All	TTLL12	turquoise	1.35836	0.838108	0.848975	1.22796	0.809583	1.28365	0.794641	0.715856	1.16276	1.03507	0.925043
Unigene3707_All	UBL4A	turquoise	0.821754	0.921186	0.914612	1.09704	0.87599	1.23345	0.783953	1.21455	1.13649	0.92776	1.07321
Unigene3785_All	SLC25A24A	turquoise	0.783476	0.58839	1.04046	1.21909	1.42671	0.75057	1.53796	0.901781	0.828917	0.976994	0.945655
Unigene3841_All	SCFD1	turquoise	1.21065	0.828087	0.750605	1.06416	1.07385	1.36562	1.04116	0.779661	0.922518	0.953995	1.00969
Unigene39001_All	CNTLN	turquoise	1.13907	0.883918	1.04681	0.731283	1.19602	1.32702	1.72683	1.1983	0.283628	0.413482	1.05364
Unigene39579_All	BCAT1	turquoise	0.74983	1.15699	0.965781	1.088	0.726585	2.6244	0.742331	0.963531	0.377914	0.994274	0.610361
Unigene3972_All	TKTL2	turquoise	0.869222	0.740577	1.53591	1.34208	0.721454	1.68021	0.918767	0.988305	0.611063	0.743185	0.84923
Unigene4093_All	YBX1	turquoise	1.08986	0.858813	0.943822	1.08333	1.00703	1.59665	1.13564	1.07679	0.634301	0.605965	0.967799
Unigene4105_All	HMGB1	turquoise	1.10431	0.744303	0.861359	1.24787	1.40026	1.57695	0.929826	1.07228	0.617307	0.61289	0.832647
Unigene4114_All	NOMO1	turquoise	1.02145	0.846782	1.1144	0.814096	0.539326	1.52911	0.88764	0.728294	1.32993	1.17569	1.01328
Unigene4129_All	TRIM39	turquoise	1.10586	1.03398	0.939982	0.957676	0.922288	1.18548	0.839349	1.19765	0.979793	0.926712	0.91123
Unigene4153_All	ETF1	turquoise	1.08868	0.968923	1.01683	1.0288	0.86441	1.40439	0.929731	0.925376	0.854612	0.973278	0.944972
Unigene41916_All	PBLD	turquoise	1.56383	0.874183	0.645863	0.613022	0.442565	2.41612	1.09781	0.625533	0.294001	0.380011	2.04706
Unigene4272_All	TM9SF4	turquoise	0.872877	0.954055	0.93136	0.714887	0.781225	1.54237	1.63577	0.878987	1.08935	0.705285	0.893826
Unigene4274_All	FBL	turquoise	0.888745	0.799871	0.972287	1.72239	1.04428	1.68506	1.11182	0.992728	0.573241	0.558132	0.65145
Unigene4344_All	UAP1L1	turquoise	0.886739	1.12882	0.9763	0.984281	1.24055	1.99871	1.12527	1.11374	0.525836	0.419428	0.600322
Unigene443_All	RPL35	turquoise	1.002	0.646293	0.851703	1.00301	0.371743	3.2515	1.09619	0.883768	0.56012	0.62024	0.713427
Unigene445_All	CYP1	turquoise	1.02593	0.842287	1.20752	1.43425	0.984891	1.2937	1.0485	1.00131	0.665827	0.826898	0.668905
Unigene446_All	RPS14	turquoise	0.963898	0.797143	0.840519	0.8704	0.787504	1.73502	0.923414	0.926306	1.38994	0.967753	0.798107
Unigene447_All	RPS24	turquoise	0.92874	0.719774	0.842367	1.21015	0.718845	2.10174	1.14142	0.82565	0.904593	0.758781	0.84794
Unigene4484_All	NECAP2	turquoise	1.03403	0.641098	0.740365	0.785862	0.950273	1.54277	1.27496	0.971987	1.11572	0.871686	1.07125
Unigene4506_All	CCDC53	turquoise	0.920579	0.940832	0.959243	1.15901	0.984099	0.801824	1.1093	0.898485	1.0467	1.09365	1.08628
Unigene452_All	RPS8	turquoise	0.862948	0.858633	0.961324	1.03209	0.735232	2.04001	1.04589	0.947517	0.903507	0.918177	0.694673
Unigene4524_All	SHMT2	turquoise	0.931099	0.986965	0.882682	0.835196	0.729981	2.05773	1.04749	0.77095	0.914339	0.873371	0.970205
Unigene453_All	RPL23	turquoise	1.07464	0.893025	0.815651	0.894099	0.602872	2.19226	1.00909	0.848964	1.08109	0.813501	0.774814
Unigene4530_All	SLC25A1	turquoise	1.22331	0.700956	0.950512	0.696063	0.785365	1.47653	1.46797	1.08997	0.582295	0.639791	1.38723
Unigene458_All	RPS3	turquoise	1.04792	0.810041	0.804801	0.960941	0.781747	2.32009	1.00076	0.878156	0.906449	0.756597	0.732495
Unigene459_All	RPL32	turquoise	0.947949	0.770683	0.919511	1.08066	0.625646	2.30541	1.06455	0.792485	0.761203	0.754567	0.977335
Unigene460_All	RPL10	turquoise	0.821815	0.806201	0.784834	0.944266	0.626223	2.54598	1.03138	0.848114	0.991931	0.802092	0.797161
Unigene4627_All	TATDN1	turquoise	1.07907	0.650677	1.25495	1.23121	0.700314	2.0049	0.840593	0.769374	0.663626	0.986266	0.819011
Unigene463_All	RPL35A	turquoise	0.963138	0.963138	0.7917	1.07101	0.759916	1.86367	1.04404	1.07968	0.868751	0.820594	0.774363
Unigene464_All	RPL36A	turquoise	0.714936	0.850773	0.870792	0.992331	0.616989	2.33212	1.22683	1.10744	0.761406	0.677759	0.848629
Unigene467_All	RPS26	turquoise	0.799942	0.761545	1.07512	1.29111	0.644753	2.00865	0.951931	0.751945	1.12952	0.910334	0.675151
Unigene4675_All	SRM	turquoise	1.49599	0.918537	0.80933	0.849721	0.423365	1.70692	0.849721	0.698626	1.21624	1.07861	0.952944
Unigene468_All	RPLP1	turquoise	1.03122	0.896128	0.97347	1.03431	0.714634	1.52723	1.2653	0.927065	0.886847	0.902316	0.841474
Unigene4689_All	ALDH1L2	turquoise	0.824835	0.804214	1.09538	0.974955	0.843806	2.02497	0.874325	0.780294	0.872675	0.923815	0.980729
Unigene4696_All	GANAB	turquoise	1.00558	0.735076	0.95932	1.11418	0.812506	1.27105	1.15943	1.02267	0.882896	0.7934	1.2439
Unigene470_All	RPSA	turquoise	0.964489	0.879614	0.89794	1.00789	0.605699	2.38711	1.01561	0.790881	0.80342	0.845857	0.801491
Unigene471_All	RPS3A	turquoise	1.01994	0.898563	0.857765	0.93732	0.663978	2.2765	1.0128	0.874084	0.922021	0.735373	0.801669
Unigene472_All	RPS7	turquoise	1.09398	0.75813	0.829239	1.036	0.762506	1.98996	1.06992	0.928792	0.845649	0.770164	0.915664
Unigene4720_All	COQ6	turquoise	1.05183	1.44836	0.571142	1.06234	0.519602	1.05814	1.69239	0.738382	0.505928	0.982406	1.36948
Unigene475_All	RPL10A	turquoise	0.953289	0.798856	0.864633	0.947569	0.524309	2.5367	1.06006	0.841754	0.980934	0.78837	0.703527
Unigene476_All	RPL4	turquoise	0.950406	0.802143	0.804044	1.00648	0.555037	2.53853	1.22602	0.9352	0.724209	0.710904	0.747019
Unigene478_All	EEF1G	turquoise	0.945667	0.760316	0.992005	1.05915	0.653456	2.2053	1.02037	0.912569	0.986331	0.774501	0.690337
Unigene480_All	RPL13	turquoise	0.976043	0.737888	0.745697	0.95457	0.531943	3.10577	1.05413	0.894055	0.757409	0.567081	0.675421
Unigene481_All	RPL13A	turquoise	1.01467	0.870584	0.840144	0.925376	0.656489	2.3591	1.07149	0.883775	0.763029	0.779264	0.836085
Unigene485_All	RPL27	turquoise	1.00779	0.76995	0.862666	1.10252	0.594595	2.42474	1.1005	0.895923	0.832432	0.708475	0.700412
Unigene486_All	RPS10	turquoise	1.0318	0.821311	0.692337	1.01323	0.688209	1.91192	1.05656	0.812025	1.05553	0.975049	0.942032
Unigene487_All	RPL7	turquoise	1.01112	0.701719	0.79272	1.02123	0.587462	2.8999	1.06876	0.914055	0.618807	0.655207	0.729019
Unigene488_All	RPL6	turquoise	0.966014	0.718714	0.845262	0.9863	0.439536	2.83525	1.18916	0.832704	0.869412	0.683938	0.633705
Unigene489_All	RPS6	turquoise	0.86546	0.812667	0.871518	0.940755	0.467349	2.67081	0.99701	0.833438	0.988356	0.723525	0.829111
Unigene490_All	RPL8	turquoise	0.914609	0.760955	0.875281	0.898146	0.604556	2.43194	1.03991	0.921011	0.973144	0.889	0.691444
Unigene491_All	RPL18A	turquoise	0.817297	0.731481	0.788692	0.993016	0.534512	2.68155	0.99465	0.889219	0.870421	0.975035	0.724125
Unigene492_All	RPS13	turquoise	1.04792	0.849862	0.77022	0.945222	0.570068	2.35782	1.06154	0.864533	0.990283	0.807945	0.734591
Unigene495_All	RPL15	turquoise	0.79907	0.793477	0.811855	1.05317	0.545765	2.12073	0.987651	0.838225	1.3744	0.768706	0.906945
Unigene496_All	RPS25	turquoise	1.05698	0.711348	0.865667	0.996733	0.565485	2.393	1.10772	0.806476	0.821274	0.793793	0.881522
Unigene497_All	RPS12	turquoise	0.893946	0.854612	0.692808	1.04145	0.544413	1.82901	1.12369	0.948476	1.19699	0.937749	0.936855
Unigene499_All	CSDA	turquoise	0.880634	0.892963	0.720359	0.729165	1.09903	1.89865	1.19238	1.07085	0.870066	0.747658	0.898247
Unigene500_All	RPL26	turquoise	0.978213	0.656381	0.729747	0.961583	0.453891	2.89649	0.933215	0.812895	1.06723	0.748333	0.762028
Unigene501_All	RPL34	turquoise	0.966693	0.813956	0.882591	1.00923	0.743387	2.24853	1.08076	0.901925	1.04403	0.693119	0.615783
Unigene504_All	RPL23A	turquoise	0.996738	0.726622	0.884107	0.997735	0.694726	2.6902	1.05156	0.901051	0.759514	0.645886	0.651867
Unigene505_All	RPL28	turquoise	1.01975	0.820896	0.696487	1.02994	0.620006	2.52081	1.15333	0.965699	0.789283	0.68119	0.702605
Unigene508_All	RPLP2	turquoise	0.877963	0.777875	0.95259	1.08428	0.5777	2.49605	1	0.792801	0.985075	0.776119	0.679543
Unigene509_All	LOC100145531	turquoise	0.956855	0.857342	1.22286	1.56924	1.36543	1.36352	0.843946	0.926235	0.586552	0.561674	0.746347
Unigene510_All	RPS5	turquoise	0.928113	0.848296	0.85108	1.02557	0.571718	2.00101	1.25759	0.856649	0.887276	0.785184	0.987513
Unigene511_All	RPL24	turquoise	0.909617	0.782271	0.764988	0.916894	0.606715	2.3832	1.06971	0.869594	0.99694	0.892334	0.80774
Unigene516_All	RPS15	turquoise	1.00696	0.753204	0.733065	1.09456	0.633376	2.0552	1.08449	1.158	1.05529	0.665599	0.760253
Unigene523_All	RPS11	turquoise	0.959358	0.876853	0.848073	1.08983	0.73199	2.23435	1.11861	1.05817	0.710884	0.684022	0.68786
Unigene526_All	RPS4	turquoise	1.02411	0.754771	0.810074	1.03435	0.597058	2.718	1.02002	0.839773	0.77935	0.68718	0.735313
Unigene527_All	RPS20	turquoise	0.961791	0.81656	0.940631	1.02815	0.699222	2.03323	1.12049	0.980065	0.840605	0.826178	0.753082
Unigene5272_All	ANO10	turquoise	0.911879	0.996684	0.950178	0.932853	0.774186	1.38606	0.991213	0.945619	0.614607	1.11796	1.37876
Unigene529_All	TPT1	turquoise	0.959693	0.887716	0.976967	1.08157	0.770633	1.45777	1.01631	1.02879	0.947217	1.04894	0.824376
Unigene533_All	RPL19	turquoise	0.820039	0.598628	0.863501	0.911063	0.531385	2.95788	1.07261	0.779037	0.796258	0.802818	0.866781
Unigene5368_All	DTYMK	turquoise	1.39612	0.851631	0.967509	1.21323	0.753903	1.45196	1.14202	0.854423	0.746922	0.665947	0.95634
Unigene538_All	FAU	turquoise	1.04206	0.947234	0.661709	0.777378	0.646078	2.3238	1.07958	0.744032	1.01809	0.922224	0.837817
Unigene53811_All	HAL	turquoise	2.07	0.724501	0.921152	0.790741	0.521641	2.61441	0.799021	0.741061	0.589951	0.610651	0.616861
Unigene5389_All	HMOX2	turquoise	1.25671	1.02422	1.26677	0.692448	1.10842	0.978979	1.33337	1.1147	0.585628	0.689935	0.948818
Unigene539_All	RPS2	turquoise	1.01551	0.803268	0.989106	0.992153	0.770772	2.27677	1.09269	0.918021	0.759601	0.621492	0.760617
Unigene5401_All	SLC25A11	turquoise	1.33836	1.4093	0.999757	1.05061	0.962283	1.51369	0.790972	0.758851	0.873951	0.59691	0.705317
Unigene543_All	RPL30	turquoise	1.10954	0.773351	0.758927	1.11287	0.683478	1.90952	1.08291	0.975287	0.884305	0.918701	0.791103
Unigene5445_All	LMAN1	turquoise	1.0739	0.859123	0.906375	0.936444	0.834424	2.5226	1.26291	1.01914	0.547691	0.497218	0.540174
Unigene547_All	RPL11	turquoise	0.997099	0.836566	0.933285	1.0669	0.605239	2.20957	0.964195	0.886421	0.870468	0.90736	0.722897
Unigene549_All	RPL17	turquoise	0.911426	0.787472	0.761952	1.00257	0.58787	2.39432	1.04723	0.950617	0.921452	0.849449	0.785649
Unigene55191_All	ARHGEF6	turquoise	0.754769	0.932894	1.14876	1.2748	0.896665	0.884589	0.536641	0.843831	1.16083	1.47708	1.08913
Unigene552_All	LIAS	turquoise	1.00064	0.852543	0.774493	0.857546	0.358228	2.97589	1.12472	0.903575	0.752479	0.680433	0.719458
Unigene555_All	RPS19	turquoise	0.975783	0.749401	0.760135	0.834294	0.778675	2.30968	1.00115	1.03238	1.25583	0.609864	0.692806
Unigene557_All	P4HB	turquoise	1.20601	0.829734	0.856266	0.777875	0.650038	2.68457	1.14571	0.843	0.81888	0.563206	0.624712
Unigene562_All	EEF1B	turquoise	0.994575	0.824503	0.893128	1.07215	0.586799	2.43472	1.14774	0.931917	0.698192	0.699186	0.717089
Unigene568_All	RPS16	turquoise	1.16427	0.707875	0.833616	1.07345	0.735817	2.51598	1.12119	0.760267	0.817316	0.686918	0.583298
Unigene570_All	RPL7A	turquoise	1.02345	0.776796	0.767585	0.939524	0.60281	2.70702	1.08383	0.926219	0.706178	0.761444	0.705154
Unigene571_All	RPL31	turquoise	1.14049	0.79492	0.847382	0.993364	0.598756	2.08823	1.07776	0.847382	1.06293	0.82001	0.728771
Unigene5726_All	DECR1	turquoise	1.2296	1.0968	0.721775	0.82875	1.07836	1.3501	1.24067	0.85949	0.82998	0.745137	1.01934
Unigene585_All	NPM1	turquoise	0.883676	0.903117	0.73787	1.15231	0.941999	1.7974	1.35114	1.04362	0.722847	0.638898	0.827121
Unigene5946_All	NUP54	turquoise	1.11993	0.86571	0.901548	1.11881	0.975463	1.18713	0.910507	0.86123	1.05834	1.13113	0.870189
Unigene608_All	RPS28	turquoise	1.10209	0.848612	0.781385	0.82657	0.621581	1.90442	1.22773	1.02164	0.996293	0.823264	0.846408
Unigene6095_All	ENY2	turquoise	1.14787	1.29135	0.697903	1.38318	1.11228	1.25003	0.92518	0.975686	0.677241	0.631326	0.907962
Unigene6142_All	SCPEP1	turquoise	0.876843	0.819849	0.590992	1.50028	0.788282	0.19729	0.868075	1.41347	1.5599	0.657633	1.72738
Unigene617_All	RPL14	turquoise	0.995115	0.900579	0.82495	0.9981	0.804053	2.32956	1.07373	0.942374	0.746336	0.828931	0.556269
Unigene622_All	RPL36	turquoise	0.76639	0.86832	0.893611	0.933463	0.616944	1.84853	1.1925	1.21243	0.957988	0.833066	0.876751
Unigene6276_All	XPO5	turquoise	1.14238	0.916191	0.985876	1.38343	1.04871	1.31602	0.926472	0.892201	0.801952	0.542632	1.04414
Unigene6305_All	COCH	turquoise	0.931414	0.713463	0.631499	0.54674	1.29653	2.38908	1.54894	0.756308	1.04225	0.719983	0.423793
Unigene643_All	RPL22	turquoise	1.10608	0.801911	0.919155	0.849472	0.76541	1.87149	0.950126	0.910307	1.07622	1.00432	0.7455
Unigene6458_All	TMOD3	turquoise	1.3269	0.81339	0.904946	1.00579	1.18492	0.496261	0.883715	1.00314	1.09735	1.10398	1.17961
Unigene6529_All	ADPRH	turquoise	0.820957	0.810284	1.03441	1.29137	1.15509	0.751175	1.20106	0.9441	0.903873	0.936712	1.15098
Unigene6534_All	FAM129A	turquoise	1.25185	1.02526	0.773643	1.36326	1.02401	1.33447	0.691021	0.945146	0.891317	0.722317	0.977694
Unigene6608_All	SACM1L	turquoise	1.07907	1.15244	0.851383	0.892388	0.894546	1.27006	1.30459	0.824407	0.695998	1.01001	1.02511
Unigene665_All	HSPA8	turquoise	0.97561	1.32488	1.11512	1.04683	1.10634	0.703415	0.798049	1.00683	0.86439	1.08976	0.96878
Unigene667_All	SSR1	turquoise	1.16835	0.918322	0.961551	0.826022	0.585343	2.73861	1.10993	0.787467	0.77812	0.661285	0.465003
Unigene6716_All	CALR	turquoise	1.39346	0.450089	0.659108	0.926653	0.553205	1.75716	0.855587	0.845832	1.36002	0.976818	1.22207
Unigene672_All	YWHAZ	turquoise	0.84085	0.773582	1.0704	1.15701	1.16205	0.762651	0.911481	1.15617	1.29323	1.02752	0.845054
Unigene674_All	EIF2S2	turquoise	0.92874	1.1182	0.782928	1.17021	0.991895	1.47855	0.886947	1.0114	1.16278	0.834009	0.63433
Unigene68867_All	MUC19	turquoise	1.38942	0.657193	0.948971	1.17267	0	3.91259	0.737779	0	1.05734	1.12404	0
Unigene6903_All	DNAJB11	turquoise	1.10731	0.919066	1.03533	0.891383	0.601268	2.31981	1.00322	0.917959	0.671029	0.664385	0.869237
Unigene698_All	RPN2	turquoise	1.41388	0.909126	0.995373	0.914781	0.80874	1.68111	1.06607	0.894987	0.774807	0.722494	0.818638
Unigene6987_All	DHRS7	turquoise	0.888745	0.78654	0.814979	1.00873	0.62301	3.06084	1.49931	0.965177	0.285287	0.485255	0.582128
Unigene7018_All	IQGAP1	turquoise	1.11438	0.66974	0.918245	0.894843	0.858069	1.31162	1.12998	0.999595	0.814608	1.0776	1.21133
Unigene714_All	CD63	turquoise	1.0831	0.520973	0.681272	0.911973	1.00837	1.93226	1.04736	1.07011	0.763588	1.42428	0.556715
Unigene719_All	SSR3	turquoise	0.988764	0.758382	0.998652	0.72773	0.634787	2.72503	0.862202	0.659506	1.08171	0.905708	0.657528
Unigene723_All	SEC61A1	turquoise	0.915446	0.816578	0.703063	0.773552	0.700316	2.23369	0.861435	0.704893	1.20656	0.847703	1.23677
Unigene7280_All	PARP1	turquoise	0.974832	0.931939	0.990429	1.39791	1.05282	1.39206	0.86955	0.86565	0.763293	0.759394	1.00213
Unigene738_All	ST13	turquoise	0.804035	0.777502	1.14093	0.933484	0.791974	1.59601	0.959214	0.939917	1.37731	0.810467	0.869162
Unigene742_All	YWHAB	turquoise	0.930626	0.80313	1.27775	1.05533	1.12047	0.607699	0.983672	1.16514	1.00042	1.02462	1.03113
Unigene743_All	EIF5A	turquoise	1.00521	1.04441	1.11277	1.22032	0.829297	1.26254	1.09166	1.02833	0.96098	0.601115	0.84337
Unigene750_All	GLO1	turquoise	1.30812	0.837198	0.931383	0.94054	0.83589	1.24402	0.735165	0.999405	1.09359	1.24272	0.831966
Unigene756_All	CAPNS1	turquoise	0.768747	0.905584	1.23538	1.17003	1.3922	0.575023	0.823328	1.03627	1.29918	1.14466	0.649591
Unigene765_All	EIF2S3	turquoise	1.09518	0.883811	0.963759	1.25179	0.627539	1.82786	1.09628	0.800577	0.871764	0.837814	0.743628
Unigene767_All	HDLBP	turquoise	1.0349	0.811365	0.880704	0.849657	0.598175	2.53241	1.01317	0.878634	1.12287	0.772039	0.506068
Unigene774_All	B2M	turquoise	0.917278	0.754003	0.876001	1.16586	1.21539	0.683372	1.19613	1.16403	0.796197	0.952135	1.2796
Unigene775_All	STT3A	turquoise	1.30843	0.769359	1.06899	0.919829	0.724872	1.85536	1.086	0.758891	0.897585	0.703937	0.906744
Unigene793_All	ADSS	turquoise	1.07464	0.90592	0.95213	1.15631	0.864009	1.04347	1.21434	1.07894	1.05637	0.815651	0.838218
Unigene7945_All	APPL1	turquoise	1.09138	0.83163	0.898204	1.07064	0.946225	1.52029	1.04117	0.916758	0.994245	0.770513	0.91894
Unigene799_All	EIF3L	turquoise	1.08449	0.852411	0.929409	1.06172	0.754806	1.72651	0.981465	0.876269	0.804693	0.92724	1.00099
Unigene804_All	EIF3G	turquoise	1.07938	0.817094	0.810617	1.06643	0.974684	1.96232	1.05564	0.991954	0.680012	0.714552	0.847316
Unigene8046_All	TPP2	turquoise	1.17584	0.961839	1.02769	1.23228	0.799572	1.68381	1.26285	0.972421	0.630251	0.513843	0.739604
Unigene8146_All	YES1	turquoise	0.860383	0.782088	1.08666	0.922331	1.37833	0.666797	1.43254	0.868127	1.0729	0.877591	1.05225
Unigene8162_All	AADACL4	turquoise	1.06198	1.05773	0.563912	0.482139	0.380189	1.88926	2.2429	0.649932	0.508689	1.19898	0.964279
Unigene817_All	EIF3D	turquoise	0.927957	0.937236	0.901046	1.05045	0.745149	1.66383	0.913109	0.940948	1.0421	0.917749	0.960435
Unigene8296_All	L3HYPDH	turquoise	1.31815	1.25488	0.692031	0.9003	1.0822	0.852846	0.76453	0.698622	1.13493	1.19952	1.10198
Unigene842_All	AKR1B1	turquoise	0.771443	0.929588	1.37703	1.50663	1.12476	1.43334	1.03759	1.0237	0.63644	0.54541	0.614068
Unigene858_All	EIF3B	turquoise	0.914913	0.922232	1.09698	1.12626	0.866423	1.64501	0.968893	0.861848	0.875572	0.825252	0.896615
Unigene876_All	VCP	turquoise	0.986813	0.829909	1.00655	1.19996	0.858527	1.40917	1.08944	0.958195	0.872342	0.841751	0.94734
Unigene880_All	BZW1	turquoise	1.16439	0.806923	0.947814	1.13295	0.980417	1.63131	0.995554	0.839526	0.932677	0.922198	0.646237
Unigene9033_All	SEC24D	turquoise	0.856564	0.744354	0.720371	0.92509	0.333204	2.22964	1.54267	0.723797	1.07499	1.28485	0.564476
Unigene9042_All	NIPSNAP3A	turquoise	1.30626	1.19392	0.967937	0.932668	1.03456	0.640067	0.782449	0.632229	1.25531	1.09073	1.16388
Unigene906_All	HSP90B1	turquoise	1.25786	0.818868	0.826415	0.92956	0.803774	2.27421	0.993711	0.915723	0.667925	0.685535	0.826415
Unigene910_All	BTF3L4	turquoise	0.802685	0.810712	0.935931	1.25781	0.516127	1.49621	1.09085	0.880546	1.16791	1.04028	1.00095
Unigene9124_All	SNRPA1	turquoise	1.34936	0.879784	0.953999	1.36825	0.940505	1.24006	0.88788	0.852797	0.843351	0.569431	1.11457
Unigene913_All	RPN1	turquoise	1.31171	0.882781	0.777844	0.857858	0.902456	1.6016	1.10446	0.903768	0.936561	0.882781	0.838183
Unigene917_All	EIF2S1	turquoise	1.07748	1.09149	1.05378	1.03977	0.746694	1.50093	1.01606	0.815653	0.856597	0.780096	1.02145
Unigene945_All	ATIC	turquoise	1.03481	1.0969	0.982032	1.01618	0.85889	1.30593	0.91063	0.934431	0.693321	0.924083	1.2428
Unigene9455_All	DHX58	turquoise	1.04672	0.94205	1.07917	1.42878	0.661528	1.19326	1.14616	0.95775	0.964031	0.576744	1.00381
Unigene946_All	SND1	turquoise	1.10431	0.807248	0.909949	0.898906	0.673627	2.27708	1.06345	0.928722	0.773015	0.875715	0.687983
Unigene9508_All	ARSA	turquoise	1.07171	1.52075	1.28176	0.917381	0.910951	0.525136	0.52728	0.817712	1.26247	0.861652	1.3032
Unigene951_All	PSMB7	turquoise	1.3322	0.85261	1.08575	1.05377	0.976505	1.47208	0.908562	0.869929	0.60482	0.746034	1.09774
Unigene952_All	TMED10	turquoise	0.979868	0.732941	0.704525	0.729022	0.540887	2.76519	0.930875	0.831908	1.29343	0.926955	0.564404
Unigene9628_All	RUVBL1	turquoise	1.05963	0.931413	1.10943	1.1995	0.990752	1.14546	1.07128	0.937771	0.810616	0.802139	0.942009
Unigene978_All	TM9SF2	turquoise	0.806333	0.836974	1.08049	0.570884	1.02727	1.62879	1.26191	1.06275	1.09419	0.860358	0.770048
CL1090.Contig1_All	AGA	yellow	1.28475	0.876197	1.82434	0.692478	0.621817	0.63338	0.671922	0.585844	1.73312	0.855641	1.22051
CL1564.Contig1_All	OVOS	yellow	0.409257	0.293846	0.306942	0.241871	1.46841	0.243508	0.364238	0.326178	6.33979	0.6057	0.400253
CL1717.Contig1_All	CKAP5	yellow	0.743595	0.599338	1.14662	0.894545	0.577773	0.93693	0.632056	0.614953	3.18556	0.881904	0.786723
CL1783.Contig1_All	FCGBP	yellow	0.282711	0.311265	2.89496	0.230409	0.335295	0.321442	0.284407	0.311265	5.03367	0.583515	0.411062
CL1783.Contig2_All	FCGBP	yellow	0.279749	0.258768	1.73164	0.210931	0.388851	0.23359	0.229953	0.280308	6.56738	0.454871	0.363953
CL2094.Contig2_All	PYCR2	yellow	0.762565	1.30627	0.974558	0.839584	0.851785	1.214	0.739688	0.838821	1.44887	1.13012	0.893726
CL2306.Contig2_All	MAPK6	yellow	0.946318	0.599966	0.949157	1.10151	0.982278	0.907519	0.997419	1.25766	1.6324	0.815726	0.810048
CL2340.Contig1_All	ENO1	yellow	1.19839	0.902386	1.37695	1.04739	1.02342	0.8916	1.05218	1.14806	0.639939	0.872426	0.84726
CL2425.Contig1_All	UTRN	yellow	0.83784	1.03306	0.736461	0.822759	1.13862	1.07411	0.764948	1.03306	1.74438	1.09589	0.718867
CL262.Contig6_All	DHRS4	yellow	0.840272	0.970514	0.728516	0.578107	0.538614	0.547857	0.767168	0.572225	2.97792	1.4814	0.997403
CL2702.Contig1_All	UPF1	yellow	0.788248	0.667646	0.761448	0.797707	0.636116	1.29194	0.970333	0.930133	2.17083	0.92698	1.05862
CL2766.Contig4_All	ATP2B1	yellow	0.800641	0.636509	1.53963	0.642114	0.651721	0.746998	0.741393	1.64371	1.44756	1.13771	1.01201
CL282.Contig1_All	NEBL	yellow	0.255327	1.42804	0.254306	0.241795	0.511165	0.294392	0.248944	0.388608	6.74395	0.342904	0.290562
CL2928.Contig1_All	PRSS2	yellow	0.418156	0.474188	0.476697	0.39223	0.298981	2.03433	0.423592	0.409792	4.51817	1.01946	0.534403
CL3069.Contig2_All	EIF4A2	yellow	0.514019	0.627103	0.608084	0.490374	0.489346	0.70986	0.731963	0.603972	3.77238	1.43206	1.02084
CL326.Contig2_All	SGTA	yellow	0.688921	0.920398	0.752302	0.80466	0.616584	1.04372	0.975512	0.984468	2.26793	1.10296	0.84255
CL3358.Contig2_All	FUBP3	yellow	0.960363	0.747163	0.699144	1.2043	0.936354	1.32914	1.00166	0.851842	1.57019	0.68858	1.01126
CL3360.Contig1_All	MTAP	yellow	0.938647	1.05973	1.16486	1.43331	0.975254	0.753733	0.874819	0.976193	0.581022	1.01655	1.22587
CL3515.Contig3_All	S100A13	yellow	1.64375	0.741333	0.475045	0.522714	1.1983	0.66572	0.795577	1.1309	2.10565	0.719964	1.00105
CL3867.Contig3_All	DNM2	yellow	0.78125	0.929688	1.00078	1.11172	0.963281	0.674219	1.06016	0.978125	1.40781	1.12656	0.966406
CL3977.Contig1_All	FAM120A	yellow	0.883179	0.882296	0.882296	0.97503	0.648254	1.27796	0.794862	0.975913	1.5173	1.08631	1.0766
[truncated: 154 more rows]
