# Supplementary material for: Proteomic analysis of eleven tissues in the Chinese giant salamander (Andrias davidianus)
Source: Sci Rep. 2019 Nov 11;9:16415. doi: 10.1038/s41598-019-50909-3 (PMC6848178; doi:10.1038/s41598-019-50909-3)
Supplement: Supplementary file 4 — Table S3 [file 41598_2019_50909_MOESM4_ESM.xlsx]

## Sheet: activated upstream regulator
Analysis	Upstream Regulator	Molecule Type	Predicted Activation State	Activation z-score	p-value of overlap	Target molecules in dataset
pancreas	MYCN	transcription regulator	Activated	6.686	2.86e-37	EEF1A1,EEF1D,EEF1G,FAU,RPL10,RPL11,RPL13,RPL13A,RPL17,RPL18,RPL18A,RPL19,RPL21,RPL23,RPL23A,RPL24,RPL26,RPL27,RPL28,RPL3,RPL31,RPL35,RPL4,RPL6,RPL7,RPL8,RPLP2,RPS13,RPS15,RPS16,RPS17,RPS19,RPS2,RPS20,RPS23,RPS24,RPS25,RPS26,RPS3,RPS3A,RPS5,RPS6,RPS8,RPS9,TAGLN,TPM1
heart	RB1	transcription regulator	Activated	4.427	1.05e-14	ACO2,ACTN2,DLAT,IDH3B,KRT10,KRT18,MCM2,MYH6,MYH7,MYL1,MYL4,MYOM2,NDUFA10,NDUFA13,NDUFA5,NDUFA6,NDUFA9,NDUFB10,NDUFS4,NDUFV1,PGAM2,SDHB,SOD2,TNNC1,TRIM72,UQCRC1,UQCRFS1
heart	INSR	kinase	Activated	4.249	4.26e-16	ACO2,ACSL1,ATP5B,ATP5D,ATP5H,ATP5J,ATP5O,ATP5S,CS,CYC1,CYCS,FASN,GOT2,HMGCS1,MCM2,MDH2,MMP9,MYH7,MYOM2,NDRG1,NDUFA9,NDUFB4,NDUFV2,OGDH,PDHA1,PDHB,UQCRC1,UQCRC2
heart	PPARGC1A	transcription regulator	Activated	4.159	6.15e-23	ACAT1,APOA4,ATP5B,ATP5H,ATP5O,CAV3,COX5A,COX5B,COX6C,CS,CYCS,DLAT,FABP3,FASN,GOT2,MDH2,MYH6,MYH7,NDUFS8,NDUFV2,OXCT1,PDHA1,PRDX3,PVALB,SDHA,SOD2,UGT1A1,UQCRFS1,UQCRH
liver	AHR	ligand-dependent nuclear receptor	Activated	3.411	2.89e-07	ACTA2,ALDH1B1,ASPN,COL6A1,CYP2A6 (includes others),DCN,FBLN5,FBN2,FMO2,FMO3,MYH7,NNMT,RDH16,SOD1,UGT1A1
pancreas	MYC	transcription regulator	Activated	3.117	5.8e-16	ACSS1,ACTN1,AFP,ARG1,ASNS,ASS1,BCAT1,COL4A2,COL5A1,COL6A3,ECM1,FABP1,FABP2,FBLN5,FBN2,FLNA,HMOX1,IGLL1/IGLL5,KRT14,LDHB,LUM,LYZ,MYH7,MYO1B,NDRG1,PDCD4,PDLIM7,PRDX4,RPL10,RPL13,RPL19,RPL21,RPL23,RPL26,RPL27,RPL3,RPL35,RPL6,RPL7,RPL7A,RPS15A,RPS16,RPS19,RPS20,RPS23,RPS6,RPS9,SFXN1,SHMT1,SHMT2,TNC
brain	let-7a-5p (and other miRNAs w/seed GAGGUAG)	mature microrna	Activated	3.07	0.0201	AKT2,BSN,COL4A1,COL4A2,COL4A6,CTSC,DNA2,FAM208A,FREM2,HMOX1,LDB3,NNT,OLFM4,PRRC2A,SLC4A4,SUCLG2,TAGLN,THBS1,TPM2
liver	INHA	growth factor	Activated	3	4e-07	ACTA2,ACTG2,CNN1,COL6A1,EPHX1,HSD17B11,HSD17B2,MYH11,MYL9
spleen	IFNG	cytokine	Activated	2.995	2.79e-06	ACSS1,ADIPOQ,AIF1,ASS1,ATP1A1,CALB1,CDH13,CORO1A,CTSH,FAAH,FASN,FECH,FTH1,GBP1,GFAP,GLUL,HAAO,HMGCS1,HMOX1,ITGB2,KRT19,LAMB2,LGALS3,LGALS9,MMP9,MUC1,MUC2,PRDX2,PSME2,RAC2,RBBP7,SLPI,SYNM,THBS1
liver	miR-218-5p (and other miRNAs w/seed UGUGCUU)	mature microrna	Activated	2.93	0.507	BSN,CNN1,DCN,LPP,MARCKS,NEBL,QSER1,SPECC1L,TNC
kidney	miR-145-5p (and other miRNAs w/seed UCCAGUU)	mature microrna	Activated	2.869	0.0111	ACTA2,ACTG2,AHNAK,ANTXR2,BSN,CAV2,CFL2,LRP2,MUC1,MYH11,MYL9,QSER1,SPTB,TAGLN
liver	miR-145-5p (and other miRNAs w/seed UCCAGUU)	mature microrna	Activated	2.852	0.0667	ACTA2,ACTG2,BSN,CAV2,CFL2,KANK2,MUC1,MYH11,MYL9,QSER1,TAGLN,ZNF436
kidney	miR-199a-5p (and other miRNAs w/seed CCAGUGU)	mature microrna	Activated	2.804	0.14	ACTG2,CALD1,CNN1,DCN,MYH11,MYL9,TAGLN,WBP11
liver	miR-21-5p (and other miRNAs w/seed AGCUUAU)	mature microrna	Activated	2.791	0.014	ACTA2,ASPN,CFL2,GFAP,MARCKS,TAGLN,TNS1,TPM1
pancreas	miR-3175 (miRNAs w/seed GGGGAGA)	mature microrna	Activated	2.789	0.368	COL5A1,CPS1,DHRS11,ENO2,GFAP,MARCKS,PTRF,SYNM
pancreas	miR-494-3p (miRNAs w/seed GAAACAU)	mature microrna	Activated	2.789	0.509	BRIP1,HMGCS1,HMOX1,LPP,LUM,PTER,SFXN1,UBAP2L
pancreas	ERN1	kinase	Activated	2.754	0.000241	DNAJB11,FKBP11,HDLBP,HSP90B1,HSPA5,SEC24D,SEC61A1,SSR3
heart	HAND2	transcription regulator	Activated	2.752	5.66e-08	ACTN2,ADSSL1,CASQ2,MYH6,MYL4,TNNC1,TPM1,TTN
pancreas	miR-296-5p (miRNAs w/seed GGGCCCC)	mature microrna	Activated	2.724	0.405	ACTN1,CGN,CNN1,GDF10,GFAP,LMOD1,MMP19,OXCT1,PRELP,RPS23,TNC
heart	PTEN	phosphatase	Activated	2.712	2.21e-11	ACO2,ACSL1,ARG1,CA2,COX5A,CS,CSRP1,DLAT,DLD,FASN,HEXB,IDH2,IDH3B,KRT19,LDHB,LGALS3,MMP9,NDRG1,PDHA1,PDHB,SDHA,SDHB,STAT5B,SUCLG2,VIL1
liver	CEBPA	transcription regulator	Activated	2.704	8.75e-09	ADH1A,ADIPOQ,APOA4,ARG1,ASL,ASS1,CELA2A,CPS1,CYP2A6 (includes others),EPHX1,FHL1,GSTP1,HSD11B1,MPO,OTC,PLIN2,SERPINB1,SERPINF1,SOD1
lung	RICTOR	other	Activated	2.646	0.00195	NDUFA6,NDUFB4,NDUFS4,RPL26,RPL6,RPS23,RPS6
brain	SPDEF	transcription regulator	Activated	2.646	3.85e-06	COL4A1,COL4A2,COL4A6,COL5A1,COL6A1,COL6A3,LAMB2
spleen	KDM5A	transcription regulator	Activated	2.646	0.000701	ATP1A1,HMOX1,MYH6,MYH7,MYL1,MYL4,TRIM72
lung	KDM5A	transcription regulator	Activated	2.646	2.69e-05	MCM2,MYBPC1,MYH6,MYH7,MYL4,NDUFA6,NDUFS4
spleen	FAS	transmembrane receptor	Activated	2.626	8.82e-05	AKT2,COL4A1,COL5A1,COL6A1,FSCN1,GBP1,LGALS3,LUM,MMP9,PLIN2,PVALB,SLPI,TNC,TPM1
liver	HEY2	transcription regulator	Activated	2.613	7.48e-09	ACTA2,CNN1,MYH11,MYH6,MYH7,MYL4,TAGLN
pancreas	HEY2	transcription regulator	Activated	2.613	1.06e-07	ACTA2,CNN1,MYH11,MYH6,MYH7,MYL4,TAGLN
kidney	HEY2	transcription regulator	Activated	2.613	5.33e-09	ACTA2,CNN1,MYH11,MYH6,MYH7,MYL4,TAGLN
spleen	miR-3189-3p (miRNAs w/seed CCUUGGG)	mature microrna	Activated	2.608	0.00267	CFL2,CRP,LPP,LRRC8E,PCNT,VEZF1,ZNF436
liver	miR-144-3p (miRNAs w/seed ACAGUAU)	mature microrna	Activated	2.607	1	CALB1,CAV3,FBN2,GDF10,MARCKS,QSER1,SLC4A4
heart	TBX5	transcription regulator	Activated	2.607	7.79e-06	ACTN2,CASQ2,MYH6,MYL4,TNNC1,TPM1,TTN
liver	FSH	complex	Activated	2.596	0.0626	ACTA2,ACTG2,HSD11B1,MMP9,PDLIM3,TPM1,TPM2
spleen	Lh	complex	Activated	2.596	0.00206	ACTG2,GBP1,KRT18,MMP19,MMP9,PDLIM3,THBS1,TPM1,TPM2
pancreas	miR-217-5p (and other miRNAs w/seed ACUGCAU)	mature microrna	Activated	2.595	0.345	CALD1,COL21A1,DNA2,FBN2,PPP1CB,PRELP,SLC4A4
pancreas	miR-27a-3p (and other miRNAs w/seed UCACAGU)	mature microrna	Activated	2.577	1	ACTA2,ALDH1L2,CALD1,COL21A1,COL5A1,DDAH1,DOT1L,DYNLL2,FBLN5,HMGCS1,HYOU1,LPP,MARCKS,MYH7,NEBL,SDPR
skin	PDGF BB	complex	Activated	2.575	0.000208	ACTA2,CAV2,CNN1,CYCS,DCN,GLUL,HMOX1,LGALS3,MYH11,POSTN,TAGLN
pancreas	XBP1	transcription regulator	Activated	2.574	3.58e-11	AFP,CAT,DDOST,DNAJB11,FKBP11,HMOX1,HSP90B1,HSPA5,HYOU1,LMAN1,PDIA2,PDIA6,SEC11C,SEC24D,SEC61A1,SPCS3,SRP54,SSR1,SSR3
liver	Lh	complex	Activated	2.571	0.00728	ACTA2,ACTG2,HSD11B1,MMP9,PDLIM3,TPM1,TPM2
pancreas	miR-1266-5p (and other miRNAs w/seed CUCAGGG)	mature microrna	Activated	2.563	0.0181	COL4A2,COL6A1,ENO2,GFAP,MUC1,SOD3,SYNPO2
small intestine	miR-377-3p (miRNAs w/seed UCACACA)	mature microrna	Activated	2.561	0.0237	AKT2,ENAH,ENPP6,FAM208A,HMOX1,LDB3,MCU,THBS1,UBE2K,ZNF462
liver	miR-296-5p (miRNAs w/seed GGGCCCC)	mature microrna	Activated	2.557	0.0183	ALAD,BSN,CGN,CNN1,GDF10,GFAP,LDB3,MPO,NCAM1,OXCT1,PRELP,TNC,TNS1
heart	MEF2C	transcription regulator	Activated	2.55	9.26e-08	ACTN2,CASQ2,MYH6,MYH7,MYL4,MYOM2,SMYD1,TNNC1,TPM1,TTN
pancreas	OSM	cytokine	Activated	2.54	7.32e-07	AADAC,ACAA1,ACTA2,AFP,ARG1,ASNS,CAT,COL6A1,DHRS7,ECM1,GRHPR,HMOX1,HSD11B1,HSPA5,KRT19,MARCKS,PDCD4,PEPD,S100P,SERPINB1,SLPI,TNC,TPM1
pancreas	miR-361-3p (miRNAs w/seed CCCCCAG)	mature microrna	Activated	2.53	0.179	AKT2,DYNLL2,ENO2,HBB,HSPB7,MYO10,OXCT1,PTRF,SELO,TRIM72
liver	miR-200b-3p (and other miRNAs w/seed AAUACUG)	mature microrna	Activated	2.509	0.51	CFL2,FHL1,KANK2,MARCKS,MFAP5,NCAM1,SAR1B,SLC4A4,TUBB3,VEZF1
liver	miR-448-3p (and other miRNAs w/seed UGCAUAU)	mature microrna	Activated	2.466	0.124	BSN,CDH13,LPP,NEBL,PMP2,SAR1B,SLC4A4,SYNPO2,TAGLN3,VEZF1
heart	GATA4	transcription regulator	Activated	2.445	1.82e-06	ACTN2,CASQ2,EPHX1,MYH6,MYH7,MYL1,MYL4,TAGLN,TNNC1,TPM1,TTN
brain	FAS	transmembrane receptor	Activated	2.443	0.000242	AKT2,COL4A1,COL4A2,COL5A1,COL6A1,COL6A3,LGALS3,LUM,PVALB,SLPI,TPM1,TUBA4A
pancreas	FAS	transmembrane receptor	Activated	2.443	0.00143	ACTA2,AKT2,COL4A2,COL5A1,COL6A1,COL6A3,LGALS3,LUM,PDLIM7,PVALB,SLPI,TNC,TPM1
skin	IL1B	cytokine	Activated	2.44	0.275	ACTA2,CYBB,DCN,HMOX1,MUC1,MYH11,POSTN,PTPRN,S100B,SLC2A2
brain	CR1L	other	Activated	2.433	5.16e-07	COL4A1,COL4A2,COL5A1,COL6A1,COL6A3,LUM
pancreas	CR1L	other	Activated	2.433	3.52e-06	COL4A2,COL5A1,COL6A1,COL6A3,LUM,TNC
liver	miR-539-5p (miRNAs w/seed GAGAAAU)	mature microrna	Activated	2.425	1	BSN,FAM208A,FRAS1,LECT2,SYNPO2,TAGLN
liver	TSC2	other	Activated	2.425	0.000567	GFAP,LDHB,LGALS3,PRELP,PVALB,TAGLN
liver	miR-23a-3p (and other miRNAs w/seed UCACAUU)	mature microrna	Activated	2.423	1	CFL2,FAM208A,FBN2,LPP,MARCKS,MFAP5,QSER1,SLC25A13,SLC4A4,SYNPO2
liver	miR-22-3p (miRNAs w/seed AGCUGCC)	mature microrna	Activated	2.423	0.45	CAV3,FBN2,LPP,NT5E,TAGLN,VEZF1
heart	AMPK	complex	Activated	2.418	3.09e-05	ACO2,CS,CYBB,FASN,LDHB,MMP9,PDHB,SDHA
spleen	HEY2	transcription regulator	Activated	2.417	9.25e-07	CNN1,MYH11,MYH6,MYH7,MYL4,TAGLN
liver	miR-381-3p (and other miRNAs w/seed AUACAAG)	mature microrna	Activated	2.415	1	FAM208A,MARCKS,PRRC2A,SLC4A4,UBAP2L,VEZF1
liver	miR-101-3p (and other miRNAs w/seed ACAGUAC)	mature microrna	Activated	2.415	1	ASPN,CAV3,FBN2,GDF10,SLC4A4,UBAP2L
skin	HEY2	transcription regulator	Activated	2.415	3e-07	ACTA2,CNN1,MYH11,MYH6,MYL4,TAGLN
liver	miR-1260a (and other miRNAs w/seed UCCCACC)	mature microrna	Activated	2.414	0.0641	DPT,FRAS1,GFAP,LPP,PGM5,WBP11
small intestine	KLF4	transcription regulator	Activated	2.412	0.000503	FABP1,FABP2,KRT13,KRT14,MUC2,MYH6,MYH7,SLPI
lung	F2	peptidase	Activated	2.4	0.00718	ACTA2,CALD1,COL4A1,FHL1,TAGLN3,VWF
pancreas	miR-96-5p (and other miRNAs w/seed UUGGCAC)	mature microrna	Activated	2.398	1	COL5A1,DDAH1,F13A1,FABP2,LMOD1,LPP,NDRG1,TMED10,TPM1
heart	miR-381-3p (and other miRNAs w/seed AUACAAG)	mature microrna	Activated	2.396	1	DMXL2,EML1,FAM208A,FMNL2,NDUFAB1,PRRC2A,TRIO,UBAP2L,VEZF1
liver	miR-138-5p (miRNAs w/seed GCUGGUG)	mature microrna	Activated	2.395	1	HK1,MARCKS,NEBL,NRM,PDLIM5,VEZF1
pancreas	miR-4640-5p (and other miRNAs w/seed GGGCCAG)	mature microrna	Activated	2.388	0.364	CHD5,DHRS11,DOT1L,ECM1,KANK2,MUC1,PRELP,SELO,TRIM29
liver	SPP1	cytokine	Activated	2.369	0.00563	ADIPOQ,ARG1,GFAP,GSTZ1,MMP9,SERPINF1
lung	TGFB1	growth factor	Activated	2.367	9.46e-08	ACSM3,ACTA2,AGR2,AHNAK,ASNS,ASPN,CALD1,CAT,CAV2,COL4A1,COL4A2,COL6A1,FBLN5,FHL1,GFAP,HSPG2,ITGAE,KRT10,KRT19,LGALS3,MCM2,MYH7,MYLK,MYOF,NDUFS4,POSTN,PRSS1,SDPR,TGFBI,TUBB4B,VWF
kidney	miR-296-5p (miRNAs w/seed GGGCCCC)	mature microrna	Activated	2.36	0.194	BSN,CGN,CNN1,GFAP,MMP19,NCAM1,OXCT1,TNC,TRPC4AP
liver	PDGF BB	complex	Activated	2.359	7.35e-10	ACTA2,CALD1,CAV2,CNN1,CTH,DCN,FBLN5,FHL1,FLNA,GSS,HMGCS1,LGALS3,MGST1,MMP9,MYH11,POSTN,TAGLN,TNC
stomach	PGR	ligand-dependent nuclear receptor	Activated	2.345	7.78e-06	AK3,CALD1,CSRP1,GLUL,HBA1/HBA2,ITGB1,MUC1,PAPSS2,TGFBI,TNC
liver	miR-153-3p (miRNAs w/seed UGCAUAG)	mature microrna	Activated	2.325	0.0486	BSN,CDH13,CELA2A,CFL2,FABP2,NEBL,PMP2,SAR1B,SLC4A4,SYNPO2,TAGLN3,VEZF1
pancreas	miR-101-3p (and other miRNAs w/seed ACAGUAC)	mature microrna	Activated	2.265	1	ASPN,CAV3,DDAH1,DOT1L,FBN2,GDF10,LRP2,MLEC,SLC4A4,TTN,UBAP2L
liver	miR-199a-5p (and other miRNAs w/seed CCAGUGU)	mature microrna	Activated	2.254	0.0432	ACTG2,CALD1,CNN1,COMT,DCN,KANK2,MYH11,MYL9,TAGLN,WBP11
pancreas	miR-16-5p (and other miRNAs w/seed AGCAGCA)	mature microrna	Activated	2.253	1	CHD5,CNN1,GFAP,HMOX1,HSP90B1,LMOD1,LPP,LRP2,MYLK,NEBL,PDCD4,PDIA6,PRELP,SFXN1,SLC4A4,SSR1,WBP11,ZNF436
brain	PDGF BB	complex	Activated	2.249	1.25e-05	ACAT2,CALD1,CNN1,DCN,FASN,FBLN5,GLUL,HMOX1,LAMB2,LGALS3,POSTN,TAGLN,THBS1
liver	let-7a-5p (and other miRNAs w/seed GAGGUAG)	mature microrna	Activated	2.247	0.513	ACTA2,BSN,FAM208A,FRAS1,LDB3,MMP9,PRRC2A,SLC25A13,SLC4A4,TAGLN,TPM2
brain	Lh	complex	Activated	2.236	0.0315	ACTG2,ACTN1,PDLIM3,THBS1,TPM1,TPM2
liver	CFTR	ion channel	Activated	2.236	0.000932	EPHX2,FABP2,HSD17B11,HSD17B2,OXCT1
pancreas	miR-4721 (and other miRNAs w/seed GAGGGCU)	mature microrna	Activated	2.236	0.266	CHD5,DCN,DYNLL2,LMOD1,XPO5
pancreas	miR-1225-3p (miRNAs w/seed GAGCCCC)	mature microrna	Activated	2.236	0.501	COL6A1,CYP2A6 (includes others),NRM,S100B,TGFBI
spleen	CR1L	other	Activated	2.236	2.77e-05	COL4A1,COL5A1,COL6A1,LUM,TNC
skin	RICTOR	other	Activated	2.236	0.1	COX4I2,NDUFC2,NDUFS4,UQCRB,UQCRFS1
liver	KDM5A	transcription regulator	Activated	2.236	0.00655	MYH6,MYH7,MYL1,MYL4,TRIM72
brain	CBX5	transcription regulator	Activated	2.236	0.000909	AGR2,HBB,NNT,S100P,SNTB1,TGFBI
spleen	SPDEF	transcription regulator	Activated	2.236	0.000119	APC,COL4A1,COL5A1,COL6A1,LAMB2,TNC
pancreas	SPDEF	transcription regulator	Activated	2.236	0.00209	COL4A2,COL5A1,COL6A1,COL6A3,TNC
pancreas	TRIM24	transcription regulator	Activated	2.236	0.0095	CA2,CALB1,CSRP1,LGALS3,TGFBI
large intestine	KDM5A	transcription regulator	Activated	2.236	0.000851	ACTN2,MYH6,MYH7,MYL1,MYL4
kidney	HDAC1	transcription regulator	Activated	2.236	0.00526	ADIPOQ,FABP1,FABP2,GSTP1,MYH7,TAGLN,TUBB3
pancreas	miR-182-5p (and other miRNAs w/seed UUGGCAA)	mature microrna	Activated	2.234	1	COL5A1,DDAH1,F13A1,LMOD1,LPP,MARCKS,NDRG1,QSER1,TAGLN3,TMED10,USP24
brain	HEY2	transcription regulator	Activated	2.233	8.82e-06	CNN1,MYH6,MYH7,MYL4,TAGLN
stomach	MKL1	transcription regulator	Activated	2.222	9.13e-09	CNN1,FLNA,ITGB1,MMP9,MYH11,MYL9,MYLK,SERPINB10,TAGLN,TNC
liver	miR-637 (and other miRNAs w/seed CUGGGGG)	mature microrna	Activated	2.219	0.488	CNN1,FRAS1,MPZ,PCNT,TAGLN
pancreas	miR-592 (and other miRNAs w/seed UUGUGUC)	mature microrna	Activated	2.219	0.198	MARCKS,PMP2,PRELP,PTRF,SYNPO2
pancreas	miR-22-3p (miRNAs w/seed AGCUGCC)	mature microrna	Activated	2.219	1	CAV3,CTSC,FBN2,LPP,TAGLN
skin	RELA	transcription regulator	Activated	2.219	0.0689	ACTA2,AFP,CR2,CYBB,HMOX1,LUM,MUC1
stomach	SRF	transcription regulator	Activated	2.218	1.27e-15	ACTG1,ACTG2,CALB1,CALD1,CNN1,CSRP1,FLNA,ITGB1,LMCD1,LMOD1,MMP9,MYH11,MYH6,MYH7,MYL4,MYL9,MYLK,MYO1E,SERPINB10,TAGLN,TNC
spleen	miR-662 (miRNAs w/seed CCCACGU)	mature microrna	Activated	2.216	0.00827	GDF10,NDRG1,NT5E,TNS1,ZNF436
kidney	miR-21-5p (and other miRNAs w/seed AGCUUAU)	mature microrna	Activated	2.216	0.181	ACTA2,ASPN,CFL2,GFAP,TAGLN
small intestine	miR-494-3p (miRNAs w/seed GAAACAU)	mature microrna	Activated	2.214	0.0293	BCAS1,BRIP1,ENAH,HMOX1,LDB3,LUM,SAR1B,UBAP2L,UBE2K
kidney	LHX1	transcription regulator	Activated	2.213	0.00205	AADAT,ASS1,GGT1,LRP2,PDZK1
liver	miR-542-3p (miRNAs w/seed GUGACAG)	mature microrna	Activated	2.211	0.189	LPP,NEBL,SYNM,SYNPO2,TPM1
kidney	KLF15	transcription regulator	Activated	2.211	3.67e-05	ACOX1,ACSL1,ACSS1,CPT2,EHHADH
pancreas	TCR	complex	Activated	2.2	0.102	BCAT1,FLNA,HSP90B1,HSPA5,P4HB,PDCD4,RPL13A
liver	NR1H4	ligand-dependent nuclear receptor	Activated	2.2	0.0127	ACSS1,ACTA2,ADH1A,FABP2,UGT1A1
pancreas	miR-328-3p (and other miRNAs w/seed UGGCCCU)	mature microrna	Activated	2.2	1	LMOD1,LPP,PGM5,SYNPO2,ZNF436
liver	miR-361-3p (miRNAs w/seed CCCCCAG)	mature microrna	Activated	2.2	0.534	CAV2,ENO2,OXCT1,SELO,TRIM72
stomach	miR-4723-5p (and other miRNAs w/seed GGGGGAG)	mature microrna	Activated	2.2	0.494	H1FX,MPZ,NEBL,PBLD,SRRM2
pancreas	miR-384-3p (and other miRNAs w/seed UUCCUAG)	mature microrna	Activated	2.191	0.427	ACTN1,COL6A3,DYNLL2,HAO1,UBAP2L
small intestine	miR-361-5p (miRNAs w/seed UAUCAGA)	mature microrna	Activated	2.191	0.0417	BCAS1,CCDC30,NEBL,UBE2K,VEZF1
brain	AHR	ligand-dependent nuclear receptor	Activated	2.188	1.02e-07	ACTN1,ASPN,COL4A1,COL4A2,COL5A1,COL6A1,COL6A3,DCN,FBLN5,FBN2,MYH7,NID1,NNMT,TGFBI,THBS1,UGT1A1
large intestine	SMAD3	transcription regulator	Activated	2.187	0.00159	ACTA2,MMP9,MUC2,TAGLN,TPM1,TPM2
small intestine	TSC2	other	Activated	2.186	0.00153	GFAP,HMOX1,LDHB,LGALS3,MUC2
spleen	Ifn gamma	complex	Activated	2.183	0.00409	GBP1,LGALS9,MMP9,MYH7,PSME2
liver	HEY1	transcription regulator	Activated	2.183	1.32e-06	ACTA2,CNN1,MYH11,MYH6,TAGLN
pancreas	HEY1	transcription regulator	Activated	2.183	8.7e-06	ACTA2,CNN1,MYH11,MYH6,TAGLN
skin	HEY1	transcription regulator	Activated	2.183	1.55e-06	ACTA2,CNN1,MYH11,MYH6,TAGLN
kidney	HEY1	transcription regulator	Activated	2.183	1.04e-06	ACTA2,CNN1,MYH11,MYH6,TAGLN
pancreas	miR-381-3p (and other miRNAs w/seed AUACAAG)	mature microrna	Activated	2.18	1	CCDC30,MARCKS,PPP1CB,PRRC2A,SLC4A4,TRIO,UBAP2L,USP24
heart	PCGEM1	other	Activated	2.178	3.99e-10	ALDOA,CS,FASN,IDH2,OGDH,PDHA1,PDHB,PGAM2,SDHA
liver	miR-1207-5p (and other miRNAs w/seed GGCAGGG)	mature microrna	Activated	2.17	1	BSN,CSRP1,HK1,MPZ,PGM5
liver	miR-1266-5p (and other miRNAs w/seed CUCAGGG)	mature microrna	Activated	2.168	0.0359	COL6A1,ENO2,GFAP,MUC1,SYNPO2
heart	IGF1R	transmembrane receptor	Activated	2.165	8.18e-14	ACSL1,ACTA2,ALDOA,ATP5B,ATP5D,ATP5H,ATP5J,ATP5O,ATP5S,CYCS,FASN,KRT19,KRT5,MYH7,MYOM2,NDUFA9,NDUFB4,NDUFV2,SLC2A2,UQCRC1,UQCRC2
spleen	CSF3	cytokine	Activated	2.158	0.0432	CAPG,GFAP,HMOX1,ITGB2,MMP9
liver	miR-30c-5p (and other miRNAs w/seed GUAAACA)	mature microrna	Activated	2.154	1	BSN,CALD1,CAT,CDH13,CFL2,COMT,LPP,MARCKS,MYH11,NCAM1,NT5E
spleen	HIPK2	kinase	Activated	2.151	7.74e-07	ANK1,FECH,HBA1/HBA2,ITGB4,LGALS3,RAC2,SPTB,SST
large intestine	MKL1	transcription regulator	Activated	2.151	6.04e-08	ACTA2,CNN1,FLNA,MMP9,MYH11,MYL9,PRSS57,SLPI,TAGLN
pancreas	IgG	complex	Activated	2.138	0.00173	ARSB,CTSC,GFAP,HSPA5,KRT13,LGALS3,TNC,TRIM29
heart	PRKAA2	kinase	Activated	2.138	2.71e-05	ACTA2,CA2,CYBB,FASN,MGST1,MMP9,MYLK,ZNF462
pancreas	TP63	transcription regulator	Activated	2.11	0.0533	AGR2,ARG1,COL5A1,CYP2A6 (includes others),KRT14,POSTN,TAGLN,TNC,TPM1
brain	miR-494-3p (miRNAs w/seed GAAACAU)	mature microrna	Activated	2.094	0.0244	BCAS1,BRIP1,COL6A6,DPYSL2,HMOX1,LDB3,LPP,LUM,NNT,PTER,UBAP2L
heart	Esrra	transcription regulator	Activated	2.092	7.95e-14	ALDOA,APOA4,ATP5B,ATP5J,ATP5O,COX5A,CYC1,CYCS,DLAT,ENO3,FABP2,GOT1,NDUFA5,PGAM2,SDHB
liver	miR-17-5p (and other miRNAs w/seed AAAGUGC)	mature microrna	Activated	2.083	1	CALD1,CFL2,CNN1,PDLIM5,SAR1B,SLC4A4,SYNM,TNS1
large intestine	NOTCH1	transcription regulator	Activated	2.076	4.59e-05	ACTA2,CNN1,GFAP,HBA1/HBA2,MYH11,MYH7,RLBP1,TAGLN
spleen	AHR	ligand-dependent nuclear receptor	Activated	2.071	4.84e-06	ALB,COL4A1,COL5A1,COL6A1,CRP,CYP2A6 (includes others),DCN,FBLN5,FBN2,MYH7,NID2,NNMT,RDH16,THBS1,UGT1A1
pancreas	miR-29b-3p (and other miRNAs w/seed AGCACCA)	mature microrna	Activated	2.041	0.171	AKT2,ARSB,CA2,COL21A1,COL4A2,COL5A1,COL6A3,CPS1,DNAJB11,DOT1L,FRAS1,HMGCS1,NAT1,NEBL,PPIC,PTRF,TFEB,TPM1,XPO5
liver	miR-19b-3p (and other miRNAs w/seed GUGCAAA)	mature microrna	Activated	2.039	0.277	BSN,CALD1,CGN,FRAS1,LPP,NME7,POSTN,RDH12,SAR1B,SYNM,SYNPO2,TGM3,UBAP2L
heart	miR-1237-5p (and other miRNAs w/seed GGGGGCG)	mature microrna	Activated	2.038	0.147	EVI5L,GSS,HPD,L1CAM,LYPD1,NDRG1,RLBP1,SST
liver	miR-4651 (and other miRNAs w/seed GGGGUGG)	mature microrna	Activated	2.027	0.219	CSRP1,FABP2,GFAP,KRT5,LDB3,MPZ,SORD,TNS1,TPM2,UBAP2L
stomach	TGFB1	growth factor	Activated	2.021	2.02e-06	ACSS1,ACTG2,ACTN1,ADIPOQ,AGR2,CALD1,CNN1,CSRP1,FLNA,GFAP,H1FX,ITGB1,KRT14,LBR,MMP9,MPZ,MYH11,MYH7,MYL6,MYLK,PGRMC2,SERPINB10,TAGLN,TGFBI,TNC,TPM2,TUBB3
kidney	ERBB4	kinase	Activated	2.018	0.00088	ACTA2,HBA1/HBA2,SLPI,THBS1,TNC
liver	miR-377-3p (miRNAs w/seed UCACACA)	mature microrna	Activated	2.016	0.377	BSN,FAM208A,HK1,LDB3,LPP,NT5E,SOD1
stomach	IL4	cytokine	Activated	2.011	0.111	CA2,ITGB1,LGALS2,MMP9,MUC1,MUC2,TGFBI,TNC
brain	miR-21-5p (and other miRNAs w/seed AGCUUAU)	mature microrna	Activated	2.01	0.0189	ASPN,CFL2,COL4A1,GFAP,SOD3,TAGLN,TGFBI,TPM1
liver	miR-495-3p (and other miRNAs w/seed AACAAAC)	mature microrna	Activated	2.003	0.31	FRAS1,MARCKS,METTL7A,NEBL,PDLIM5,PRRC2A,QSER1,TNC,VEZF1,YTHDC2
kidney	NFE2L2	transcription regulator	Activated	2.001	0.00246	APOA4,ATP1A1,BHMT,CALB1,CAT,CBR1,FABP1,GFAP,GSTP1,S100P
liver	HNF4α dimer	complex	Activated	2	5.99e-06	ALDOB,FABP2,FBP1,SLC2A2
spleen	Collagen type IV	complex	Activated	2	8.17e-05	GFAP,MMP9,TAGLN,THBS1
kidney	FSH	complex	Activated	2	0.427	ACTA2,ACTG2,THBS1,TPM2
kidney	IL5	cytokine	Activated	2	0.223	ASS1,CTSC,IFI30,NDRG1
kidney	CA4	enzyme	Activated	2	7.93e-05	CTRB2,HEMGN,KRT13,SPTB
large intestine	Raf	group	Activated	2	0.000526	KRT18,MUC2,MYH11,TAGLN
small intestine	CFTR	ion channel	Activated	2	0.00335	FAAH,FABP2,OXCT1,SCP2
large intestine	IPMK	kinase	Activated	2	6.46e-06	ACTA2,CSRP1,FLNA,MYL9
skin	FRS2	kinase	Activated	2	4.9e-06	ACTA2,ITGA6,KRT14,TAGLN
stomach	IPMK	kinase	Activated	2	9.14e-06	CSRP1,FLNA,MYL6,MYL9
liver	miR-4455 (miRNAs w/seed GGGUGUG)	mature microrna	Activated	2	0.0881	MYL1,MYL9,NT5E,PRELP
liver	miR-143-3p (and other miRNAs w/seed GAGAUGA)	mature microrna	Activated	2	0.568	BSN,GDF10,MARCKS,TAGLN
brain	miR-3690 (miRNAs w/seed CCUGGAC)	mature microrna	Activated	2	0.0452	LMOD1,NUB1,SYNPO2,UPB1
pancreas	miR-3180-3p (and other miRNAs w/seed GGGGCGG)	mature microrna	Activated	2	1	COL5A1,CYP4F22,HSPB7,SOD3
pancreas	miR-3473b (and other miRNAs w/seed GGCUGGA)	mature microrna	Activated	2	1	DDAH1,FLNA,MYH11,PPP1CB
small intestine	miR-4512 (miRNAs w/seed AGGGCCU)	mature microrna	Activated	2	0.0243	KMO,NRM,SMYD1,TRIM29
skin	BCL2L1	other	Activated	2	0.00238	COL6A2,CYCS,ECM1,GFAP
liver	HOXA10	transcription regulator	Activated	2	0.0791	ADH4,ADIPOQ,NCAM1,S100B
liver	FOXF2	transcription regulator	Activated	2	3e-06	ACTA2,ACTG2,MYH11,TAGLN
heart	HOXC8	transcription regulator	Activated	2	0.00035	ASS1,CNN1,KRT19,TAGLN
heart	TRIM24	transcription regulator	Activated	2	0.0043	CA2,CALB1,CSRP1,ITIH2,LGALS3
brain	HOXC8	transcription regulator	Activated	2	0.000206	ASS1,CNN1,SERPINF1,TAGLN
spleen	NRF1	transcription regulator	Activated	2	0.00209	ATP1A1,FTH1,HBB,HMOX1
lung	TP73	transcription regulator	Activated	2	0.177	ACTA2,KRT10,LYZ,PPL
pancreas	HOXC8	transcription regulator	Activated	2	0.00072	ASS1,CNN1,KRT19,TAGLN
pancreas	ATF6	transcription regulator	Activated	2	0.00111	DNAJB11,HSP90B1,HSPA5,LMAN1,MANF
small intestine	MED1	transcription regulator	Activated	2	0.0049	APOB,MYH7,SCP2,THBS1,TNNC1
large intestine	MKL2	transcription regulator	Activated	2	0.00125	FLNA,PRSS57,SLPI,TAGLN
skin	HTT	transcription regulator	Activated	2	2.71e-06	ACTA2,ASGR1,COL6A3,COX4I2,CYCS,DCN,FABP7,GFAP,GLUL,HBA1/HBA2,HTRA2,MYL4,NDUFS4,PLOD3,PRELP,SEC22B,SERPINF1,SGTA,STX1A,TAGLN,UQCRB
stomach	CEBPA	transcription regulator	Activated	2	0.0441	ADIPOQ,APOA4,CA2,CELA2A,H1FX,KRT14
kidney	FOXF2	transcription regulator	Activated	2	2.47e-06	ACTA2,ACTG2,MYH11,TAGLN
skin	IGF2BP1	translation regulator	Activated	2	3.16e-05	COL5A1,COL6A2,COL6A3,LUM
pancreas	LTBR	transmembrane receptor	Activated	2	0.00402	ACTA2,CNN1,COCH,LYZ
liver	UCP1	transporter	Activated	2	0.0357	CTH,GNMT,GSTZ1,SYNM
